# Supplementary material for: Distinct immune signature predicts progression of vestibular schwannoma and unveils a possible viral etiology
Source: J Exp Clin Cancer Res. 2022 Oct 4;41:292. doi: 10.1186/s13046-022-02473-4 (PMC9531347; doi:10.1186/s13046-022-02473-4)
Supplement: Supplementary file 1 — Additional file 1. [file 13046_2022_2473_MOESM1_ESM.xlsx]

## Sheet: S1 HTG EdgeSeq Oncology Panel
HTGEdgeSeq Oncology Biomarker Panel	OBP	AMPK	Angiogenesis	Apoptosis	CardioToxicity	Cell Cycle	Cluster of differentiation	DMPK	DNA repair	EGF PDGF	EGFR HER	FGFR	Hedgehog	Hypoxia	Immuno Oncology	JAK STAT	MAP kinase	NFkB	Others	Pi3K - Akt	Receptor ligands & Cell signaling	Stem Cells	Stress & Toxicity	Tissue Specific	Wnt
A2M																x
ABCA2								x
ABCA3	x							x																x
ABCA4								x
ABCA5								x
ABCA9								x
ABCB4	x							x																x
ABCB5																						x
ABCB6								x
ABCB11	x							x																x
ABCC1								x
ABCC2								x
ABCC3								x
ABCC4	x							x																x
ABCC5								x
ABCC6	x							x																x
ABCC10								x
ABCC11								x
ABCC12								x
ABCD1								x
ABCD3	x							x																x
ABCD4								x
ABCF1								x
ABCG2							x															x
ABCG8	x							x																x
ABHD2	x				x																			x
ACACA		x
ACACB	x	x																						x
ACADS																			x
ACKR1							x
ACKR2															x
ACKR3							x								x
ACKR4															x
ACLY																			x
ACSL3	x																				x			x
ACSL4																					x
ACSL5	x																				x			x
ACTA2																						x
ACTB	x	x	x	x	x	x	x	x	x	x	x	x	x	x	x	x	x	x	x	x	x	x	x	x	x
ACTR1B																			x
ACTR2										x
ACTR3B	x																							x
ACVR1B																			x
ACVR1C																			x
ACVR2A																			x
ADAM17							x
ADAM23																			x
ADAMTS1																			x
ADAR	x																			x				x
ADCK3																			x
ADIPOQ	x														x									x
ADIPOR1	x	x																						x
ADIPOR2		x
ADM														x							x		x
ADORA2A																			x
ADORA2B														x
ADRA1A		x
ADRA1B		x
ADRA1D	x	x																						x
ADRA2A	x	x			x																			x
ADRA2B		x
ADRA2C		x
AFF1																			x
AGER	x																							x
AGFG1																			x
AGGF1			x
AGT																		x
AHNAK																			x
AHNAK2																			x
AHR								x
AHRR								x
AICDA																						x
AIFM1	x			x	x																			x
AIMP2																			x
AK1		x
AK2		x
AK3		x			x
AKAP1	x																							x
AKR1B1	x																						x	x
AKR1C3																			x
AKT1	x	x	x	x						x	x	x				x		x		x	x			x
AKT1S1											x	x									x
AKT2		x								x	x	x								x	x
AKT3		x								x	x	x								x	x
ALAS1	x																							x
ALB	x																					x		x
ALCAM							x															x
ALDH1A1																						x
ALDH1A3	x																							x
ALDH2																			x
ALDH4A1																			x
ALDOC														x
ALK							x
ALKBH2																			x
ALKBH3																			x
ALPL	x																					x		x
AMER1																			x
AMFR																			x
AMH																			x
AMOT			x
ANAPC2						x
ANG	x		x																					x
ANGPT1			x
ANGPT2			x
ANGPTL1			x
ANGPTL4			x											x
ANKRD37														x
ANLN																			x
ANPEP			x				x
ANXA1																			x
ANXA2														x
ANXA3																			x
ANXA8																			x
AP2B1																			x
APAF1				x
APBB1																			x
APC																				x					x
APCS	x														x									x
APEX1	x								x					x										x
APEX2									x
APH1B	x																							x
APOC2	x																							x
APOC4	x																							x
APOL3															x
APP				x
APPBP2																			x
AQP1																							x
AQP2																							x
AQP4																							x
AQP7	x																							x
AQP9	x																							x
AR																			x
ARAF										x	x	x					x				x
AREG	x										x				x									x
ARHGAP44																			x
ARHGEF16																			x
ARID1A	x																							x
ARID1B																			x
ARID2	x																							x
ARMC1																			x
ARNT														x							x		x
ARNT2																			x
ASB9																			x
ASB13																			x
ASB16-AS1																			x
ASNS																			x
ASPM																			x
ASXL1																			x
ATAD2	x																							x
ATF1										x								x
ATF2										x							x
ATF4																					x		x
ATF6																							x
ATF6B																							x
ATG3				x
ATG5				x																			x
ATG7				x																			x
ATG12				x																			x
ATG13		x
ATG16L1				x
ATM						x			x													x	x
ATP5A1	x																							x
ATP5F1	x	x	x	x	x	x	x	x	x	x	x	x	x	x	x	x	x	x	x	x	x	x	x	x	x
ATP5G1																			x
ATP6V0C	x																							x
ATP6V1G2	x			x																				x
ATP7A																			x
ATP7B																			x
ATR						x			x					x									x
ATRX																			x
ATXN1																						x
ATXN3									x
AURKA						x
AURKB						x
AURKC																			x
AXIN1																									x
AXIN2																					x				x
AXL																						x
B3GNT8																			x
BAD				x						x										x
BAG1	x			x																				x
BAG2	x																							x
BAG3				x
BAG4																			x
BAG5																			x
BAI1			x
BAIAP3																			x
BAK1				x
BAMBI	x																							x
BAP1																			x
BATF																			x
BAX				x																	x
BBC3				x																	x		x
BBS4																			x
BCAR1										x
BCAT1					x
BCCIP						x
BCL2				x		x				x			x		x						x
BCL2A1				x														x			x
BCL2L1	x			x												x		x			x			x
BCL2L2				x
BCL2L10				x
BCL2L11				x
BCL3																		x
BCL6	x														x									x
BCL10				x
BCOR																			x
BCR	x																							x
BDNF																			x
BECN1				x																			x
BFAR				x
BHLHE40														x
BID	x			x																			x	x
BIK				x
BIRC2	x			x														x						x
BIRC3				x														x			x
BIRC5	x			x		x																		x
BIRC6				x
BIRC7																			x
BLM						x								x
BLVRA																			x
BMF	x			x																				x
BMI1																						x
BMP1	x																							x
BMP2			x										x		x						x
BMP4													x		x						x
BMP5													x
BMP6													x		x
BMP7													x		x							x
BMP8A																			x
BMP8B													x
BMPR1B							x
BNIP2				x
BNIP3	x			x										x										x
BNIP3L	x			x										x									x	x
BOC													x
BOD1																									x
BOK				x
BRAF				x						x	x	x					x				x
BRCA1						x			x
BRCA2						x			x
BRIP1									x
BTC											x
BTG1	x		x																					x
BTG2					x																x
BTG3																			x
BTK																				x
BTRC						x							x												x
BUB1						x
BUB1B	x					x																		x
C1orf86																			x
C1orf106																			x
C1orf159				x
C1QA																			x
C1S	x																							x
C3															x
C3AR1															x
C5	x														x									x
C5AR1	x						x								x									x
C5orf55																			x
C17orf53																			x
C19orf40																			x
CA9	x													x	x						x		x	x
CA12																			x
CACNA1C																			x
CACNA1D																			x
CACNA1E																			x
CACNA1G	x																							x
CACNA1H																			x
CACNA2D1																			x
CACNA2D2	x																							x
CACNA2D3																			x
CACNA2D4																			x
CACNB2																			x
CACNB3	x																							x
CACNB4																			x
CACNG1																			x
CACNG4	x																							x
CACNG6																			x
CACYBP																			x
CAD																			x
CADM1												x
CALD1																			x
CALM1																									x
CALML3																			x
CALML5	x																							x
CALML6																			x
CALR	x																						x	x
CAMK2B																			x
CAMK2N1	x																							x
CAMKK1		x
CAMKK2	x	x																						x
CAPN1	x			x																				x
CAPN2				x
CAPN3				x
CAPN5				x
CAPN6	x			x																				x
CAPN7				x
CAPNS1				x
CARD11																		x
CARM1																			x
CASP1	x			x											x			x					x	x
CASP2	x			x																				x
CASP3				x		x				x
CASP4				x
CASP5				x
CASP6				x
CASP7				x
CASP8	x			x														x						x
CASP8AP2	x			x																				x
CASP9	x			x						x										x				x
CASP10				x
CASP12																			x
CASP14				x
CAV1																			x
CAV2	x																							x
CBL	x									x		x												x
CBLC												x
CBX3	x																							x
CBX5																			x
CCBL2																			x
CCDC103				x
CCL1															x
CCL2	x		x												x			x					x	x
CCL3															x
CCL4															x
CCL5	x														x			x			x			x
CCL7					x										x
CCL8															x
CCL11			x												x
CCL13															x
CCL14															x
CCL15			x												x
CCL16	x														x									x
CCL17															x
CCL18															x
CCL19	x														x									x
CCL20	x														x			x						x
CCL21															x
CCL22	x														x									x
CCL23															x
CCL24															x
CCL25	x														x									x
CCL26															x
CCL27															x
CCL28	x														x									x
CCNA1						x											x
CCNA2	x					x											x					x		x
CCNB1	x					x											x							x
CCNB2	x					x											x							x
CCNB3																			x
CCNC	x					x																		x
CCND1						x				x						x	x			x	x				x
CCND2						x											x				x				x
CCND3	x					x											x							x
CCNE1						x											x
CCNE2						x
CCNF						x
CCNG1						x
CCNG2						x								x
CCNH						x			x
CCNO									x
CCNT1						x
CCR1	x				x		x								x									x
CCR2	x						x								x									x
CCR3	x						x								x									x
CCR4							x								x
CCR5							x								x
CCR6							x								x
CCR7	x						x								x									x
CCR8							x								x
CCR9	x						x								x									x
CCR10															x
CCRL2															x
CCS																			x
CCT2	x														x									x
CCT3																			x
CCT4																			x
CCT5																			x
CCT6A																			x
CCT6B	x																							x
CCT7																			x
CD2	x						x																	x
CD3D	x						x								x									x
CD4	x						x								x									x
CD5							x
CD8A	x						x								x									x
CD14					x		x								x					x
CD19	x						x								x									x
CD22	x						x																	x
CD24							x															x
CD27	x			x			x								x									x
CD28	x						x								x									x
CD33	x						x																	x
CD34							x															x
CD38							x								x							x
CD40	x			x			x								x			x						x
CD40LG	x			x			x								x								x	x
CD44							x															x
CD47							x								x
CD52	x						x																	x
CD55	x		x				x																	x
CD59			x				x
CD63							x
CD68							x								x
CD70				x			x								x
CD74							x
CD79A							x
CD80							x								x
CD83							x											x
CD86							x								x
CD160	x						x								x									x
CD163							x
CD209							x								x
CD274							x								x
CD276							x								x
CDC6						x
CDC7						x
CDC14A						x
CDC14B																			x
CDC16						x
CDC20						x
CDC25A	x					x																		x
CDC25B	x					x																		x
CDC25C						x
CDC34	x					x																		x
CDC42												x					x			x		x
CDC42BPA																			x
CDCA7	x																							x
CDH1							x				x	x									x
CDH2	x						x					x												x
CDH3	x											x												x
CDH5	x		x				x					x												x
CDH13												x
CDH15																			x
CDK1	x					x																x		x
CDK2						x											x
CDK4	x					x											x							x
CDK5																			x
CDK5R1						x
CDK5RAP1						x
CDK6	x					x											x							x
CDK7						x			x
CDK8						x
CDK9																			x
CDK16	x																							x
CDKL5																			x
CDKN1A						x										x	x				x		x
CDKN1B						x											x			x	x
CDKN1C																	x
CDKN2A				x		x											x
CDKN2B						x											x
CDKN2C	x					x											x							x
CDKN2D	x					x											x							x
CDKN3	x					x																		x
CDON	x												x											x
CDX2																			x
CEACAM3							x								x
CEACAM5							x								x
CEACAM7															x
CEBPA	x																							x
CEBPB															x	x
CEBPD															x	x					x
CEBPE																			x
CECR6																			x
CELSR2																			x
CENPF	x					x																		x
CENPN	x					x																		x
CEP55																			x
CES1	x																							x
CES2	x																							x
CFLAR	x			x														x						x
CFTR	x																						x	x
CHAD	x																							x
CHD1	x																					x		x
CHD7	x																					x		x
CHDH	x																							x
CHEK1	x					x																x	x	x
CHEK2						x																	x
CHGA			x
CHI3L1															x
CHI3L2																			x
CHMP4B																			x
CHPT1	x																							x
CHRNA1		x
CHRNB1		x
CHSY1																									x
CHUK				x						x							x	x		x
CIC																			x
CIDEA				x
CIDEB	x			x																				x
CIRBP																			x
CITED2																			x
CKB																			x
CKLF	x														x									x
CKMT1A															x
CKMT2	x														x									x
CKS1B	x					x																		x
CKS2	x					x																		x
CLCA2	x																							x
CLCF1																			x
CLDN3																			x
CLIC1																			x
CLIC3	x																							x
CMC2																			x
CMKLR1															x
CMTM1	x														x									x
CMTM2	x														x									x
CMTM3															x
CMTM4															x
CNIH4																			x
CNOT3																						x
CNPY1																			x
CNPY2																			x
CNPY3	x																							x
CNPY4																			x
CNTF															x
CNTFR																			x
COL1A1	x									x							x							x
COL1A2																			x
COL2A1	x																							x
COL3A1					x
COL4A2																			x
COL4A3			x
COL4A4																			x
COL4A5																			x
COL4A6	x																							x
COL5A1																			x
COL5A2																			x
COL6A6																			x
COL9A3																			x
COL11A1	x																							x
COL11A2																			x
COL17A1																			x
COL18A1	x		x																					x
COL27A1	x																							x
COMMD4				x
COMP																			x
COPS5														x
COX5A	x																							x
COX7B																			x
CP	x																							x
CPT1A		x
CPT1B		x
CPT1C		x
CPT2		x																			x
CRADD	x			x																				x
CREB1										x							x
CREB3L1																			x
CREB3L3	x																							x
CREB3L4	x																							x
CREB5	x																							x
CREBBP																	x
CRK												x				x
CRLF2															x
CRLS1																			x
CRP	x														x	x							x	x
CRTAC1																			x
CRTC2		x
CRY1		x
CRYAA	x																							x
CRYAB																			x
CSDE1	x																							x
CSF1															x			x			x
CSF1R	x						x								x	x								x
CSF2															x			x
CSF3	x		x												x			x						x
CSF3R	x						x								x									x
CSNK1A1													x												x
CSNK1E						x							x
CSNK2A1						x				x										x
CSNK2B						x				x
CST6	x																							x
CSTB	x																							x
CTGF			x
CTLA4							x								x
CTNNA1																			x
CTNNB1											x		x							x					x
CTNNBIP1											x														x
CTNND2											x
CTPS1																			x
CTSA														x
CTSB	x			x																				x
CTSC																			x
CTSD																			x
CTSH																			x
CTSL																			x
CTSS	x			x																				x
CTSV																			x
CUL2						x
CUL3						x
CX3CL1															x
CX3CR1	x														x									x
CXADR															x										x
CXCL1	x		x												x									x
CXCL2			x												x			x
CXCL3			x												x			x
CXCL5			x												x
CXCL6	x		x												x									x
CXCL8																			x
CXCL9			x												x	x
CXCL10			x												x
CXCL11			x												x
CXCL12	x		x												x									x
CXCL13	x		x												x									x
CXCL14	x		x												x									x
CXCL16	x														x									x
CXCR1	x						x								x									x
CXCR2	x						x								x									x
CXCR3							x								x
CXCR4	x						x								x									x
CXCR5							x								x
CXCR6							x								x
CXXC4															x
CXXC5	x																							x
CYBA	x																							x
CYBB	x			x																				x
CYCS				x
CYLD				x
CYP1A1	x							x																x
CYP1A2	x							x																x
CYP1B1								x
CYP2A6	x							x																x
CYP2B6								x
CYP2C8	x							x																x
CYP2C9	x							x																x
CYP2C19	x							x																x
CYP2D6	x							x																x
CYP2U1	x							x																x
CYP3A4								x
CYP3A5								x
CYP4A22	x							x																x
CYP4V2	x																							x	x
CYP7A1								x
CYP19A1	x							x																x
CYR61																			x
DAAM1																									x
DAB2	x																				x			x	x
DAB2IP	x																							x
DACH1																						x
DAPK1	x			x																				x
DAPL1																			x
DAXX																			x
DBI																			x
DCK	x																							x
DDB2									x														x
DDIT3																							x
DDIT4														x
DDR1							x															x
DDX5	x	x	x	x	x	x	x	x	x	x	x	x	x	x	x	x	x	x	x	x	x	x	x	x	x
DDX10	x																							x
DDX17																			x
DDX39B																			x
DDX58															x
DDX59																			x
DEFB1				x
DEGS1	x																							x
DENND4A				x
DEPDC1																			x
DES																						x
DESI1																			x
DFFA				x
DHCR24																			x
DHH													x
DHX58																			x
DIABLO				x
DIAPH3																			x
DICER1																			x
DISP1													x
DISP2	x												x											x
DKC1						x
DKK1	x																					x		x	x
DKK2																			x
DKK3	x																							x	x
DKK4																			x
DLC1	x																							x
DLGAP5	x																							x
DLK1	x																x							x
DLL1																						x
DLL3	x																							x
DLL4																						x
DMC1						x			x
DMD																			x
DNAJA1									x
DNAJA2									x
DNAJA3									x
DNAJA4									x
DNAJB1									x
DNAJB2									x
DNAJB5									x
DNAJB6									x
DNAJB7									x
DNAJB8									x
DNAJB9									x
DNAJB11									x
DNAJB12									x
DNAJB13	x								x															x
DNAJB14									x
DNAJC1									x
DNAJC3									x														x
DNAJC4									x
DNAJC5									x					x
DNAJC5B									x
DNAJC5G									x
DNAJC6									x
DNAJC7									x
DNAJC8									x
DNAJC9	x								x															x
DNAJC10									x
DNAJC11									x
DNAJC12	x								x															x
DNAJC13									x
DNAJC14									x
DNAJC15									x
DNAJC16									x
DNAJC17									x
DNAJC18									x
DNAJC21									x
DNAJC22																			x
DNMT1	x																					x		x
DNMT3A	x																							x
DNTT	x																							x
DPPA2																						x
DPPA3																						x
DPPA4	x																					x		x
DPPA5																						x
DPYSL4				x
DSC2																			x
DSG3	x																							x
DSP	x																							x
DST	x																							x
DTX1																			x
DTX3																			x
DTX4	x																							x
DUSP1										x
DUSP2																			x
DUSP4																			x
DUSP5																			x
DUSP6										x
DUSP8					x
DUSP10	x																							x
DVL1																									x
DVL2																									x
E2F1						x											x
E2F3	x					x																		x
E2F5						x
EAF2																			x
EBAG9																			x
EBF4																			x
ECI2																			x
ECT2	x																							x
EDA2R				x											x
EDIL3			x
EDN1			x											x									x
EEF1G	x	x	x	x	x	x	x	x	x	x	x	x	x	x	x	x	x	x	x	x	x	x	x	x	x
EEF2K		x
EFNA1			x
EFNA2																			x
EFNA3																			x
EFNA5																			x
EFNB1																			x
EFNB2			x
EGF			x							x	x											x
EGFR	x									x	x					x	x	x			x			x
EGLN1														x
EGLN2	x													x										x
EGR1					x					x				x			x	x
EGR3																			x
EI24																			x
EIF2AK2																				x
EIF4A1																			x
EIF4B	x																			x				x
EIF4E										x										x
EIF4EBP1	x	x												x						x				x
EIF4G1																				x
EIF5B	x			x																				x
EIF6																			x
ELAVL1		x
ELK1										x							x	x		x
ELL2																			x
ELMO1																			x
EML4																			x
EMP1																					x
EMP3	x																							x
EN2	x																					x		x
ENDOD1																			x
ENDOG																			x
ENG			x				x															x
ENO1	x													x										x
ENTPD1							x
EOMES	x														x									x
EP300						x																			x
EPCAM							x															x
EPGN											x
EPHA2																			x
EPHB4			x
EPO														x							x		x
EPOR																x
EPS8										x
ER-013
ER-028
ER-067
ER-099
ER-109
ER-120
ER-147
ER-154
ER-160
ER-171
ERBB2			x				x				x											x
ERBB3											x
ERBB4											x		x
ERCC1									x
ERCC2									x
ERCC3									x
ERCC4									x
ERCC5									x
ERCC6									x
ERCC8									x
EREG			x								x
ERG																			x
ERO1L	x													x										x
ERRFI1	x																							x
ESM1																			x
ESR1				x
ESR2																			x
ESRRB																						x
ETFA																						x
ETS1																	x
ETS2																	x
ETV1	x																							x
ETV2																						x
ETV4																			x
ETV5																			x
ETV7																			x
EVL																			x
EXO1									x
EXOC3																			x
EXOSC8	x																							x
EXT1																			x
EYA1																			x
EZH2	x																							x
EZR																			x
F2	x															x								x
F2R																x
F3			x				x							x
F8																			x
F10	x													x										x
F11R							x
FABP1	x																				x			x
FABP4																			x
FABP7	x																							x
FADD				x											x			x
FAF1				x											x
FAM64A																			x
FAM83B																			x
FAM105A																			x
FAM117B	x																							x
FAM133A																			x
FAM162A														x
FAM213A																			x
FANCA																			x
FANCB																			x
FANCC																			x
FANCE																			x
FANCF																			x
FANCG																			x
FANCL																			x
FAS				x			x								x	x					x		x
FASLG				x			x			x					x			x		x
FASN	x	x																						x
FAT4													x
FBN1																			x
FBP1	x																							x
FBXO5	x					x																		x
FBXW7	x																							x
FBXW11						x							x												x
FCER2	x						x									x					x			x
FCGR1A							x									x
FCGR1B																			x
FEM1B				x
FEN1	x					x			x															x
FES																			x
FGF1			x									x
FGF2			x									x										x
FGF3												x
FGF4												x													x
FGF5												x										x
FGF6												x
FGF7												x
FGF8												x
FGF9												x	x
FGF10												x
FGF11												x
FGF12												x
FGF13			x									x
FGF14	x											x												x
FGF16												x
FGF17												x
FGF18	x											x												x
FGF19	x											x												x
FGF20												x
FGF21												x
FGF22												x
FGF23												x
FGFBP1	x		x									x												x
FGFR1							x					x
FGFR1OP						x						x
FGFR2							x					x										x
FGFR3			x				x					x	x
FGFR4	x						x					x												x
FGFRL1																			x
FGL2	x														x									x
FHIT																			x
FIGF	x		x																					x
FKBP1A	x																			x				x
FKBP5																			x
FKBP8	x												x											x
FLII																						x
FLJ10474																			x
FLNA																			x
FLNC																			x
FLOT2	x																					x		x
FLRT1																			x
FLRT2																			x
FLRT3	x																							x
FLT1	x		x																					x
FLT3							x
FLT3LG	x																							x
FLT4	x																							x
FMO3	x							x																x
FMO5	x							x																x
FN1			x							x
FOS										x				x	x		x	x		x
FOSL1					x																x				x
FOXA1	x																							x
FOXA2																						x
FOXC1	x																							x
FOXC2																			x
FOXD3																			x
FOXE1	x												x											x
FOXI1				x
FOXL2	x																							x
FOXO1																				x
FOXO3	x	x								x										x				x
FOXO4			x
FOXP1																						x
FOXP3															x
FOXRED1																			x
FPR1	x														x									x
FRMD6													x
FRS2																			x
FRS3																			x
FRZB	x																							x	x
FST			x
FTH1																					x		x
FUBP1	x																							x
FUS				x
FUT8																			x
FYN								x
FZD1																									x
FZD2																									x
FZD3																									x
FZD4	x						x																	x	x
FZD5																									x
FZD6																									x
FZD7																						x			x
FZD8																									x
FZD9							x																		x
FZD10							x
GAA				x
GAB1	x									x		x												x
GABBR2																			x
GADD45A				x		x															x		x
GADD45B																					x
GADD45G																							x
GAL																			x
GALNT3																			x
GALNT5				x
GAMT																			x
GAPDH	x	x	x	x	x	x	x	x	x	x	x	x	x	x	x	x	x	x	x	x	x	x	x	x	x
GAS1	x												x											x
GAS6																			x
GATA1	x																					x		x
GATA2	x																					x		x
GATA3															x	x					x	x
GATA4																			x
GATA5																			x
GATA6																						x
GBE1														x
GBP1															x
GBP2															x
GBP7																			x
GCLC	x																				x		x	x
GCLM	x																				x		x	x
GDAP1																			x
GDF3																						x
GDF6																			x
GEMIN2																			x
GFAP																						x
GFRA1																			x
GGH	x																							x
GHR	x															x								x
GJA1					x															x
GLI1													x
GLI2													x
GLI3													x
GLIS3																			x
GLUD1				x
GLUL				x
GM2A																			x
GML																			x
GMPS																			x
GNA11	x																							x
GNAI3																			x
GNAQ																			x
GNAS	x																							x
GNAZ																			x
GNG4																			x
GNG7																			x
GNG11																			x
GNG12																			x
GNGT1																			x
GNGT2	x																							x
GNL3																			x
GNLY	x														x									x
GPAM	x	x																						x
GPAT2		x
GPC4																			x
GPD2																			x
GPER1																			x
GPI	x													x	x									x
GPNMB																			x
GPR17															x
GPR126	x																							x
GPR160																			x
GPR180																			x
GPSM2																			x
GRB2	x			x						x		x				x	x			x			x	x
GRB10	x																			x				x
GREM1													x
GRIA3	x																							x
GRIN1																			x
GRIN2A	x																							x
GRIN2B																			x
GRN			x
GRP			x
GSC																						x
GSK3A										x
GSK3B										x			x							x		x			x
GSN																			x
GSR																					x		x
GSTA2																			x
GSTM1	x							x																x
GSTM3								x
GSTP1	x																						x	x
GTF2H3																			x
GTSE1						x
GUCY1A3																			x
GUK1	x																							x
GYS1		x												x
GYS2	x	x																						x
GZMA	x														x									x
GZMB	x			x											x									x
GZMH	x														x									x
H2AFX	x					x																		x
H3F3A						x
H3F3C																			x
HAND1																						x
HAVCR2															x
HBEGF										x	x
HDAC1						x																x
HDAC2	x																							x
HDAC3																			x
HDAC4																			x
HDAC5																			x
HDAC6	x																							x
HDAC7	x																							x
HDAC8						x
HDAC10																			x
HDAC11																			x
HECTD4																			x
HELLS	x			x																				x
HERC3																			x
HERPUD1																					x
HES1																					x
HES5																					x
HEY1											x	x									x
HEY2											x	x									x
HEYL											x	x									x
HGF	x		x								x													x
HHAT													x
HHEX	x																							x
HHIP													x
HIC1																			x
HIF1A			x											x	x
HIF1AN														x
HIF3A														x
HIST1H3H						x
HJURP	x					x																		x
HK2														x
HLA-A															x
HLA-B															x
HLA-E	x														x									x
HMGA1	x																							x
HMGA2																			x
HMGB1	x																							x
HMGB2	x																							x
HMGB3	x																							x
HMGCR	x	x																						x
HMGCS2	x																							x
HMGXB3																			x
HMOX1	x													x				x			x		x	x
HNF1A																			x
HNF1B	x																							x
HNF4A	x	x												x								x		x
HNRNPA1																			x
HNRNPA2B1	x																							x
HNRNPU																			x
HOXA9	x																							x
HOXA10																			x
HOXA11	x																							x
HOXB13	x																							x
HOXD1																			x
HPGD															x
HPN	x																							x
HPSE			x
HRAS										x	x	x					x			x	x
HRK				x
HSD17B4	x																							x
HSD17B12																			x
HSF1																			x
HSF2																			x
HSF4																			x
HSP90AA1						x																	x
HSP90B1																							x
HSPA1A																			x
HSPA1B																			x
HSPA1L																			x
HSPA2					x	x
HSPA4																							x
HSPA4L																							x
HSPA5																	x						x
HSPA6	x																							x
HSPA8																			x
HSPA9																						x
HSPA12A	x																							x	x
HSPA14	x																							x
HSPB1																	x			x
HSPB2																			x
HSPB3																			x
HSPB6																			x
HSPB7	x																							x
HSPB8																			x
HSPBAP1				x
HSPD1	x																							x
HSPE1	x																							x
HSPH1					x
HTT				x
HUS1						x																	x
IBSP	x																							x
ICAM1	x						x								x			x			x			x
ICOS	x						x								x									x
ID1			x												x						x	x
ID2	x														x									x
ID3															x
ID4															x
IDH1																			x
IDH2	x																							x
IDO1															x
IDO2																			x
IER3														x
IFI27																			x
IFIT2	x																							x
IFNA2															x
IFNA5																			x
IFNA-Family
IFNAR1															x	x
IFNB1			x												x
IFNG			x	x											x	x		x			x		x
IFNGR1	x						x								x	x								x
IFNL3															x
IFNW1																			x
IFRD1																					x
IFT52													x
IGF1			x	x							x									x
IGF1R				x			x				x									x
IGF2				x							x
IGF2R	x						x				x													x
IGFBP1	x										x													x
IGFBP2											x
IGFBP3	x										x			x										x
IGFBP4											x
IGFBP5	x				x						x													x
IGFBP6											x
IGFBP7											x
IHH													x
IKBKB				x						x								x				x
IKBKG				x														x
IL1A	x														x			x					x	x
IL1B	x		x												x			x					x	x
IL1R1							x								x			x
IL1R2							x								x
IL1RAP	x														x									x
IL1RN	x														x									x
IL2										x					x
IL2RA							x								x	x
IL2RB	x						x								x									x
IL2RG	x						x								x	x								x
IL3															x
IL3RA	x						x								x									x
IL4															x	x
IL4R							x								x	x
IL5															x
IL5RA							x								x
IL6	x		x		x										x								x	x
IL6R	x						x								x									x
IL6ST							x								x	x
IL7															x
IL7R	x						x								x									x
IL9															x
IL10			x	x											x			x
IL10RA	x						x								x	x								x
IL10RB	x						x								x									x
IL11															x
IL11RA															x
IL12A			x												x
IL12B			x												x
IL12RB2															x
IL13															x
IL13RA2							x								x
IL15															x
IL16															x
IL17A															x
IL17F			x												x
IL17RB	x														x									x
IL17RD	x																							x
IL18															x
IL19															x
IL20															x	x
IL20RA															x
IL20RB	x														x									x
IL21															x
IL22															x
IL22RA1	x														x									x
IL22RA2															x
IL23A															x
IL23R															x
IL24															x
IL27															x
IL33															x
ILK															x					x
INHBA																			x
INHBB																			x
INPP5J																			x
INS	x			x																				x
INSR	x	x					x									x								x
INTS7																			x
IRAK1															x			x		x
IRAK2																		x
IRAK3																			x
IRF1	x			x											x	x		x			x			x
IRF2	x			x											x									x
IRF3	x			x											x									x
IRF4	x			x											x									x
IRF5				x											x
IRF6				x											x
IRF7	x			x											x									x
IRF8	x														x									x
IRF9	x														x	x								x
IRGM				x
IRS1																				x
IRS2																			x
ISG15																x
ISL1																						x
ITGA2							x															x
ITGA3							x
ITGA4	x						x															x		x
ITGA5							x
ITGA6							x															x
ITGA7																			x
ITGA8	x																							x
ITGA9																			x
ITGAM	x						x								x									x
ITGAV			x				x
ITGB1							x													x		x
ITGB2	x						x								x									x
ITGB3			x				x
ITGB4							x
ITGB6																			x
ITGB7	x																							x
ITGB8																			x
ITLN2																			x
ITM2A	x														x									x
ITPKB											x	x									x
JAG1			x				x														x	x
JAG2																			x
JAK1	x									x	x					x								x
JAK2											x				x	x						x
JAK3	x										x					x								x
JMJD1C	x																							x
JMJD6														x
JPH3				x
JUN				x						x		x				x	x	x		x					x
JUNB												x				x
JUND												x
KAT2B																			x
KAT5																						x
KATNBL1																			x
KCND2	x																							x
KCNIP1	x			x																				x
KCNK5																			x
KCTD11													x
KDM1A																			x
KDM3A																			x
KDM3B																			x
KDM4B	x																							x
KDM5B																			x
KDM5C																			x
KDM6A																			x
KDM7A																			x
KDR			x				x
KEAP1																			x
KIF2C	x					x																		x
KIF3A																			x
KIF3B																			x
KIF5B																			x
KIF14	x																							x
KIT	x						x								x							x		x
KITLG			x												x							x
KL	x											x												x
KLB	x											x												x
KLF4																						x
KLF12																			x
KLF17																						x
KLHDC10																			x
KLK1	x																							x
KLK2	x																							x
KLK3	x		x																					x
KLK4																			x
KLK5	x																							x
KLRB1	x						x																	x
KLRD1	x						x																	x
KLRG1	x																							x
KMT2B																			x
KMT2C																			x
KMT2D																			x
KNG1	x														x									x
KNTC1						x
KPNA2	x					x																		x
KRAS										x	x	x					x				x
KREMEN1																									x
KRT5	x																							x
KRT6A																			x
KRT7																			x
KRT8																			x
KRT13	x																							x
KRT14	x																							x
KRT16	x																							x
KRT17	x																							x
KRT18																			x
KRT19																			x
KSR1																	x
L1CAM							x
LAG3							x								x
LAMA1																			x
LAMA3	x																							x
LAMA5																			x
LAMB3	x																							x
LAMB4																			x
LAMC2	x																							x
LAMC3																			x
LAMP5																			x
LAMTOR3																	x
LAT																			x
LATS1													x									x
LATS2													x
LCN1																			x
LCN2																			x
LECT1			x
LEF1																									x
LEFTY1	x																							x
LEFTY2	x																							x
LEP	x		x																					x
LEPR	x	x					x																	x
LETMD1																			x
LFNG	x																				x			x
LGALS1																			x
LGALS3														x
LIF															x
LIFR							x
LIG1						x			x
LIG3									x
LIG4	x								x															x
LIN9						x
LIN28A																						x
LIN28B																						x
LINC00886																			x
LIPA	x																							x
LIPE		x
LMO2																			x
LOX														x
LOXL1																			x
LPCAT1	x																							x
LPL																			x
LRG1	x															x					x			x
LRIG1	x																							x
LRMP	x																							x
LRP1B																			x
LRP2	x												x											x
LRP5																									x
LRP6																									x
LRP12																			x
LRRFIP2																			x
LRRK2	x																							x
LTA	x			x						x					x			x						x
LTA4H	x																							x
LTB	x														x									x
LTBP1	x																							x
LTBR				x											x			x
LTF																			x
LTN1																			x
LY96															x
LYN	x																							x
LYVE1																			x
LYZ															x
MACC1																			x
MAD2L1	x					x																		x
MADCAM1															x
MADD	x			x																				x
MAF															x
MAFF																			x
MAG				x
MAGEA1															x
MAGEA2															x
MAGEA4															x
MAGEA10/MAGEA5
MAGEA11															x
MAGEB1															x
MAGEB2															x
MAGEB3															x
MAGEC1															x
MAGEC2															x
MAGED1															x
MAGED2	x														x									x
MAGEE1															x
MAGEF1															x
MAGEL2															x
MALT1																		x
MAML1																						x
MAML2																			x
MAOA																			x
MAOB																			x
MAP1B																			x
MAP1LC3A				x
MAP2K1										x	x	x					x			x	x
MAP2K2											x	x					x				x
MAP2K3	x											x					x							x
MAP2K4				x						x	x	x					x				x
MAP2K5												x					x
MAP2K6												x					x
MAP2K7										x	x	x					x				x
MAP3K1				x							x	x		x			x	x			x
MAP3K2	x									x	x						x							x
MAP3K3	x																x							x
MAP3K4																	x
MAP3K5	x																							x
MAP3K8																			x
MAP3K12	x																							x
MAP3K13																			x
MAP3K14																			x
MAP4K1	x																x							x
MAP7D1																			x
MAPK1	x					x				x	x	x	x		x		x			x	x			x
MAPK3						x				x	x	x					x			x	x
MAPK6											x	x					x				x
MAPK7											x	x					x				x
MAPK8				x						x	x	x			x		x			x	x				x
MAPK8IP2																	x
MAPK9	x									x	x	x					x				x			x
MAPK10	x			x						x	x	x					x				x			x
MAPK11											x	x					x				x
MAPK12											x	x					x				x
MAPK13											x	x					x				x
MAPK14	x										x	x					x			x	x			x
MAPKAPK2	x																x							x
MAPKAPK3	x																x							x
MAPKAPK5																			x
MAPKAPK5-AS1																			x
MAPRE2																			x
MAPT																			x
MAT2A																			x
MAX	x					x											x							x
MAZ																			x
MBL2	x														x									x
MCCC1																			x
MCL1	x			x												x					x		x	x
MCM2	x					x																		x
MCM3	x					x																		x
MCM4	x					x																		x
MCM5						x
MCM6	x				x	x																		x
MCM7	x					x																		x
MDC1																			x
MDK			x
MDM2				x		x					x
MDM4	x																							x
MECOM																			x
MED1																			x
MED12																			x
MED23																			x
MED24																			x
MEF2C																	x
MEIS1																						x
MELK																			x
MEN1																			x
MERTK																						x
MESP1																						x
MET											x			x					x
metrn
MFNG	x																							x
MGA																			x
MGAT4A																			x
MGEA5	x			x																				x
MGMT	x								x															x
MGST1																			x
MIA																			x
MIF														x	x
MIXL1																						x
MKI67	x					x																		x
MKNK1	x									x							x							x
MLF1	x																							x
MLH1						x			x
MLH3						x			x
MLLT3																			x
MLLT4																			x
MLPH																			x
MLYCD	x	x																						x
MME	x						x																	x
MMP2			x
MMP3																			x
MMP7										x											x				x
MMP9	x		x											x	x								x	x
MMP11																			x
MMP14			x
MMS19									x
MNAT1						x
MOB1B													x
MOS																	x
MPG									x
MPL							x									x
MPO	x														x									x
MRE11A						x			x														x
MRPL13																			x
MS4A1	x						x								x							x		x
MSH2	x								x															x
MSH3									x
MSH4						x			x
MSH5						x			x
MSH6	x								x															x
MSI1																			x
MSL2	x																							x
MSN	x																							x
MSR1							x
MST1																	x
MST1R							x
MSTN															x
MT1A																									x
MT1X																			x
MT2A																			x
MTA1																			x
MTCP1																				x
MTDH																			x
MTFP1																									x
MTHFD1	x																							x
MTMR2																			x
MTOR		x									x	x								x	x
MTSS1													x												x
MUC1	x						x															x		x
MUTYH	x								x															x
MVP																			x
MX1															x
MXI1	x													x										x
MYB	x																							x
MYBL1																			x
MYBL2						x																x
MYC				x		x										x	x				x	x			x
MYCL																			x
MYCN																						x
MYD88	x			x											x			x		x				x
MYLIP	x																							x
MYOD1																						x
NAB2																			x
NAIP				x
NAMPT	x													x										x
NANOG	x																					x		x
NAP1L1																			x
NASP																			x
NAT1																			x
NAT2																			x
NAT8L																			x
NAV2																									x
NBN						x																	x
NCAM1							x															x
NCAPD3	x					x																		x
NCK2										x
NCL	x	x	x	x	x	x	x	x	x	x	x	x	x	x	x	x	x	x	x	x	x	x	x	x	x
NCOA1														x
NCOA2	x																							x
NCOA3																			x
NCOA4	x																							x
NCOR1																			x
NCOR2																			x
NDC80						x
NDRG1														x
NEIL1									x
NEIL2									x
NEIL3	x								x															x
NEK2						x
NES																						x
NF1																			x
NF2													x
NFAT5															x								x
NFATC1															x										x
NFATC3	x									x					x									x
NFATC4															x		x
NFE2L2																			x
NFE2L3																			x
NFKB1				x						x				x	x	x		x		x		x
NFKB2																		x
NFKBIA				x											x			x		x
NFKBIE				x														x
NFKBIZ																			x
NGF				x
NGFR				x			x								x
NGFRAP1				x											x
NKD1																									x
NKX2-1																			x
NKX2-5																						x
NKX3-1	x																							x
NLK	x																							x	x
NLRP3															x
NME1																			x
NME7																			x
NMU																			x
NNMT																			x
NOD1				x											x			x
NOD2															x
NODAL															x
NOG																			x
NOL3				x
NOLC1																			x
NOS2															x	x						x
NOS3			x											x
NOTCH1																					x	x
NOTCH2																						x
NOTCH4			x
NOV	x																							x
NOX1				x
NOX4	x			x																				x
NPC1													x
NPM1	x					x																		x
NPM2																			x
NPPB	x		x																					x
NPR1			x
NQO1	x																				x		x	x
NR0B1																						x
NR0B2																			x
NR1H3																			x
NR1H4																			x
NR1I2																			x
NR3C1															x	x
NR4A1																			x
NR4A3	x																							x
NR5A2																						x
NR6A1																						x
NRAS										x	x	x					x				x
NRG1											x
NRG2											x
NRG3											x
NRG4											x
NRIP1																			x
NRP1			x				x
NRP2			x
NSD1																			x
NT5E							x															x
NTF3																			x
NTHL1									x
NTN3																			x
NTRK1																			x
NTRK2																			x
NUDT13																			x
NUF2						x
NUMB													x
NUMBL																			x
NUP62						x				x
NUPR1																			x
NUSAP1	x																							x
OAS1																x
OASL																			x
OAZ1	x	x	x	x	x	x	x	x	x	x	x	x	x	x	x	x	x	x	x	x	x	x	x	x	x
OCLN																			x
ODC1														x
OGG1									x
OLIG2																						x
OLR1	x																				x			x
OMD															x
OPCML																			x
OR10J3				x
ORC6						x
ORM1	x																							x
ORM2																			x
OSM															x	x
OTX2													x									x
P4HA1														x
P4HB	x													x										x
PA2G4																			x
PABPC1																				x
PAF1																						x
PAG1																			x
PAICS	x																							x
PAK1	x										x	x					x			x	x			x
PAK1IP1	x										x	x									x			x
PAK3											x	x									x
PAK7											x	x									x
PALB2																			x
PALM2(AKAP2)
PARK7																			x
PARP1				x					x														x
PARP2				x					x
PARP3									x
PARP4																			x
PAX3																			x
PAX5																			x
PAX6	x																					x		x
PAX8	x																							x
PBRM1																			x
PBX1	x																							x
PBX3																			x
PCK1																			x
PCNA	x					x															x			x
PCNX																			x
PCOLCE																			x
PCSK6																			x
PDCD1							x								x
PDCD1LG2							x								x
PDGFA			x							x
PDGFB			x							x
PDGFC																			x
PDGFD			x
PDGFRA	x						x			x						x				x				x
PDGFRB	x						x																	x
PDIA4																			x
PDK1											x			x						x
PDK2																				x
PDLIM7																			x
PDPK1	x	x								x										x				x
PDPN																			x
PDZK1	x																							x
PECAM1	x		x				x															x		x
PELP1																			x
PER1														x
PEX12																			x
PF4			x
PF4V1															x
PFDN1																			x
PFDN2																			x
PFKFB1		x
PFKFB2		x
PFKFB3		x												x
PFKFB4	x	x												x										x
PFKL														x
PGC	x																							x
PGF	x		x											x										x
PGR																			x
PHB																			x
PHB2																			x
PHF6																			x
PHGDH																			x
PIAS1	x														x	x								x
PIAS2	x														x	x								x
PIAS3															x	x
PIAS4																			x
PIDD1																			x
PIK3C2A											x	x									x
PIK3C3				x							x	x									x
PIK3CA										x	x	x								x	x
PIK3CB											x	x									x
PIK3CD	x										x	x									x			x
PIK3CG											x	x								x	x
PIK3R1				x						x	x	x								x	x
PIK3R2										x	x	x								x	x
PIK3R3	x										x	x									x			x
PIK3R5	x										x	x									x			x
PIM1	x													x										x
PIM2	x																							x
PIM3																			x
PIN1																			x
PINX1																			x
PIR																			x
PITRM1																			x
PITX2																									x
PKM														x
PKMYT1						x
PKP1	x																							x
PLA1A	x																							x
PLA2G2A																			x
PLA2G3																			x
PLA2G4A					x
PLA2G4C																			x
PLA2G4E																			x
PLA2G4F																			x
PLA2G5	x																							x
PLA2G10																			x
PLAT										x												x
PLAU			x		x									x
PLAUR	x						x															x		x
PLCB1	x										x	x									x			x
PLCB4											x	x									x
PLCE1											x	x									x
PLCG1	x									x	x	x									x			x
PLCG2	x										x	x									x			x
PLD1																			x
PLEK2																			x
PLG	x		x																					x
PLK1	x					x																		x
PLK2																			x
PLK3																			x
PLK4	x					x																		x
PMAIP1				x
PMEPA1																			x
PML	x																							x
PMS1									x
PMS2									x
PMS2P3																			x
PNKP									x
PNPLA2		x
POLB									x
POLD1						x
POLD2						x
POLD3						x			x
POLD4						x
POLE2						x
POLL	x								x															x
POLR2D	x																							x
POLR2H																			x
POLR2J																			x
PORCN	x																							x	x
POU5F1																						x
PPAP2A	x																							x
PPAP2B																			x
PPARD																					x				x
PPARG															x
PPARGC1A		x
PPARGC1B		x
PPAT																			x
PPBP	x		x		x										x									x
PPIA	x	x	x	x	x	x	x	x	x	x	x	x	x	x	x	x	x	x	x	x	x	x	x	x	x
PPIB																			x
PPID	x			x																				x
PPM1D																			x
PPP1R15A																			x
PPP2CA		x				x				x
PPP2CB		x				x
PPP2R1A		x				x
PPP2R1B	x	x				x																		x
PPP2R2B		x
PPP2R2C																			x
PPP2R4		x
PPP3CA	x																							x
PPP3CB																			x
PPP3CC																			x
PPP3R1	x																							x
PPP3R2																			x
PRAME																			x
PRC1	x																							x
PRDM1															x
PRDM2	x																							x
PRDM14																						x
PRDX6																	x
PRF1	x			x											x									x
PRICKLE1																									x
PRKAA1		x
PRKAA2		x
PRKAB1		x
PRKAB2		x			x
PRKACA		x				x							x
PRKACB		x											x
PRKACG																			x
PRKAG1		x
PRKAG2	x	x																						x
PRKAG3		x
PRKAR1A		x
PRKAR1B	x	x																						x
PRKAR2A		x
PRKAR2B		x				x
PRKCA	x					x				x	x	x								x	x			x
PRKCB						x					x	x								x	x
PRKCD											x	x									x
PRKCE											x	x									x
PRKCG	x										x	x									x			x
PRKCZ											x	x								x	x
PRKDC									x
PRKG1	x																							x
PRKX																			x
PRL	x		x													x								x
PRLR																x
PRMT1																			x
PRMT6																									x
PRMT8	x																							x
PROK1	x		x																					x
PROK2	x		x																					x
PROM1							x															x
PRR15L																			x
PSG2	x																							x
PSIP1	x																	x						x
PSMD2						x
PSMD7	x				x	x																		x
PSMG1	x																							x
PSRC1	x																							x
PTCH1													x								x	x
PTCH2													x
PTCHD1													x
PTCHD2													x
PTCHD3													x
PTCRA	x														x									x
PTDSS1																			x
PTEN	x									x										x				x
PTGR1	x																							x
PTGS1	x		x																					x
PTGS2															x
PTHLH																			x
PTK2																				x
PTN			x
PTP4A1																			x
PTPN1																x
PTPN5	x																							x
PTPN11																x				x
PTPRC	x						x									x						x		x
PTPRR																			x
PTTG1						x
PTTG2																			x
PUS1																			x
PVR				x	x		x																x
PYCARD	x			x																				x
PYCR1	x																							x
PYGL	x			x																				x
QDPR																			x
QSOX2																			x
RAB4A	x																							x
RAB6B	x																							x
RAB23													x
RAB25				x
RAB27B																			x
RAC1											x	x					x			x	x
RAC2	x										x	x									x			x
RAC3											x	x									x
RACGAP1	x																							x
RAD1						x
RAD9A	x					x																	x	x
RAD17						x																	x
RAD18									x
RAD21						x			x
RAD23A	x								x															x
RAD23B									x
RAD50						x			x
RAD51						x			x														x
RAD51B									x
RAD51C						x			x
RAD51D									x
RAD52									x
RAD54L	x								x															x
RAF1	x									x	x	x					x	x		x	x			x
RAG1	x														x									x
RALA																			x
RAMP1	x																							x
RAMP2																			x
RAMP3																			x
RAP1A										x
RARA	x																							x
RARB																			x
RASA1	x									x										x				x
RASA4																			x
RASAL1																			x
RASD1																			x
RASGRF1																			x
RASGRF2	x																							x
RASGRP1	x										x	x									x			x
RASGRP2	x										x	x									x			x
RASSF1																			x
RASSF7																			x
RB1						x											x				x
RB1CC1		x
RBBP8						x
RBL1						x
RBL2						x														x
RBM10																			x
RBP1	x																							x
RBPJ														x
[truncated: 561 more rows]

## Sheet: S2 Normalized gene expression
Median-Ratio Normalized data	Early	Early	Early	Early	Early	Early	Early	Early	Late	Late	Late	Late	Late	Late	Late	Late	Late
Sample ID	4	9	11	17	19	20	21	22	8	10	12	13	14	15	16	18	24
Normalized Total Counts	27076.1	27427.6	26934.9	27308.7	27403	27437	27105.5	26728.4	27824.2	26282.2	27655.6	27962.3	27896.9	27556.5	26973.2	27440	26731.7
ACTB	15.7716	16.197	16.5979	16.6821	16.0547	16.0709	16.3039	16.9587	15.9872	16.8727	16.3911	16.2845	15.26	15.7507	17.1419	16.5366	16.5238
ATP5F1	12.2847	12.0822	12.0039	12.6011	12.0648	11.7625	12.0085	12.5836	12.1813	12.3558	11.7625	11.9831	11.861	12.0538	12.8348	12.0963	12.7828
DDX5	16.2904	16.1026	15.7897	16.3096	16.1682	15.8515	16.3734	16.3478	15.834	16.4812	16.2372	16.1508	15.4345	16.091	16.5019	16.2601	16.8971
EEF1G	16.5041	15.6586	16.4358	16.2876	16.0335	16.2541	16.4613	16.6282	15.3752	15.9906	15.7323	15.0942	15.1096	15.6905	16.6266	16.082	15.8523
GAPDH	17.2977	17.765	16.9936	17.4395	16.7959	16.7505	17.741	17.2767	16.4246	17.4714	16.5192	15.4121	15.8479	16.1591	18.0363	16.7712	17.1683
NCL	15.5981	14.9458	15.4959	15.0428	15.3251	15.2533	15.5828	15.4424	14.4902	15.2979	15.264	14.0046	14.4874	14.931	15.1567	15.1806	15.6257
OAZ1	14.2648	14.8446	14.5057	15.5052	14.5531	13.8549	14.6223	15.2778	14.6349	15.3396	14.3894	13.8644	13.7842	14.2138	16.0815	14.8835	14.9712
PPIA	13.0241	12.3171	12.6462	12.5317	12.6051	12.6022	12.8419	12.6805	12.3731	12.0716	12.1451	12.2439	12.6231	12.6775	12.4517	12.694	12.9747
RPL38	18.2342	16.8681	17.5116	17.2738	17.2565	17.2014	17.4543	17.5677	16.4609	17.0778	16.977	15.7668	16.3682	17.0184	17.6299	17.0432	17.341
RPL6	15.1908	14.3125	14.6121	14.5738	14.5558	14.5667	14.6434	14.8431	14.1056	14.229	14.1641	13.7308	14.0921	14.4719	14.6932	14.595	14.3517
RPS7	16.6014	15.7614	16.2872	16.0888	15.9632	16.029	16.3403	16.3624	15.6036	16.2714	15.6208	15.4048	15.4195	15.7858	16.225	15.9049	16.2715
SLC25A3	14.8848	14.5944	14.6041	14.6546	14.6512	14.6719	14.7101	14.975	14.144	14.7446	14.4925	14.2432	14.112	14.2513	14.7205	14.8157	14.6002
SOD1	16.3301	15.046	15.5205	15.6154	15.6502	15.1814	16.0194	15.8719	14.8149	15.42	15.3046	14.23	14.7884	15.2121	16.2802	14.977	15.4231
TBP	9.7236	8.6096	9.4961	9.1662	9.0488	9.386	9.4417	8.6647	9.42	8.6722	8.5967	8.824	9.5687	9.3102	7.0307	8.55	9.5242
YWHAZ	16.3358	15.8763	16.1987	16.1865	16.1655	16.1528	16.1932	16.37	15.2144	16.2163	16.0822	16.0744	15.6576	15.8418	16.4219	16.1788	16.2051
A2M	14.9106	15.3742	15.1949	16.3983	14.9299	14.8324	16.209	17.1141	15.2642	16.9919	15.3231	14.2933	13.9567	14.0524	16.9098	15.5271	14.7369
ABCA2	14.2387	13.7107	14.675	13.1518	13.9667	13.7142	14.6557	13.2141	12.5757	12.7849	13.7499	14.5014	13.7799	13.8329	12.6448	13.2005	14.5936
ABCA3	12.0756	12.0359	12.3085	12.0886	12.0707	11.9571	12.384	12.178	11.9901	11.8862	11.7441	12.3186	11.9246	12.1905	11.5983	11.8341	12.7639
ABCA4	8.9204	8.8026	7.9794	8.1604	8.9557	9.5278	7.9628	7.1687	9.776	0	9.4623	10.6062	10.3458	9.2217	7.4305	9.0839	7.8213
ABCA5	10.592	9.3884	9.6572	9.651	10.257	9.5093	10.4898	9.0942	10.4434	7.8357	9.4004	9.742	10.509	9.8934	9.3438	9.8097	10.3053
ABCA9	12.2102	11.6233	11.6302	11.4067	10.9347	10.6152	12.8572	10.5797	10.4389	10.3041	11.4671	11.5792	11.3473	11.1479	11.3308	11.3833	10.6952
ABCB11	3.2656	4.9431	0	0	0	0	5.9008	4.633	4.2698	0	0	4.5931	0	2.9993	0	0	4.9018
ABCB4	12.4555	10.3116	11.3437	11.1058	11.8127	11.2351	10.6737	11.4231	11.0346	10.2187	11.0262	10.5687	11.0371	11.9617	11.6996	11.0928	10.2211
ABCB5	8.8829	9.5058	8.1566	10.2145	9.0337	8.8897	8.3166	8.5105	9.2062	7.7372	9.3901	10.5767	10.7731	9.5766	10.052	10.2305	8.1085
ABCB6	10.1888	10.0979	10.5075	9.5453	10.1572	10.9452	10.4195	9.5735	10.4011	9.6533	9.6813	11.1669	10.5856	10.5429	9.3463	10.0297	10.0915
ABCC1	11.6817	11.5097	12.1591	11.2361	11.8545	11.7969	11.7999	12.0545	11.5559	12.0758	11.7798	10.4544	11.6116	11.7629	10.8385	11.9475	11.5541
ABCC10	11.3467	10.9778	11.4583	10.5378	10.9121	10.6949	11.1069	11.1924	10.9405	10.4553	10.2868	11.367	10.918	11.0805	10.8909	11.0722	10.6286
ABCC11	8.5777	8.8142	8.6569	8.7511	8.6831	9.4672	7.546	7.1578	9.9578	6.8246	9.5291	10.6376	10.2829	9.5145	7.9872	9.0223	7.9016
ABCC12	8.5224	9.6793	9.068	8.1263	8.8418	10.3564	8.3764	7.0559	10.285	8.6722	9.7534	10.1919	10.6109	9.905	6.9005	9.7287	8.4335
ABCC2	8.6789	6.2957	7.9398	6.3431	5.0915	7.1321	6.0963	6.9837	6.8005	0	6.9905	7.3668	7.4314	6.1771	6.6802	7.6548	6.9948
ABCC3	9.8	10.6143	9.649	9.8416	9.8242	10.4523	9.6023	9.9102	10.5416	10.9237	10.1271	10.4312	10.9524	10.5999	11.8474	10.3902	9.4168
ABCC4	11.034	11.5441	11.2342	11.8639	10.7735	10.8633	11.5109	13.3402	11.9248	12.4124	11.3163	10.7511	9.5433	10.3265	12.5056	11.6419	11.2205
ABCC5	11.1619	11.1428	11.4295	11.1246	10.9996	11.0811	11.2867	11.474	11.4748	10.9216	10.9425	11.1695	11.4169	11.1843	11.76	10.9359	11.1833
ABCC6	7.9148	8.3393	9.1338	8.7623	8.8007	8.9087	8.6148	8.6531	9.7796	8.8325	9.2968	9.7619	9.5972	8.6631	8.1622	8.9125	8.2284
ABCD1	10.0884	10.6624	9.9135	10.866	9.9964	10.0508	10.1044	11.5798	9.8069	11.4813	10.4894	9.5036	9.0439	9.7163	11.2328	9.9015	10.5358
ABCD3	15.2495	13.0195	13.5527	14.06	14.2008	13.7873	14.1165	13.7775	12.3403	12.9124	13.2345	13.3962	13.7366	14.2327	14.0229	14.2098	14.1962
ABCD4	11.207	10.8693	12.1344	11.4918	11.0599	11.22	11.6839	12.4022	10.9829	11.5587	11.1301	10.5068	10.5998	11.1956	11.8927	10.737	11.4428
ABCF1	12.0403	12.476	11.9939	12.3769	12.4366	12.3906	12.5842	12.3559	11.9026	12.523	12.2569	12.4282	12.0491	12.2884	12.6343	12.546	12.4768
ABCG2	9.9218	10.3961	10.5519	10.6451	10.6584	10.9283	10.0386	10.9923	10.8605	10.9206	10.5375	10.5879	11.173	10.957	10.9197	10.8399	10.8331
ABCG8	7.9091	7.2528	9.0802	6.7236	8.6504	9.211	6.7664	6.683	9.1291	8.7198	8.7582	10.7599	10.149	9.5282	6.5297	9.002	0
ABHD2	11.6071	11.8838	11.7603	12.1794	11.7693	10.9033	12.1776	12.2982	11.8963	12.1455	11.7095	11.4478	10.8307	11.2661	12.4739	11.4239	11.8674
ACACA	11.7281	10.8002	11.674	10.7079	11.1612	11.4102	10.9626	10.9636	10.6421	10.4398	10.7259	11.004	11.2801	11.2608	10.8614	10.6105	10.9358
ACACB	12.6705	11.2509	12.0649	11.0031	12.0848	12.1281	12.3219	11.5039	11.2878	11.3329	11.6352	12.4227	12.1602	11.9687	10.8016	11.3848	12.0921
ACADS	10.6972	10.3023	10.8598	10.939	10.6227	10.4916	11.0504	10.9526	10.7781	10.897	9.9092	11.2132	10.7721	10.4067	11.1958	10.1761	10.4084
ACKR1	8.8829	9.9855	8.4473	9.4006	9.519	9.1485	8.3805	8.8689	9.9536	10.4023	9.3506	9.8423	10.4581	9.753	9.4593	9.424	10.5722
ACKR2	9.6989	9.9518	9.567	9.2714	9.5862	9.5801	9.0173	10.2043	10.2799	7.4285	9.7756	11.3116	11.1151	10.1784	10.0382	10.0558	7.6386
ACKR3	11.8528	12.1193	13.0422	12.7686	12.5009	12.064	13.44	13.4597	12.7959	12.5925	12.1957	12.3334	11.5712	11.8529	13.0051	11.8949	11.6399
ACKR4	9.1493	9.6488	9.0183	8.6061	9.269	9.4151	8.3079	7.6372	10.7453	7.9115	9.7438	11.2838	10.7731	10.2923	8.566	9.5199	7.9255
ACLY	13.2726	12.9906	13.2828	13.3778	12.9246	13.2513	13.4557	13.3248	12.7311	13.4408	12.7985	13.2429	12.5926	12.6486	13.4734	12.7572	13.363
ACSL3	10.6473	10.716	10.7517	10.7909	10.4618	10.772	10.4103	11.1435	10.7124	11.022	10.5141	10.649	10.6612	10.5003	11.0521	10.7084	10.1846
ACSL4	12.7684	12.8879	12.7314	12.9844	12.7786	12.452	12.5392	13.0168	12.6014	13.2387	12.3691	11.3242	11.7307	12.192	13.9044	13.1206	12.4226
ACSL5	7.9819	6.9606	8.1508	9.5793	7.5587	6.6657	8.044	9.3381	8.1392	8.3893	6.1255	6.079	6.848	7.3328	9.1795	9.3376	8.5455
ACTA2	9.1395	11.0147	8.7889	10.5836	10.995	8.5298	11.4032	11.3845	10.2023	11.5296	8.9738	8.4343	9.6949	8.4429	10.5349	9.5533	9.6332
ACTR1B	12.8466	12.7485	12.9834	12.1973	12.6446	12.7037	12.9009	12.8626	12.0764	12.4225	12.5992	12.2205	12.4474	12.4788	11.7468	12.0424	13.234
ACTR2	14.7843	14.5355	14.6829	14.8488	14.2906	14.3087	14.5808	15.2211	14.1314	15.0325	14.2585	13.9403	13.9201	14.1583	15.2486	14.6635	14.5054
ACTR3B	8.4882	8.1598	8.9733	7.5974	7.9559	7.8277	8.6394	8.0327	8.1429	7.9278	7.8237	8.1185	8.1923	7.47	8.518	7.3603	8.8117
ACVR1B	11.6876	11.4477	11.7273	12.0816	11.58	11.6315	11.9184	11.9873	11.5598	11.5229	11.2657	10.8547	11.7892	11.5291	12.0192	11.8295	11.8097
ACVR1C	8.2684	8.6587	9.1966	8.0913	8.3136	9.4195	7.0442	7.5975	9.5967	6.842	9.1394	9.4741	10.2187	9.2878	8.2342	9.8932	7.4624
ACVR2A	10.8131	12.0325	10.911	10.0006	11.0882	10.5228	11.4506	10.2715	9.9397	10.828	11.1375	9.598	9.531	10.0222	10.0366	10.3516	12.1457
ADAM17	12.3883	12.5135	12.1124	13.0343	12.2376	12.0494	12.6182	13.0683	12.0385	12.6468	11.9167	11.2826	11.1695	11.589	13.2939	12.4854	12.7141
ADAM23	13.7297	12.6963	15.33	13.04	12.618	13.9357	12.0017	14.3438	12.5843	13.2782	13.9761	12.5925	12.6645	12.4076	12.4227	12.8296	13.9716
ADAMTS1	14.6048	13.3792	12.47	12.4735	13.7101	12.6834	12.4953	11.5752	11.8801	12.9985	13.9638	14.6803	14.3819	13.5407	12.6004	12.1144	13.4912
ADAR	13.6498	13.3626	13.4701	13.4599	13.6744	13.3875	13.848	13.8491	12.6469	13.8924	13.1884	13.2762	12.7428	13.4919	13.8076	13.2018	13.7381
ADCK3	10.994	10.7625	10.503	10.7088	10.7923	10.1039	11.5185	10.7715	10.2438	10.7043	9.9737	10.0953	10.0408	10.6728	11.2415	10.0946	11.1052
ADIPOQ	8.8016	9.4805	8.8	8.7952	8.9716	10.0147	7.9175	7.3615	10.1174	7.4513	9.1073	10.2495	10.4471	9.7877	6.7423	9.9618	8.3212
ADIPOR1	12.8312	12.1961	11.4583	12.5511	12.2455	12.3411	12.3641	12.5803	11.7729	12.4268	12.0059	12.589	12.2557	12.2479	12.6095	12.2891	12.1324
ADIPOR2	15.2258	13.7427	13.7084	14.5271	14.5359	14.0792	14.7794	13.7107	13.2113	13.409	13.7321	14.017	13.8154	13.8962	14.2417	14.0538	14.696
ADM	10.6036	12.7479	9.431	14.5095	11.6715	12.1674	11.7909	10.2614	11.8092	13.1987	13.1611	10.2022	11.8311	11.1407	15.2446	12.3911	10.826
ADORA2A	7.6791	8.2944	9.6408	9.3275	9.0834	9.0775	8.7041	8.3993	9.748	9.3083	9.7771	10.0291	9.2583	8.9054	9.0349	8.7548	10.0323
ADORA2B	9.9886	10.1954	10.0389	10.2386	10.1802	11.1081	9.2968	9.5235	11.2301	8.1939	10.2923	11.0877	11.7841	11.0499	9.6023	10.7681	9.1085
ADRA1A	7.732	8.6425	8.7322	7.962	8.4752	9.404	7.8286	7.3033	9.6197	0	9.5984	10.8743	10.1987	9.7436	7.4677	9.3234	7.653
ADRA1B	5.7964	8.9676	6.61	8.3197	7.2193	5.0644	8.0649	8.4177	6.8379	9.9556	6.2394	6.9505	6.9908	5.1969	8.7129	6.8151	0
ADRA1D	7.9599	8.2777	8.3897	8.2316	8.054	8.0774	6.1164	5.7845	9.2827	0	7.9739	9.5421	9.2145	9.2115	4.7523	8.3479	6.3871
ADRA2A	8.147	8.1276	9.1598	7.3638	7.4792	8.582	6.9574	6.0667	9.087	8.6526	9.5948	10.4031	9.9745	9.1037	7.9149	8.173	0
ADRA2B	8.2043	8.4698	1.0959	9.0975	8.7055	9.2262	8.3425	6.5888	9.1516	8.4696	10.2612	10.9334	10.0512	9.8774	9.0534	9.1522	7.8465
ADRA2C	8.9708	7.8628	10.8086	8.1377	8.5966	8.4799	7.906	7.7061	9.3013	7.0502	8.8626	9.9122	9.2007	9.5364	7.1501	8.4108	7.5493
AFF1	10.563	11.4547	10.0185	9.0916	9.8373	9.7633	11.5655	10.3739	11.1101	12.152	11.9407	9.5353	10.2369	10.9575	11.8144	11.0038	11.5431
AGER	10.7005	11.1468	10.7412	10.666	10.8087	10.4404	10.9166	10.5818	10.8819	10.9135	10.4406	10.937	10.6785	10.6327	10.4291	10.5009	10.4654
AGFG1	13.4612	12.9456	12.7268	13.1588	13.0578	12.8069	13.2079	13.2999	12.3403	13.2333	13.0082	11.8494	12.4734	12.5937	13.3277	13.178	13.3858
AGGF1	11.4486	11.2498	11.4324	10.7486	11.1808	11.2244	11.4251	11.0398	11.1832	11.0816	10.9564	10.8972	11.0345	11.1761	9.8796	11.0315	11.1852
AGT	9.1758	10.4162	9.1938	10.0695	9.5548	9.5051	9.6445	9.3667	9.9945	10.7669	10.9467	11.183	10.4412	9.8987	9.4383	9.0299	8.2379
AHNAK	18.1325	16.8881	18.0358	17.1667	17.7949	17.6036	17.4466	17.4856	16.377	16.8179	17.8745	17.7935	17.4956	17.7449	16.6943	17.5006	17.4877
AHNAK2	10.5484	11.5128	10.2823	10.1396	11.1033	10.3379	8.8707	10.1421	12.2902	11.1989	12.351	10.6647	10.7835	11.8657	10.8367	11.057	11.9336
AHR	16.2703	15.8834	16.5975	16.0561	16.3998	16.4841	16.3517	16.0272	15.4247	16.1201	16.0417	16.4129	15.8494	16.4913	15.9442	15.6825	16.1728
AHRR	8.8473	9.335	8.5776	9.3073	9.4391	9.6305	9.1007	7.4623	9.3029	8.6229	10.8197	10.4681	10.6674	9.9342	7.6811	9.1818	9.2355
AICDA	8.2229	8.319	9.5142	8.374	8.4863	9.1189	7.5235	7.2734	9.4414	0	8.6831	10.3537	9.9835	8.9138	5.4554	9.2672	6.4377
AIFM1	10.8146	10.9654	11.0993	10.8496	10.8603	10.8576	10.95	11.0538	11.0763	10.7759	10.5169	10.3637	10.485	10.7994	11.5745	10.9916	10.8109
AIMP2	10.2377	10.5756	10.7809	10.7699	10.7537	10.7067	10.5185	10.6397	10.948	10.6792	10.4826	10.701	10.874	10.4015	11.3878	10.4982	10.7184
AK1	10.931	11.3775	11.5188	11.3327	10.9944	11.1743	11.4859	11.3903	11.0846	11.8502	11.8162	11.5049	10.9469	11.0598	11.9114	11.1879	11.3025
AK2	10.5195	10.4759	10.78	10.2973	10.61	10.5462	10.6998	10.6831	10.8283	10.8005	9.9078	11.1523	11.0363	10.7835	10.174	10.5207	9.9806
AK3	11.7195	11.3354	11.2725	11.0054	10.9918	11.2952	11.984	10.9597	11.2093	9.7575	10.9634	11.3195	11.5579	11.1796	10.4373	11.44	11.0254
AKAP1	12.5884	11.8103	11.7465	11.751	12.0357	11.9248	12.3916	12.0483	11.8204	12.0721	11.7573	11.658	11.8934	11.9892	12.3506	12.0582	11.4226
AKR1B1	13.7916	14.5746	14.3552	14.7899	13.758	14.0092	14.0049	16.1548	14.4993	15.3248	14.8886	13.1898	13.841	13.6479	15.323	14.7715	14.148
AKR1C3	10.2794	9.9675	11.0358	10.9929	10.1641	10.4195	10.127	10.5172	10.8312	11.1571	10.6516	10.584	11.1184	10.5286	10.325	10.989	8.862
AKT1	11.5176	11.3247	11.5188	11.4659	11.5158	11.65	11.9668	11.2923	11.5802	11.182	11.2527	11.7656	11.6375	11.7741	11.662	11.2959	11.5329
AKT1S1	12.847	12.6332	12.4455	12.1828	12.688	12.5096	12.9561	12.4923	11.9665	12.501	12.572	12.0169	12.5168	12.338	12.0788	12.3281	12.9815
AKT2	12.6425	13.0151	13.2783	12.3732	12.7078	12.8336	13.426	12.8633	12.1708	13.0002	12.9474	12.9306	12.5361	12.8109	12.15	12.4684	13.1876
AKT3	14.4492	13.3481	13.9732	13.8047	14.1169	13.9419	14.001	14.4651	13.0826	13.5951	14.2021	13.1831	13.5148	13.8046	13.9623	13.939	13.3613
ALAS1	12.4881	12.9056	12.3519	12.9578	12.5387	12.8406	12.9596	13.0632	12.3405	13.1385	12.9927	12.5357	12.627	12.6031	13.7881	12.9858	12.9106
ALB	8.6923	8.5024	9.3925	8.0002	8.6035	9.1827	8.3511	7.9467	9.3327	7.1086	9.7629	8.592	10.1586	9.3181	8.7322	10.225	8.2187
ALCAM	15.4098	14.7848	15.0547	14.2915	14.9073	15.0146	14.5401	14.6029	13.5162	14.4147	14.5065	14.4182	14.1427	14.6246	14.4914	13.8687	14.6493
ALDH1A1	18.0179	15.9193	16.6665	18.0819	17.5429	16.4158	17.4315	18.5077	15.2988	16.5993	16.8579	15.9894	16.1138	17.5541	18.6158	18.5437	16.8067
ALDH1A3	12.3813	11.0501	13.3477	12.5428	12.7953	13.0066	10.8669	13.4703	12.4884	14.1451	14.7612	11.5471	12.4378	12.309	13.3143	13.6311	11.9674
ALDH2	12.8363	12.3341	13.0536	13.2031	12.5614	11.8762	12.8334	13.7605	12.3051	13.2772	12.2676	11.9286	11.5175	11.7403	13.5431	12.4675	12.5605
ALDH4A1	12.3406	12.5005	13.2013	13.349	12.3688	12.5465	12.571	13.7219	12.8914	13.2442	12.7068	12.3789	12.2647	12.5502	13.1529	13.2738	12.8907
ALDOC	13.2651	12.9708	12.3043	11.6769	11.7886	12.5212	12.2923	11.3568	11.3083	11.1717	11.1521	12.7476	11.8529	12.0405	11.0243	11.5636	11.8709
ALK	9.4432	9.9226	10.6984	10.2266	9.9395	10.9166	10.0213	10.1654	10.7274	10.5133	10.643	10.3366	11.2092	10.2154	9.6658	10.6647	8.8835
ALKBH2	11.0007	10.89	11.2239	10.6511	11.048	10.7738	11.117	10.299	11.1552	10.9815	10.9199	11.1154	11.0701	10.9906	10.8143	10.3696	10.7521
ALKBH3	12.6907	11.9141	12.4884	11.8005	12.1807	12.1746	12.3947	12.374	12.0572	12.0236	11.4529	11.9743	12.0782	11.9157	11.7094	11.727	11.7218
ALPL	9.4111	11.2794	10.1354	9.8258	9.743	10.3414	9.8986	9.0359	10.7193	9.541	10.3516	11.4818	11.2768	10.7076	9.8848	10.1429	12.1133
AMER1	11.0188	10.955	10.7883	9.7097	10.8815	11.2407	10.8802	10.3609	10.869	10.5187	10.2454	11.0342	10.9515	11.1852	9.6658	10.1624	11.4131
AMFR	14.8315	14.3774	14.7844	14.4899	14.5954	14.4981	14.8432	14.7926	13.8601	14.6134	14.3989	13.9507	14.1185	14.36	14.6797	14.4331	14.8651
AMH	9.0196	9.5307	9.4263	9.5366	10.0686	10.4864	9.785	8.9564	10.0293	9.8244	10.4797	11.8114	10.2247	10.6044	7.7202	9.8697	10.4946
AMOT	12.6792	11.1167	12.2975	11.0264	12.2034	12.2146	10.9778	12.3062	11.3702	11.1335	11.5912	11.3601	11.3519	12.4662	10.6294	11.3705	11.2492
ANAPC2	12.8886	12.5039	13.1448	12.7705	12.9782	12.7244	13.249	12.9013	12.1984	12.6147	12.4301	12.5163	12.4317	12.4641	13.0239	12.3104	12.9652
ANG	10.5893	10.2402	10.4652	10.0162	10.921	10.7282	10.9633	9.2511	10.8707	7.9679	10.3066	11.1594	11.5028	11.1748	9.7831	10.1851	9.8449
ANGPT1	10.5148	10.2982	9.6305	10.4861	10.3289	10.6239	10.4556	9.2173	11.2497	10.9727	11.0022	11.006	11.4647	10.6441	9.3109	10.6096	8.4501
ANGPT2	8.7735	10.5951	8.4092	9.6981	10.3766	9.6494	9.7451	8.7064	9.8441	10.6659	9.7405	10.5446	10.6824	9.8349	9.621	9.6313	6.8774
ANGPTL1	13.3344	10.0919	9.6097	9.4335	12.0407	9.9259	10.482	10.0843	10.3783	9.2016	10.6796	10.5432	10.8628	10.569	10.8296	10.3202	9.9284
ANGPTL4	9.9472	13.5314	9.1338	13.1553	11.6856	11.0001	9.9302	12.989	13.1379	14.5692	11.5037	11.1585	11.5418	9.9997	13.5011	13.9505	9.9076
ANKRD37	11.4967	12.1146	9.9101	12.566	11.9829	12.3297	13.3425	10.195	12.0328	12.1315	11.4485	11.9312	12.1837	11.8641	12.3827	12.3387	11.5015
ANLN	12.264	10.9178	11.226	11.3258	10.8843	13.0742	11.3359	11.1483	11.7412	10.6816	11.1041	11.124	11.9349	11.6835	10.8025	10.9676	11.2367
ANPEP	6.9712	8.3352	8.7852	9.8865	8.5794	6.4055	7.2129	8.6058	9.1063	10.4763	10.2724	6.3509	7.3105	5.4942	10.8754	7.4227	4.3873
ANXA1	17.336	17.0776	15.8351	17.5758	17.3167	16.3607	17.626	17.6541	15.8731	17.3565	17.3286	16.7138	16.1129	17.0866	17.8886	17.6837	16.889
ANXA2	19.2581	17.6793	18.2897	18.2336	18.0143	18.3703	17.665	18.6656	16.7371	17.7407	17.994	17.7669	17.3412	18.0653	18.4473	18.1067	18.2339
ANXA3	14.0606	12.5579	14.1805	13.0715	13.9093	13.8441	13.9329	13.5902	12.9019	12.0494	13.0085	13.2698	14.3805	13.292	14.2084	12.97	12.2388
ANXA8	10.3678	10.5764	9.824	9.6449	10.7061	11.7986	9.5569	8.8555	11.292	8.9249	10.6001	11.6935	12.1382	11.6338	9.1654	11.2686	10.2199
AP2B1	13.925	13.7877	13.9137	14.4653	13.8293	13.6831	14.0907	14.3565	13.6831	13.8289	13.4383	14.0658	13.4599	13.8468	14.9053	14.0059	13.8992
APAF1	11.0221	10.3707	11.0529	10.8975	10.304	10.6438	11.1362	11.0691	9.8771	10.4052	10.6221	9.5967	9.7718	10.4877	10.2347	10.4837	11.2568
APBB1	12.5516	11.9787	12.4067	11.9754	12.0564	12.0365	12.2705	12.4172	11.024	11.7591	11.4251	11.4679	11.5032	12.0092	12.1582	11.7685	12.4679
APC	12.6567	12.2914	12.5821	12.4476	12.4984	12.5034	12.705	12.5523	12.4587	12.376	12.3079	12.1895	12.2824	12.289	12.2539	12.5878	12.4257
APCS	8.9402	9.6553	8.3041	9.2022	9.3606	9.4261	8.3511	7.5315	10.4004	7.9836	9.609	11.1226	11.1188	10.3698	8.1508	10.1521	8.9106
APEX1	14.1779	13.7637	14.0771	13.9855	13.632	13.6681	13.9503	14.3168	13.4883	13.9705	13.3701	11.9771	13.0582	13.2214	14.4365	13.9424	13.9151
APEX2	9.4111	9.7444	10.4192	10.2754	10.0157	10.5135	9.785	10.623	10.5166	10.2154	9.9914	10.3145	9.9286	9.9638	10.5183	10.3576	10.5608
APH1B	12.0084	11.197	11.6915	11.7589	11.7863	11.4436	11.7181	11.9796	11.5415	11.2574	11.2103	11.5222	11.7167	11.7311	11.5718	11.6012	11.2492
APOC2	12.6576	10.787	10.4594	13.4423	12.0131	11.3179	11.1884	14.9891	12.1414	12.6661	10.6813	10.0214	10.9611	10.2523	13.8922	13.39	8.8804
APOC4	5.8691	7.5796	7.4514	7.5295	6.5381	5.6798	6.7536	9.7122	7.3197	5.6919	6.4433	6.5583	5.5172	4.4586	9.199	8.6674	5.3524
APOL3	11.214	11.0303	11.5087	11.2967	10.5017	11.2753	11.4441	11.6146	11.1469	12.0188	11.386	10.7269	10.1182	10.9205	11.6504	10.6574	10.3828
APP	18.4337	16.6337	17.4079	17.2925	17.2589	17.2525	17.5816	17.3107	16.1371	16.6554	17.0061	16.5491	16.5089	17.1355	17.3144	16.0859	17.1446
APPBP2	12.8704	12.6389	13.2018	12.4716	12.5326	12.5878	12.9802	12.7983	11.6881	12.1902	12.2382	12.787	12.0405	12.5721	12.4756	12.4913	13.1333
AQP1	9.1542	11.0266	10.4802	10.8143	9.8286	9.6171	9.036	11.187	9.7808	12.0207	11.2651	10.5344	10.4419	9.8081	10.1484	10.0753	10.1969
AQP2	9.1542	9.504	8.9502	9.1774	9.4972	9.8866	8.3339	7.7648	10.3018	7.7091	10.1221	10.6178	10.9473	10.3265	8.0438	9.469	7.3611
AQP4	9.3297	9.6982	8.9369	8.4902	9.7336	10.1736	8.6941	7.6055	10.763	8.2728	9.7308	10.3888	10.5429	9.8546	6.9408	9.4983	8.5144
AQP7	14.3126	14.0989	15.2351	12.755	14.0066	14.0476	12.7298	14.7011	14.4215	14.2053	13.1613	13.13	13.4385	12.6194	11.8646	13.0327	13.4399
AQP9	9.8382	9.453	9.7742	10.1872	10.3756	10.4769	8.7141	7.6759	10.8914	8.9846	10.2989	10.6262	11.2572	10.6931	12.2666	10.5663	8.9225
AR	8.3341	9.4153	8.8858	7.6937	9.2882	10.1026	8.0752	7.253	10.3357	8.0596	9.9874	9.7896	10.0758	10.3367	7.6162	9.2608	0
ARAF	12.965	12.6718	12.9217	12.9239	12.8055	12.7249	13.0352	13.0992	12.1574	12.8639	12.5372	12.2407	12.0318	12.529	13.3752	12.657	13.1998
AREG	10.3275	11.6969	1.7114	11.2768	11.7735	7.4498	10.4723	5.6354	8.9379	11.0678	11.8762	7.7185	9.4038	7.8039	11.4444	9.8612	10.7116
ARHGAP44	0	5.3463	0	6.7083	3.9735	0	4.7551	6.8275	5.3401	7.9197	7.1831	4.8249	0	0	5.6299	6.9588	4.6388
ARHGEF16	3.9413	9.046	10.5188	6.1071	7.0494	7.3044	9.2678	7.1134	4.156	9.2989	7.3445	7.7185	5.6317	5.5599	5.4178	5.535	10.2307
ARID1A	14.1923	13.8758	14.2747	13.7222	14.0004	14.0033	14.4974	14.0988	12.9107	13.7981	13.4692	13.8534	13.6679	13.9933	13.9373	13.7307	14.6164
ARID1B	13.8862	13.4579	13.9015	13.7194	13.6137	13.2995	14.1464	13.6674	13.0605	13.6124	13.3088	13.0907	13.2509	13.4528	13.9369	13.2315	13.9414
ARID2	12.5555	12.2066	12.0794	12.3757	12.0407	11.9414	12.3129	11.9919	11.861	12.1319	11.6686	11.6596	11.7939	12.064	12.4188	11.767	12.4322
ARMC1	13.1417	12.4682	12.8153	12.727	12.6741	12.5302	12.8842	12.8177	12.2201	12.4243	12.1009	12.2734	12.3516	12.5534	12.9067	12.495	12.5351
ARNT	12.4726	12.4364	12.9075	12.5336	12.4098	12.6401	12.9568	12.8029	12.052	12.7637	12.2488	11.0961	11.7667	12.1591	12.4161	11.9021	13.0338
ARNT2	11.4996	11.4505	12.3034	10.495	11.4962	11.3719	12.6208	12.7183	11.6443	11.9023	11.8356	11.934	10.1784	11.3097	10.8206	10.2871	11.8884
ASB13	9.6973	9.3086	9.833	10.1123	9.7721	9.4283	9.527	10.2096	10.6696	10.1698	9.6231	11.0821	10.266	9.8514	10.5834	9.664	10.0419
ASB16-AS1	10.4451	10.9192	10.8528	10.3756	10.6772	10.6277	10.634	10.7353	10.7274	9.7935	10.3736	10.4872	11.1213	11.0551	10.1726	10.4287	10.5965
ASB9	9.9303	10.5075	10.0248	9.7193	10.8013	11.0922	9.6058	10.2828	11.2467	9.6533	11.2062	10.6603	11.7892	11.1545	9.5424	11.0158	9.8355
ASNS	12.1376	11.515	12.1558	11.8781	11.6662	11.7686	12.1141	11.5001	11.0792	11.8067	10.7308	10.8221	11.4953	11.2816	11.2199	11.4973	11.8612
ASPM	7.603	8.8314	8.4331	8.1377	7.4643	8.7029	8.5495	7.7136	7.3969	9.068	7.3945	7.0455	6.7833	7.5038	8.6616	7.4074	8.4986
ASXL1	12.6803	12.2119	12.4729	12.0306	12.3713	11.9537	12.4364	12.0797	11.7965	12.0908	12.5003	11.8406	11.999	12.3585	11.8707	12.1029	12.8494
ATAD2	9.334	9.8412	10.0311	9.7698	9.7812	9.7599	9.51	9.294	10.4948	11.0521	9.785	10.8149	10.153	9.8382	9.9238	9.2987	10.279
ATF1	11.3578	11.3814	11.4448	11.9284	11.6235	11.3285	11.4245	11.3206	12.1458	11.847	11.4936	11.3582	11.763	11.7008	12.0833	11.6075	11.8601
ATF2	13.8111	13.3981	13.3375	13.2998	13.39	13.2966	13.7065	13.4352	12.8192	12.7651	12.8206	12.6524	13.032	13.2994	13.4284	13.2392	13.6831
ATF4	12.8829	13.8817	14.7059	13.3909	13.7584	14.1915	13.7425	13.9026	14.2863	14.7854	14.9789	13.9593	13.8316	13.6934	13.0296	13.6644	14.0896
ATF6	12.7439	12.1811	12.2257	12.6224	12.0878	12.0221	12.3072	12.5836	12.0691	12.1944	11.9393	12.7401	12.0956	12.3812	12.809	12.0171	12.1438
ATF6B	11.5414	12.0525	12.506	12.0875	11.7159	11.7053	12.2008	12.521	11.5143	12.416	11.5221	12.3198	11.2397	11.8805	12.212	11.6037	12.5527
ATG12	9.9763	10.3509	8.8256	9.8915	10.2418	10.6561	9.5788	9.5858	10.6946	9.3238	10.7128	10.9099	11.148	10.8146	9.9222	10.2478	9.6332
ATG13	8.8383	9.2817	7.5156	8.2422	9.212	9.4501	8.0174	7.7719	10.3018	8.1459	9.1685	11.1804	10.3367	10.1583	8.412	9.0448	8.3122
ATG16L1	12.0902	11.1634	11.6114	11.4085	11.6168	11.462	11.8515	11.5278	11.5096	11.2363	10.878	11.7437	11.8205	11.7643	11.6604	11.8452	11.7773
ATG3	13.8559	13.3113	13.2672	13.6024	13.316	13.0993	13.4021	13.5853	12.7289	13.3403	13.2224	12.569	12.9664	12.9713	13.965	13.6953	13.6585
ATG5	12.5701	12.0641	12.4714	12.5079	12.3867	12.406	12.5319	12.7787	12.0165	12.2993	12.0315	12.1557	12.28	12.3537	12.4283	12.5201	12.5107
ATG7	11.9631	11.678	12.3285	11.342	11.5661	11.6229	11.7507	12.1556	11.6015	11.1484	10.9404	10.9922	11.7264	11.444	11.6514	11.5783	11.5579
ATM	12.0842	11.9928	12.4466	11.9933	12.1548	11.9422	12.34	12.6128	12.042	12.5085	11.8322	11.2347	11.5967	11.5615	11.9677	12.0271	12.5295
ATP5A1	14.9876	14.8609	14.9608	15.0215	14.6776	14.79	15.0811	15.4302	14.2567	14.9585	14.711	14.2976	14.1457	14.4084	15.3713	14.9041	15.1258
ATP5G1	13.8493	13.9396	13.6421	14.2583	13.7833	13.9539	14.1009	14.418	14.1853	14.0254	13.8724	13.8879	14.0754	13.9584	14.5474	14.2467	14.0213
ATP6V0C	13.4365	14.0839	13.9303	14.3599	13.8561	13.6797	14.1397	14.6325	13.5877	14.8554	13.9524	13.8415	13.1638	13.5082	14.8024	14.3044	14.2887
ATP6V1G2	10.7244	10.7751	8.2832	9.468	10.0636	10.2085	9.8721	9.4383	10.9254	8.9885	10.1624	10.6357	11.0865	10.8522	9.0349	10.2052	9.4986
ATP7A	9.4609	10.3459	9.7742	9.9512	9.699	9.9134	10.0569	9.5277	10.3988	9.8503	9.8977	10.2742	9.6263	9.8622	10.1866	9.8471	10.449
ATP7B	10.0909	10.1434	9.9135	9.9381	10.1962	10.4447	9.982	9.4848	10.5522	9.8113	9.8296	10.6471	10.9199	10.3835	8.1679	10.2294	9.4846
ATR	12.3828	11.564	12.0997	12.3482	11.9155	11.7914	12.344	12.5773	11.8697	12.1965	11.4391	11.0863	11.5172	11.6223	12.8033	12.0053	12.101
ATRX	13.4323	12.2222	12.9417	12.2284	12.6413	12.8188	12.5783	13.0679	12.1318	12.5653	12.669	11.5471	12.0632	12.6277	11.9353	12.4088	12.8207
ATXN1	10.968	11.6357	11.7034	11.981	11.4744	11.419	11.9633	11.7635	11.8013	11.8752	12.1125	11.5933	11.2724	11.2127	12.4705	11.5881	12.0722
ATXN3	13.418	12.3892	12.8442	12.2454	12.5769	12.466	12.6358	12.1279	12.1993	11.9324	11.8743	11.6822	12.0407	12.3736	12.048	11.9221	12.8408
AURKA	11.3366	11.428	11.2246	10.9505	11.6235	11.9387	11.0385	10.3003	12.2703	10.2071	11.5974	11.7163	12.4789	11.9351	10.325	11.5126	11.2738
AURKB	9.7938	11.0642	10.2436	9.7827	10.2494	10.7772	10.2312	9.3549	10.9624	8.6178	10.9085	10.9732	11.2196	10.8707	8.5487	10.2861	11.6534
AURKC	9.1662	8.8142	9.034	8.4027	9.6569	9.5441	9.2655	8.3666	9.9158	8.677	9.7534	10.0598	10.2504	9.7554	9.0067	9.5393	8.3301
AXIN1	11.187	11.5115	11.3506	11.1489	11.634	11.5289	11.6462	11.4995	11.4346	12.0822	11.8765	11.5424	11.8081	11.7294	11.4722	11.4941	11.9284
AXIN2	10.1589	10.1307	10.7043	9.1912	9.9977	10.7228	9.4317	9.2485	10.1117	9.5983	10.5141	10.8371	11.1375	9.9403	8.5788	10.0134	11.1502
AXL	14.0684	13.2233	13.6287	13.7481	13.5297	13.405	13.5867	14.1289	12.8228	13.9649	13.2956	12.6019	12.397	12.9986	14.288	13.1084	13.014
B3GNT8	10.1947	9.9855	9.6814	9.7325	9.9768	9.9867	10.3099	9.5425	10.3324	8.9491	10.0222	11.5246	11.0034	10.5415	10.1062	9.6494	9.8636
BAD	12.1985	12.2893	12.1565	12.3835	12.2177	12.1221	12.6617	12.69	11.7461	12.5686	12.4425	12.1812	11.9444	12.245	12.4403	12.2643	12.851
BAG1	11.9153	11.4066	11.3233	11.5805	11.7537	11.5598	11.7612	10.8489	11.4976	11.1913	12.1758	11.3635	12.3497	11.9284	10.6087	11.5684	11.9605
BAG2	9.4432	7.5796	9.157	9.5495	8.6603	7.5818	8.4537	10.2422	8.5863	10.6163	9.0223	7.0833	7.6051	8.1264	10.5272	9.2735	8.4418
BAG3	11.5991	13.1489	11.3749	13.8555	13.3069	12.599	14.1754	12.0589	12.8657	13.9659	13.0069	13.0145	12.7888	12.8175	14.2635	13.3121	12.9082
BAG4	11.0228	11.8016	11.7093	11.5878	11.2079	11.8412	12.2478	11.7711	11.584	11.7879	11.0621	12.2621	11.84	11.4577	11.9131	11.3521	11.4105
BAG5	12.5395	12.3009	12.3625	11.9968	12.1105	12.2162	12.3908	12.3869	11.6695	12.003	12.2431	12.2685	12.2699	12.3531	11.9661	12.1422	12.6447
BAI1	8.0923	9.337	9.3504	7.3831	8.1364	7.4498	9.2266	7.978	8.1907	8.9924	9.9121	10.4738	8.4994	8.2409	5.2568	6.2708	11.7637
BAIAP3	7.5597	8.0314	8.2185	7.3927	6.7501	7.9117	7.4774	8.0504	8.7398	8.535	7.6966	8.1965	7.9851	7.5796	7.3529	6.5476	6.6095
BAK1	12.3901	11.9401	12.2518	12.1279	12.0047	12.2389	12.2912	12.2409	12.1105	12.0292	12.1515	12.3661	12.6633	12.3764	12.1843	11.9062	12.8651
BAMBI	9.8261	10.9771	11.0413	10.0469	10.5608	10.6607	11.9376	9.555	10.8155	10.1508	11.4074	11.8467	11.704	10.8571	8.9519	10.5697	11.1419
BAP1	11.7591	11.5747	11.4395	11.3463	11.5048	11.335	11.5085	11.5098	11.1608	11.0567	11.3356	12.4216	11.5314	11.5939	11.1203	11.41	12.0439
BATF	8.5885	8.4952	9.2434	9.4101	8.8562	9.5622	7.9794	8.5318	9.9375	8.6866	9.2568	9.7109	10.263	9.435	8.4263	10.0693	6.7227
BAX	11.82	12.7596	13.0299	13.2379	12.4127	12.1193	12.5473	13.7784	12.7664	13.1961	12.8864	12.2245	11.891	12.1415	13.9385	12.9572	13.1853
BBC3	10.6567	11.3633	10.6855	11.327	11.053	10.5042	10.352	11.1198	11.5771	10.8366	11.2488	11.6305	10.9914	11.3961	11.7805	11.1382	11.9634
BBS4	10.7852	9.155	9.3925	9.7174	9.8169	9.4283	10.612	10.4684	8.9379	10.6289	9.1708	10.1453	9.0881	9.5213	9.5315	9.7935	9.9777
BCAR1	11.1203	12.9804	12.8018	12.4752	11.7949	12.4927	12.5632	12.7438	12.3503	13.2062	12.6907	11.8939	11.9493	11.7527	12.3274	12.0091	12.7373
BCAT1	13.274	11.989	12.6436	13.179	12.91	12.5966	13.0723	13.1937	12.4814	13.734	11.8208	11.0591	11.7464	11.6596	14.2966	12.3877	11.9763
BCCIP	12.1976	11.7386	11.8661	11.6665	11.7398	11.3973	11.9277	11.9823	11.0615	12.2938	11.0361	11.2556	10.9936	11.5119	11.8897	11.6977	11.7924
BCL10	12.4587	12.6295	12.2362	12.4441	12.5451	12.1562	12.6412	12.3494	12.1311	12.8371	12.0182	11.5397	12.0693	12.2017	12.7299	12.2515	12.2928
BCL2	14.0505	13.8741	14.4885	13.6494	14.1371	14.2992	15.1585	13.4155	13.6778	13.8172	13.9697	13.4643	13.6198	14.1753	13.7032	13.2686	14.8042
BCL2A1	10.7828	11.5204	9.8895	10.8223	11.4008	10.8371	10.5503	9.9183	10.914	11.4371	11.2645	11.2305	11.3088	10.809	12.4057	11.6883	10.531
BCL2L1	13.4388	13.201	13.0429	13.4882	13.0987	12.9449	13.387	13.2884	13.0208	13.5712	12.6963	12.678	12.6594	13.0582	13.8045	13.1256	13.6076
BCL2L10	9.7318	10.1775	9.7592	9.6409	9.574	10.2537	8.7914	7.8686	10.5606	7.6708	10.0934	11.004	11.5661	10.7399	8.9453	10.4009	9.0115
BCL2L11	9.3803	9.335	7.9531	10.3201	9.6781	9.2807	9.7467	8.9469	9.8499	9.4222	9.9291	10.3017	9.9871	9.8784	10.594	10.091	9.7055
BCL2L2	13.484	13.3407	13.7352	13.2296	13.4344	13.5462	13.5635	13.5585	12.5677	13.6956	13.8566	12.0133	12.7734	12.9196	13.2127	13.014	14.0838
BCL3	10.1781	13.0872	9.0557	11.5095	11.8944	10.7764	10.6797	10.2082	11.5758	12.9327	11.836	11.808	12.271	10.4369	11.1776	12.6932	11.2084
BCL6	9.2661	10.0606	8.736	8.7172	10.087	10.0998	9.1032	7.8142	10.2875	9.2736	9.9432	11.5274	11.0874	10.388	8.1393	10.3666	8.862
BCOR	12.3662	11.6402	12.3656	11.5417	11.6832	11.9804	11.8387	11.2486	11.5136	11.3922	10.946	11.1956	11.3109	11.9289	11.666	11.4419	12.0862
BCR	13.1178	11.8204	12.5512	12.5012	12.6928	12.6953	12.5063	12.6461	12.0604	12.6471	12.4519	12.2582	12.2699	12.3537	12.5084	12.4557	12.3127
BDNF	9.8755	10.1014	10.8448	9.5038	10.2828	11.5846	9.0854	9.2015	11.1224	11.4744	11.2533	10.478	11.4962	10.0434	10.7074	10.3941	11.531
BECN1	10.5484	11.0714	11.5394	10.5919	11.0882	11.0437	11.5237	11.5478	11.2519	11.4583	11.4465	10.4609	10.4945	10.4806	10.4172	10.5585	11.4226
BFAR	11.2581	11.5226	11.4091	11.2826	11.2613	11.394	11.4139	11.276	11.474	11.575	11.4676	11.7145	11.5339	11.5226	11.4841	11.2723	12.285
BHLHE40	14.0733	15.0142	14.8014	15.0246	14.8488	15.1965	14.3013	15.2617	14.9733	15.7346	15.09	14.4408	13.3024	14.2788	16.1866	15.6213	15.3415
BID	10.2627	11.0421	10.9954	10.9374	10.4925	10.885	9.4694	10.7261	11.2987	10.8928	10.8059	10.2074	10.5484	9.7091	10.5856	10.5498	9.7446
BIK	8.1996	9.4399	8.1099	8.3247	8.3302	9.193	7.194	8.0386	9.8034	8.4917	8.5236	9.1123	9.6274	9.3229	8.3782	8.9789	7.7629
BIRC2	14.914	13.9631	14.0689	14.0884	14.3196	13.7783	14.4243	14.1618	13.7994	13.8442	13.585	13.6165	13.6226	14.1273	14.381	13.8821	14.241
BIRC3	15.632	13.3532	13.9825	13.3568	14.6195	13.941	14.519	13.0905	13.0791	13.1564	13.5669	13.8469	13.8217	14.2646	13.7604	13.5984	13.2121
BIRC5	8.6344	8.4587	6.6432	8.4169	8.7244	9.5682	8.7041	7.6215	10.213	1.245	9.4623	11.0429	10.4201	9.7472	8.3535	8.9152	8.3741
BIRC6	13.4903	12.7913	13.1625	12.8	12.9064	12.6821	13.3239	13.2244	12.3949	13.0411	12.2904	11.4365	11.923	12.2117	12.6975	12.5754	13.0785
BIRC7	8.401	10.1787	8.6811	8.4768	8.7707	9.3633	9.4792	7.8348	9.6251	8.8325	9.8788	10.3843	9.8548	9.4936	8.4216	8.3318	9.9136
BLM	9.6939	9.3865	8.8718	9.6288	10.0272	10.3633	9.5825	7.8686	10.2385	8.3292	10.5291	11.0357	11.218	10.5697	9.3185	10.5099	9.6777
BLVRA	12.1929	11.7268	11.9906	11.9391	12.3612	11.8284	12.077	12.0342	11.6727	11.9319	12.0749	11.4636	11.6988	12.0797	12.4149	11.1873	12.0775
BMF	11.8226	11.6084	10.8852	12.0501	10.9272	10.946	11.4296	10.9455	11.1422	11.182	10.7054	11.2988	11.3798	11.4755	11.9003	11.4638	11.3741
BMI1	10.9267	11.1237	12.2491	11.7046	11.7281	11.6405	11.7052	11.5294	11.3004	11.8513	11.7473	11.9106	11.6711	11.4132	11.172	10.9702	12.0775
BMP1	11.7362	11.8838	12.4551	11.6315	11.9816	12.0678	12.4341	11.8599	11.1134	12.5136	11.9456	12.2344	11.9516	12.0932	11.3034	11.6163	12.9804
BMP2	6.5527	9.1157	9.2271	8.8519	8.1783	7.4923	8.9957	7.8142	8.7448	9.7321	10.2271	9.092	9.2418	8.7848	8.5788	9.307	9.0554
BMP4	10.1614	9.2733	8.7322	9.905	9.8675	9.8802	9.1183	9.1502	10.013	9.7134	11.055	10.6721	10.8923	10.0558	9.9255	10.637	9.0004
BMP5	9.6151	9.7475	9.8615	9.7954	9.7584	10.0748	8.8884	7.4711	10.5479	7.0502	10.2027	10.9509	10.8895	10.3225	8.1219	10.4009	7.1241
BMP6	10.4746	9.0237	9.778	10.6085	10.4888	10.4533	11.1668	10.9191	9.0337	8.7431	10.6762	11.1563	10.3147	11.1295	9.4936	10.3079	8.2662
BMP7	10.5251	10.9938	12.4921	11.4055	12.0246	12.3702	13.4025	13.4051	11.9856	12.2425	11.446	12.5227	11.6784	12.0429	12.6837	12.0199	9.5124
BMP8A	9.1444	9.359	8.1963	9.3073	9.4543	10.4272	9.1795	8.4223	9.9976	9.6776	11.0029	10.2832	10.9274	10.1802	8.0561	9.2586	8.7924
BMP8B	12.1019	12.9282	13.5953	12.7012	12.2496	12.7856	12.7565	12.6186	12.6188	13.3294	12.9602	12.8614	12.598	12.5925	12.1741	11.4196	13.6573
BMPR1B	12.6267	10.7549	11.9777	11.6096	12.0047	11.7525	11.7292	11.3556	11.5034	10.6214	10.9832	12.1663	11.7398	12.374	11.2402	11.5233	10.0941
BNIP2	14.149	13.4016	13.816	13.751	13.5849	13.3795	13.7953	13.8342	12.9883	13.3401	13.5251	12.321	12.9301	13.3321	13.7843	13.58	13.7691
BNIP3	15.0677	13.9163	13.1264	13.5366	13.4301	13.1774	14.9716	12.8974	12.7167	12.9805	12.7483	13.0614	13.28	13.1067	13.8129	13.3146	13.6686
BNIP3L	14.2644	12.9416	13.3563	13.9282	13.2706	13.5189	13.3995	13.6392	12.9619	13.3017	13.0473	13.7631	13.0557	13.6398	14.3599	13.8532	13.5135
BOC	9.6221	9.331	9.3478	10.0454	10.2018	9.1538	9.833	9.1801	9.4139	9.7321	11.4003	10.237	10.0226	10.0951	8.431	9.5287	9.0635
BOD1	10.4491	10.758	10.5736	10.1495	10.3535	10.2795	10.2812	9.9167	10.571	8.6027	10.1552	10.5378	10.8182	10.8873	9.3858	9.8038	10.5919
BOK	11.1419	12.2449	11.9497	12.2958	11.5108	11.8854	12.8903	11.3218	11.461	12.1244	11.7617	10.8115	11.0535	10.5603	12.8326	10.8849	13.3383
BRAF	11.1751	11.1172	10.8616	10.3707	11.0888	10.9979	10.8956	10.3984	11.4681	10.5664	10.5254	10.9344	11.4331	11.4584	9.5115	10.574	10.8728
BRCA1	9.2817	8.8084	8.8648	8.8379	8.5759	8.8444	9.4236	9.3186	8.4868	6.7347	7.8359	8.5973	8.34	8.6354	7.7507	8.46	9.0716
BRCA2	9.8988	10.2251	10.4216	9.3669	9.5245	9.9718	9.2655	9.0058	10.8393	9.487	9.1612	10.8662	11.1675	10.4186	7.4951	10.1254	8.1292
BRIP1	9.5884	8.9281	8.5733	8.1771	9.2604	9.7299	9.2405	8.1691	10.5331	9.1847	9.1443	9.8511	10.4652	9.8525	7.4019	9.7006	8.4418
BTC	7.7641	8.5024	8.1566	8.0064	8.2233	8.159	7.0547	7.1358	9.3179	7.6805	7.6899	10.2005	9.4304	8.9305	7.2063	7.8715	6.8528
BTG1	11.2932	12.3343	9.2966	11.6178	11.1676	10.7237	11.5326	9.608	11.0991	11.5249	12.397	12.1102	11.4524	11.9735	11.2375	11.3576	13.1941
BTG2	14.3979	14.9142	12.2818	14.8878	14.8485	13.9341	14.5063	13.2683	13.8725	14.773	15.7401	15.5046	14.6934	15.0352	14.9971	15.0731	15.3649
BTG3	11.643	12.1528	11.5166	12.1945	12.1408	11.7828	11.8769	11.0449	12.1356	12.2636	11.8124	11.9965	11.9216	11.9579	12.294	11.4545	12.4015
BTK	9.8711	10.3002	10.6914	11.2657	10.2308	10.5939	10.1257	11.8874	11.0184	11.2925	10.4386	9.9485	9.657	10.5408	11.2911	11.0038	9.972
BTRC	11.121	11.1219	11.1097	10.1664	10.7076	10.7832	11.1872	11.1524	10.6799	10.6276	10.6248	10.5165	11.2613	10.8958	9.9989	10.1624	11.4695
BUB1	9.6721	9.7789	9.6429	9.3791	9.9011	10.3448	9.7386	8.5816	10.5759	9.5725	9.3819	10.8983	11.0432	10.5947	8.7625	10.0447	8.5722
BUB1B	8.5187	7.6846	8.2075	7.9028	8.8929	8.9459	8.1843	7.5812	9.7406	0	9.0693	9.9678	9.8509	9.5553	8.3535	8.2133	7.8085
C17orf53	9.0169	9.7013	9.4499	9.2478	9.443	9.4757	8.993	7.9211	10.187	7.0502	8.8891	10.9004	10.5245	10.1405	8.8846	9.4598	7.6021
C19orf40	7.8202	8.1507	8.811	8.4495	8.1598	9.1511	7.8408	8.3233	9.5454	8.4069	8.4624	9.4598	9.8936	9.0284	7.7507	8.5674	8.2427
C1orf106	9.9331	10.0763	10.3341	8.9265	10.5181	11.1108	9.148	9.465	11.2075	8.1598	11.1041	11.1487	11.9131	11.1734	8.9051	10.6639	9.0004
C1orf159	6.6928	8.2178	7.9597	6.8263	8.039	7.9054	6.1164	6.3026	9.2519	6.2803	8.0642	8.6661	9.1503	8.4858	4.5587	8.1223	6.8277
C1orf86	11.0826	11.2673	10.6543	10.4208	10.7682	10.5988	10.6677	10.1379	10.7459	10.8729	10.4788	10.6383	11.065	10.9048	10.2681	10.7216	10.5232
C1QA	14.3649	14.863	14.4993	15.5541	14.0607	13.9744	14.5348	15.7609	15.0466	16.1888	13.988	13.2857	13.1172	13.7719	16.2855	14.8895	14.4101
C1S	11.2041	11.9599	12.9226	12.9775	11.1177	11.4922	12.4301	12.6033	12.7112	14.4125	13.1602	10.8199	10.5344	10.5697	13.1694	12.2707	11.5508
C3	14.9727	15.2802	15.1404	16.0966	14.8043	14.5763	15.0997	17.0931	15.6811	16.4834	14.5134	13.3363	13.3407	14.083	16.6913	15.5572	14.3927
C3AR1	13.1544	13.2663	13.281	13.6988	12.9489	12.9913	12.7011	14.1628	13.4081	14.0546	13.1032	11.2887	12.1778	12.21	14.2524	13.3416	12.8087
C5	11.5129	11.0266	11.3556	10.7846	10.8467	11.0615	11.4301	10.5582	11.0967	10.6264	10.8484	10.9473	11.3234	11.0861	11.2013	10.8456	10.7948
C5AR1	10.5005	12.1727	8.8718	12.6591	11.7265	10.9498	11.2143	10.1071	12.0405	12.5555	12.1977	11.1917	11.2761	10.4201	13.8384	11.7674	11.4796
C5orf55	10.6098	10.4658	9.98	9.8098	10.4227	10.3928	10.8123	10.6417	10.6838	9.498	9.9221	10.1092	10.5146	10.3514	9.4754	9.7547	10.5183
CA12	8.5813	7.3675	8.1099	8.1491	8.445	9.1458	7.5083	7.4265	9.514	7.0502	9.3293	10.1301	10.08	9.7923	6.5645	9.1453	6.7227
CA9	8.6654	9.4039	8.1681	8.1205	8.7055	9.6939	8.4537	7.2428	9.8128	7.9115	9.8744	9.9413	10.3232	9.9577	7.4677	9.2735	8.5722
CACNA1C	8.3298	9.3806	7.8573	8.0373	9.5775	9.3701	8.2679	7.7503	9.1846	5.6532	9.0947	10.4023	10.2931	9.7115	7.7583	9.8808	8.2474
CACNA1D	11.0347	11.5597	11.3587	11.3302	10.3217	11.0748	12.551	12.6417	10.4667	11.361	11.0978	10.0588	9.0898	9.7175	11.304	10.8198	12.1781
CACNA1E	9.0062	9.4787	6.5931	8.4768	9.2342	9.1564	8.8558	7.7358	9.6827	6.7893	9.8991	10.5241	10.5962	9.7306	5.2988	9.6181	7.1846
CACNA1G	8.699	8.785	9.2622	8.8519	9.3667	9.4217	8.3971	6.713	9.9472	7.2056	9.7145	10.3918	10.7006	9.8687	8.566	9.2393	7.0392
CACNA1H	9.7367	10.9471	10.2517	11.2559	10.4786	10.1671	10.4286	10.3891	10.562	11.8205	10.7605	11.0158	11.0543	10.7345	10.3896	10.2063	9.6186
CACNA2D1	12.7861	10.6398	11.9132	11.975	12.3384	11.3742	12.4893	10.5267	10.3712	11.8248	11.16	7.3668	8.8855	11.4609	11.2976	11.6855	11.9369
CACNA2D2	3.6427	6.6597	7.9923	6.9353	5.989	5.1939	5.7796	5.1553	6.1093	5.3959	0	7.379	6.0849	5.6227	3.4796	6.4311	7.3257
CACNA2D3	0	0	6.2918	4.608	4.741	5.1089	0	4.1074	4.156	0	0	0	0	0	0	0	0
CACNA2D4	5.7198	6.0231	0	5.3994	6.3064	0	4.9918	4.7537	5.8413	7.151	6.4112	0.7664	5.3927	5.5811	5.2568	0	0
CACNB2	12.5635	10.1696	8.5251	12.2464	11.2488	9.5155	9.3231	11.7928	9.9169	9.5088	11.7283	10.5826	10.8317	11.5312	11.4421	12.3293	11.2278
CACNB3	11.5307	12.5388	11.0288	11.9247	10.9635	11.4333	12.1883	11.7006	10.685	12.0064	10.5056	10.8041	9.9835	9.5766	12.2086	10.9532	12.2512
CACNB4	10.408	10.2541	9.8562	11.4308	9.7629	10.2562	10.2756	13.0077	10.9216	11.5276	9.9887	9.8112	10.6015	9.9888	11.561	11.0465	9.5045
CACNG1	8.3038	8.7672	9.5605	8.6745	9.0513	9.4544	7.6671	7.7861	9.7069	9.3021	9.3943	10.3537	10.451	9.5364	7.9416	8.0201	6.1446
CACNG4	9.0275	9.341	8.9765	10.4839	9.7399	9.8196	7.5385	9.5735	10.1697	7.6415	10.8341	11.3036	11.0354	10.4362	8.6535	10.3951	7.7629
CACNG6	8.6099	7.923	8.1851	8.0127	9.0004	9.3973	7.7852	6.3222	9.6555	1.245	8.1734	10.8327	10.6471	9.5445	6.5297	9.1078	7.6386
CACYBP	10.2181	9.4604	10.059	9.8399	10.6015	10.5542	10.0213	9.8922	10.2403	10.2772	10.3163	10.7281	11.2146	10.8124	10.0351	10.4144	10.2557
CAD	11.4105	11.0936	11.6323	11.3641	10.9662	11.5767	11.6986	11.5859	11.3706	11.7783	10.8166	11.0709	11.2058	11.526	11.2027	11.2611	11.3854
CADM1	11.8871	12.2298	13.1898	11.5259	11.9911	11.4837	12.1967	11.7449	11.9875	12.2744	11.3222	11.7105	11.8273	12.2574	12.8008	10.734	12.9511
CALD1	14.4322	13.8382	13.7656	14.0687	13.8707	12.8092	13.9551	13.8734	13.2885	14.7115	13.8063	13.6565	13.4324	13.7468	13.7853	13.5686	14.4232
CALM1	13.9362	14.3415	14.6139	14.7739	14.0796	13.6568	14.3693	14.778	14.2981	14.9027	14.2694	13.1067	13.396	13.9192	15.0707	14.2403	14.7428
CALML3	9.2795	9.8097	9.0402	9.1578	9.2776	9.8196	7.8826	7.6683	10.1651	1.245	9.8417	10.8075	10.91	10.3304	7.0307	9.3677	6.9017
CALML5	8.909	8.3473	9.2106	8.1031	9.2604	9.5977	7.7009	6.6366	9.8384	7.2582	9.3715	11.0496	10.3133	10.0251	8.261	9.1173	7.7563
CALML6	0	0	0	2.9415	0	0	5.2326	4.5013	5.287	0	5.8666	6.2348	3.6991	0	2.4629	0	0
CALR	15.7237	15.7391	15.7057	15.9056	15.4134	15.2406	15.7644	16.0399	14.9789	15.7931	15.5417	14.8256	14.7698	15.6129	16.1074	15.6555	16.0479
CAMK2B	8.7056	11.2557	9.9653	9.4172	9.699	10.0522	9.6652	8.7542	10.0973	10.0537	11.4989	11.1491	10.7845	9.9728	8.2504	9.4561	13.0679
CAMK2N1	12.1947	12.8875	12.9389	11.9968	12.0623	12.2541	11.8728	11.7849	12.5361	12.9832	12.6661	11.7124	11.9901	12.5641	11.7444	12.0237	13.5049
CAMKK1	7.7956	8.1507	7.9729	9.7154	7.78	8.8278	8.5421	9.9937	9.4108	8.5081	7.6765	6.3385	6.2008	6.8976	10.0179	8.86	9.3698
CAMKK2	11.3472	11.281	11.8164	11.2858	11.7494	11.1419	11.9195	11.4282	11.1927	11.4506	11.4416	11.9738	11.7064	11.7559	10.7411	11.3011	11.9262
CAPN1	13.2553	12.8933	13.7636	13.6025	13.2166	12.4278	13.6023	13.8349	12.7718	13.5574	13.4555	12.4995	11.8114	12.9791	13.5786	12.8914	13.5215
CAPN2	14.7518	14.5673	14.69	14.3704	14.5301	14.4257	14.881	14.6356	13.5431	14.7292	14.7352	13.6668	14.0036	14.2971	14.0741	14.2844	14.7918
CAPN3	11.7055	11.8404	12.7492	11.5641	11.7421	11.7777	11.7604	12.3728	11.9549	11.2214	11.6588	11.7732	11.7219	11.6942	12.0908	11.866	12.0709
CAPN5	12.4026	11.0458	13.0351	12.3063	12.379	12.7766	11.7806	12.8995	11.6967	12.1783	12.3655	11.963	11.871	12.2533	12.833	12.3588	11.8117
CAPN6	7.9376	9.1799	9.3428	8.7879	9.2967	9.8162	7.4379	7.8142	10.0915	7.7647	9.6559	9.374	9.826	10.1079	6.3418	8.9685	8.6131
CAPN7	13.0128	12.1514	12.549	12.4215	12.3857	12.12	12.7763	12.1408	11.4803	11.854	11.9005	11.0477	11.1922	12.0085	12.3863	11.6803	12.4369
CAPNS1	16.3611	15.7413	16.0661	16.4632	15.861	15.749	16.2312	16.4446	15.2419	16.0037	15.6882	15.7916	15.2487	15.6644	17.0307	16.0726	15.9041
CARD11	9.9804	10.9887	11.0736	10.9382	10.1984	10.4425	10.4296	11.7603	11.6499	11.1871	10.3558	10.6641	10.6539	10.1079	11.1937	10.7674	10.4593
CARM1	12.9149	12.7871	13.1092	12.8779	12.8848	13.0367	13.0855	13.0442	12.2496	13.0105	12.5862	12.7271	12.656	12.8884	13.2936	12.932	12.8837
CASP1	12.3779	12.3112	12.7582	12.7192	12.3094	12.4477	12.2626	12.8735	12.8115	12.523	11.6339	12.382	12.6147	12.4717	12.9949	12.692	11.4956
CASP10	10.6533	10.7699	10.4917	11.3494	10.7021	10.6457	10.4296	11.2377	11.1626	10.9479	10.8051	10.9406	11.16	10.5496	11.1699	10.6855	10.4775
CASP12	9.2728	9.0111	8.84	8.6266	9.1029	9.5196	8.0701	7.8819	10.0252	7.9359	9.1492	10.1988	10.527	9.8784	8.9584	9.4653	8.4624
CASP14	8.3638	9.1641	9.0893	8.8132	9.4257	9.5542	7.531	6.8814	9.8916	7.0047	9.5104	11.4521	10.8677	10.2052	7.3023	9.1055	8.0608
CASP2	12.8725	12.3027	12.8269	12.4473	12.4779	12.4458	12.9329	12.2531	11.9527	12.603	11.939	12.0257	12.2444	12.2958	12.5336	12.1162	13.0485
CASP3	12.1817	11.9909	11.7273	12.9052	12.3665	12.3423	12.2049	12.0673	12.7359	12.6141	11.8688	11.004	12.3121	12.0628	12.8819	12.2429	12.3368
CASP4	12.2635	12.3063	12.1619	12.6601	12.4164	12.1231	12.0474	12.2649	12.2096	12.9144	12.1062	11.9443	12.2412	11.9454	13.1498	12.6427	11.8229
CASP5	10.1541	10.156	8.9927	9.4405	10.1326	10.4371	8.8377	8.7935	11.1144	7.8699	10.4054	10.9193	11.0747	10.7668	8.7436	10.0668	8.7396
CASP6	10.8636	10.8405	10.4312	10.8797	10.3186	11.1081	11.2795	11.5373	11.3286	10.5387	10.7974	10.3033	11.065	10.9126	10.9248	10.574	11.1046
CASP7	12.3732	11.7688	11.593	11.4878	12.3683	11.7956	12.2225	11.4811	11.6008	11.4611	11.7751	12.3856	12.0991	12.344	11.9139	11.5953	11.6512
CASP8	11.1468	10.9687	10.8313	11.5145	10.5608	10.3167	10.4605	11.8073	11.5695	11.6715	10.9764	11.1263	11.2415	10.6585	12.125	11.4541	10.8465
CASP8AP2	12.7439	11.7983	11.8082	11.7941	12.0458	11.9949	12.0611	11.9884	11.8218	11.6866	11.3303	11.4832	11.7406	11.9962	11.9677	12.0433	11.855
CASP9	9.8488	9.7951	8.4188	9.9332	10.0437	10.0804	9.8542	9.3762	10.8571	9.2183	9.7912	10.0057	10.6818	10.1767	9.2824	9.2841	9.6636
CAV1	10.6619	12.4125	9.3778	11.9387	13.0102	11.0038	12.46	12.0249	11.5933	12.9441	11.5361	10.8366	11.4426	10.9916	12.4799	11.7339	12.2325
CAV2	11.2716	12.7156	10.7725	11.7991	13.8829	12.5404	13.2026	12.4223	12.3377	12.9335	12.1663	11.0733	12.114	11.9788	11.6579	11.9265	13.249
CBL	12.475	12.443	11.6796	12.7482	12.1015	12.0064	12.7339	12.8149	11.6558	12.2918	11.3777	11.0491	11.4407	11.4469	12.8139	11.8959	12.7546
CBLC	0	0	0	5.6114	0	0	3.9492	3.4252	5.3138	0	6.7297	6.777	0	4.6314	0	3.7764	0
CBX3	14.9521	14.235	14.61	14.4714	14.4651	14.4957	14.4504	14.7653	14.5682	14.307	14.5393	13.65	14.4352	14.3176	14.5697	14.6046	14.33
CBX5	14.1323	13.4396	14.0424	13.6633	13.9778	13.6756	14.4634	13.7136	12.9767	13.55	13.6253	12.7076	12.967	13.6689	13.5212	13.7253	13.9521
CCBL2	13.0789	11.6628	11.765	11.857	11.9485	12.2351	12.2265	12.27	10.9254	11.4999	11.5577	11.35	11.4279	12.1699	12.0387	12.0056	12.1886
CCDC103	9.8382	9.621	9.9686	8.9265	9.9768	10.2085	9.913	9.5529	10.5972	8.2074	10.0807	10.8399	10.3268	10.0183	8.1792	9.7006	9.6795
CCL1	8.5411	9.1732	9.0496	7.0966	9.1149	9.2487	7.8102	6.8275	9.4505	7.0047	8.9179	9.3212	9.7822	9.6982	6.3617	9.202	7.3785
CCL11	9.3616	9.25	8.9765	9.2049	9.8402	10.3202	8.2588	8.1799	10.4251	6.1472	10.2086	11.6649	11.3961	10.4557	7.4115	10.031	9.0282
CCL13	9.3081	8.9467	9.1938	8.9942	9.328	10.2746	8.6532	7.7932	10.7447	8.7245	9.7943	10.0767	10.89	10.1369	8.9387	9.5655	8.972
CCL14	9.8503	9.9701	9.2407	10.7184	10.0549	9.864	7.7977	10.2292	9.7517	10.4595	10.9149	11.401	10.612	10.2281	10.9331	10.9379	8.6986
CCL15	7.1665	6.7103	8.2512	4.4699	7.9613	8.5339	6.0963	6.5559	7.8995	0	8.3528	6.9749	8.5682	8.1155	2.4629	6.9588	2.8028
CCL16	4.7469	0	0	5.96	5.0521	0	4.5918	6.1787	0	0	5.9358	5.4047	0	3.6885	5.6942	4.9085	4.0825
CCL17	8.465	9.092	8.0979	8.3147	8.7828	8.9852	7.9739	8.2534	9.7406	0	9.6404	9.8783	10.0269	9.8848	6.9275	8.261	7.7827
CCL18	8.5558	8.5096	8.4188	8.3545	9.3051	10.2149	8.4812	9.9596	10.1231	8.4414	9.8991	11.4647	10.8765	10.0877	10.4136	9.6164	7.1137
CCL19	7.9148	7.5028	0	5.8804	6.7126	7.8143	7.3639	7.1021	8.5388	7.2189	7.6285	7.5343	8.1188	7.3698	4.1639	7.3281	0
CCL2	12.7771	16.5126	12.1341	14.4967	14.3955	13.2515	13.8875	12.4898	13.8174	16.2581	15.9461	16.058	14.5097	14.0846	14.2608	16.4537	15.7453
CCL20	9.1948	9.5893	8.5989	9.0346	9.6845	9.8866	8.3382	7.8885	10.46	8.3834	9.5894	10.1328	10.6522	10.332	7.1616	9.6736	8.4786
CCL21	9.4707	8.5024	9.4143	8.5429	9.2495	10.1271	8.8407	7.6683	10.0799	7.02	8.9264	11.6151	10.889	10.4856	7.2282	10.0422	8.4786
CCL22	8.6379	9.6193	9.4215	9.7899	9.3925	9.5938	8.8224	8.7935	9.8093	9.7414	9.1685	11.0548	10.8101	10.0718	8.5788	9.7592	8.7261
CCL23	9.5722	9.4019	9.3753	9.2478	9.691	10.1284	8.5825	7.2934	10.4638	7.7556	9.4525	10.5131	11.1588	10.625	7.6968	9.8299	5.5798
CCL24	8.5111	8.5962	8.5516	8.4495	8.6766	8.7805	7.7915	6.1787	9.3162	7.9197	9.2317	10.6678	9.936	9.5418	8.2014	9.6013	8.421
CCL25	4.7469	4.2508	6.4314	2.7155	0	0	5.9008	4.6946	0	7.0943	0	6.4811	4.1214	3.8371	0	0	0
CCL26	8.7253	9.341	9.0923	8.3594	8.9233	9.8196	8.1407	7.9082	9.5803	6.0311	9.9404	10.0262	10.4575	9.6054	8.5312	9.6181	6.7362
CCL27	0	5.5265	5.3101	5.3608	4.5276	0	3.9492	2.0865	0	0	5.3957	8.217	3.7675	4.4586	6.6959	0	0
CCL28	9.4843	8.2902	9.8112	8.7696	9.7812	10.4294	8.6005	7.9403	10.3454	8.9768	9.9291	10.9344	11.0471	10.0261	8.5831	9.7271	8.2379
CCL3	9.372	9.4714	9.2353	9.0559	9.6585	10.3036	9.1985	7.399	10.1978	9.1187	9.6729	10.2168	10.8866	9.8148	8.6208	10.4466	7.557
CCL4	13.3365	14.9651	7.9988	13.1381	14.1331	13.8908	13.617	10.2109	12.5831	15.0986	15.3436	11.8497	12.5855	11.907	13.1734	14.9101	14.5695
CCL5	9.8093	10.5039	9.8685	11.4091	10.5117	10.4747	9.8437	10.3526	10.7618	11.0352	11.3787	11.2318	11.1679	10.2264	12.1593	10.7193	8.6422
CCL7	8.6923	8.8709	8.2884	8.5472	9.4824	9.8624	7.9347	7.6055	9.3778	0	9.1516	10.7299	10.6612	9.9718	7.7202	10.0546	7.4786
CCL8	9.4804	9.5909	9.1741	9.4358	9.7148	9.7281	8.4418	7.4173	10.3988	8.4807	9.3819	11.2818	10.8267	10.634	8.7625	8.8851	8.4745
CCNA1	8.9681	8.7522	8.6731	8.8274	9.2946	9.5602	8.2902	8.6453	10.1605	7.271	8.4779	9.7735	10.5992	9.7389	7.8599	9.5586	8.3741
CCNA2	10.8813	10.6118	10.281	10.2386	10.6261	11.0494	10.8639	9.7362	11.3327	10.52	9.5714	10.4907	11.2936	10.9766	10.618	10.6517	10.6395
CCNB1	10.583	11.2342	10.471	10.9929	11.0474	11.1717	11.1442	10.0135	11.4972	10.0704	11.1128	11.8178	11.6438	11.4837	11.2852	10.6958	10.5173
CCNB2	8.9003	8.785	9.0277	8.8132	8.74	9.6513	8.2724	7.5566	9.7748	8.6914	9.932	10.8092	10.683	10.4008	7.6811	9.7425	8.9947
CCNB3	7.304	6.4225	5.9374	7.2095	6.5238	6.2554	7.7789	7.4799	6.0308	7.0352	4.9368	6.7584	4.3617	5.4018	8.3879	5.7448	6.9835
CCNC	10.9225	10.6824	10.905	10.5804	10.4879	10.3564	10.5298	10.532	10.3862	10.9308	9.7325	9.4938	10.3653	10.674	10.2917	10.2871	10.6873
CCND1	16.2355	16.7049	17.5352	16.98	16.3888	17.0791	16.8031	17.3664	15.6839	16.8397	17.7373	16.1878	16.3503	16.44	16.9655	16.9334	17.5992
CCND2	14.5655	14.9461	15.8543	14.7263	14.8584	15.5666	15.0574	15.5633	14.3364	15.1846	15.9842	13.9397	14.1353	14.5555	14.8742	15.3117	15.6488
CCND3	12.7174	13.1952	13.2782	13.57	12.754	12.8161	13.2851	13.4528	12.7572	13.7572	12.9934	13.1581	12.4135	12.4141	13.6832	13.056	13.2752
CCNE1	8.9927	9.0361	6.576	9.4125	8.5156	9.0118	8.5934	9.3137	9.1663	7.1229	9.2902	8.2964	8.7184	8.5219	9.3906	9.1614	8.2615
CCNE2	10.4272	10.2961	10.1178	9.7513	9.8731	10.5401	10.3424	9.2865	11.0316	9.5777	10.7573	10.3614	11.1639	10.9534	9.9813	9.8184	9.9031
CCNF	9.8215	10.011	9.9767	9.4815	10.0323	10.5492	9.6583	8.4846	10.5238	8.1804	9.8551	10.9457	11.0978	10.4127	8.8355	10.5987	9.4252
CCNG1	14.6904	13.7805	13.7317	14.2419	13.7077	13.6695	13.7362	14.5403	13.1791	13.8893	13.7414	12.2685	13.137	13.7277	14.3402	14.3164	13.9979
CCNG2	10.9639	10.475	10.8322	10.2986	10.6177	11.2407	10.7065	10.9961	11.3416	9.6992	10.9099	10.9427	11.258	11.0875	9.9053	10.3386	10.3741
CCNH	8.4213	8.209	1.0959	7.5381	8.3628	8.801	7.6185	6.7997	8.8808	8.3596	8.6594	9.5556	9.9462	9.1418	6.9408	9.3193	7.972
CCNO	8.9061	8.3944	9.3121	7.862	8.5966	9.193	8.0545	7.3803	9.112	8.1106	8.8236	10.7447	10.0926	9.4174	6.6317	8.6512	7.3257
CCNT1	12.7851	12.2317	12.1783	12.1454	12.1952	12.2225	12.3765	12.0655	11.9533	12.0808	12.2082	11.5596	11.9782	12.1768	12.0379	12.2603	12.5445
CCR1	10.541	11.1219	10.2637	11.2098	11.1531	10.9475	10.0079	12.2681	11.7584	12.524	10.5577	10.3652	11.0462	10.3698	12.02	11.9339	10.5674
CCR10	10.1407	10.1515	9.5649	9.9943	10.1549	10.4118	9.7123	9.0624	10.5028	9.9635	10.4125	11.1181	10.998	11.0838	8.5356	9.688	10.7167
CCR2	9.7591	9.7045	10.2889	9.5126	9.4898	10.1352	9.5642	8.6453	10.5627	9.6435	9.4186	10.3941	11.094	10.2939	9.0747	10.214	9.147
CCR3	9.0062	9.1933	8.0979	9.0005	9.581	9.9212	8.9203	7.1903	10.073	8.1939	9.5623	10.6746	11.028	10.3752	7.8738	9.8766	9.2212
CCR4	9.82	9.8082	9.0832	9.7717	9.8816	10.4609	9.028	8.6375	11.1333	9.4164	10.8573	10.5391	11.4753	10.4514	8.888	10.6919	8.4252
CCR5	9.8651	10.8803	10.9447	10.5138	10.305	10.8371	9.8223	10.7141	10.8964	11.771	10.8364	10.6478	11.0676	10.5934	10.8491	11.2865	10.0309
CCR6	9.0302	9.6665	7.6846	8.5937	9.3444	10.0636	8.7008	7.7136	10.0211	8.535	9.1073	10.9052	10.9542	9.8859	7.8599	10.0032	8.7193
CCR7	8.2183	9.125	8.5071	8.6627	9.3606	9.3995	8.3971	7.6294	9.9578	7.3458	8.1149	9.1322	10.2293	9.3354	8.2179	9.2693	8.2284
CCR8	8.4333	8.3906	6.9786	8.6824	8.9233	9.7246	8.3122	7.2324	10.1117	8.6329	9.154	10.3232	10.6448	9.7139	7.3329	9.6959	7.7227
CCR9	9.2503	8.5995	9.4569	8.8554	9.6651	10.1053	8.5569	6.757	10.2645	8.2207	9.1922	10.8388	11.1612	10.2858	7.6078	9.3477	6.6241
CCRL2	8.7923	8.8929	9.0183	8.7172	9.2647	9.4905	8.5233	8.4846	10.2697	8.4528	9.8626	10.8699	10.7077	9.9516	8.9682	9.967	7.5797
CCS	12.7135	12.0605	12.5602	12.5586	12.2936	12.196	12.9318	12.7733	12.0009	11.6384	11.7997	12.3101	12.029	11.9624	12.7509	11.8168	12.2714
CCT2	13.6401	13.4261	13.306	13.5364	13.5984	13.5698	13.7061	13.678	13.0564	13.5124	13.2898	13.2987	13.1026	13.5826	13.5663	13.7487	13.7085
CCT3	13.2359	12.9335	12.7515	13.178	12.8356	12.4604	13.2137	13.1188	12.4836	12.9518	12.2006	13.0877	12.6511	12.8216	13.4513	13.1051	13.2251
CCT4	13.2667	13.404	13.3857	13.7745	13.5338	13.2481	14.1639	13.9943	13.0825	14.0183	12.8566	13.4366	12.8362	13.2956	14.1611	13.7186	13.4472
CCT5	12.7422	12.8267	12.713	12.7658	12.7546	12.638	12.9761	12.9228	12.2034	13.3504	12.4934	12.7687	12.8307	12.7367	12.3618	13.0617	12.9352
CCT6A	13.7977	13.4188	13.4717	13.6061	13.2398	13.3354	13.4736	13.8011	12.3043	13.7329	13.2139	12.1546	12.7263	12.8836	13.2372	13.5944	12.975
CCT6B	10.9652	10.1674	10.8887	10.5888	10.4381	11.0023	10.4635	10.1816	11.4595	10.0813	10.3746	10.3545	11.2351	10.7534	10.0444	10.5072	8.2474
CCT7	13.9361	13.7519	14.048	14.0227	13.9007	13.798	14.1786	14.2418	13.3074	13.9053	13.6006	13.1604	13.4015	13.6342	14.4549	13.9551	14.0333
CD14	12.2665	14.4138	13.2363	14.2035	12.6004	12.3782	12.482	13.0376	13.3551	15.1272	12.8785	12.0096	12.2864	11.9974	14.2868	13.6902	13.3767
CD160	9.0693	9.0534	9.2596	9.274	9.1596	9.7703	8.4928	7.2934	9.5538	1.9031	9.8846	10.6796	10.9408	10.2753	6.9408	9.9788	8.0171
CD163	15.3643	14.9251	15.1579	16.5893	15.3103	14.8805	15.2582	14.0001	15.8179	17.3741	15.0874	12.1187	14.06	13.8561	16.4487	15.2709	15.267
CD19	4.9393	7.8116	8.2185	7.8893	6.6999	3.969	7.5083	5.1553	8.0936	9.2348	7.0332	7.5012	6.4502	5.8142	7.9216	7.2443	4.1649
CD2	8.699	9.1888	9.711	10.1678	9.4372	9.6755	8.4616	9.2965	10.1382	10.3457	10.1791	11.2267	10.4261	10.2154	10.9782	9.9273	8.2042
CD209	10.8614	11.1876	10.4985	10.9415	10.8969	11.2946	10.2856	9.1557	12.0181	9.7087	10.5723	10.6802	12.1646	11.4837	10.2943	11.1681	9.4418
CD22	8.8652	9.8155	6.7074	9.9528	9.8228	9.915	9.3446	8.931	10.6033	8.6027	10.0807	10.9636	11.0254	10.5422	10.3992	10.6411	10.9091
CD24	10.1407	12.498	10.9922	11.2703	11.2764	11.0458	11.418	11.8578	12.2069	12.7119	11.3436	12.1722	12.1788	11.4236	11.6335	11.4386	12.2322
CD27	6.7192	4.8102	7.7162	9.1266	6.2895	6.5735	5.5015	6.8136	7.4461	1.9031	6.7933	7.2586	6.8079	6.7831	7.81	7.5186	5.6953
CD274	9.5373	11.0672	10.2354	9.4312	10.1584	10.7608	10.5175	9.714	10.6134	9.0569	10.2443	10.9031	11.1875	10.8418	9.6044	10.3833	10.3479
CD276	11.2204	12.3682	12.0584	11.8325	11.4057	11.5305	11.6186	11.9538	11.6492	12.6974	11.3087	11.951	11.5729	11.7565	12.2409	11.7095	12.0459
CD28	9.4452	9.1933	7.3645	8.7548	9.6353	9.9897	8.9627	7.5975	10.6546	6.1191	8.4971	10.8732	10.9404	10.2498	7.513	9.6575	7.4624
CD33	11.3735	11.6258	11.3631	11.6274	11.1641	11.5836	10.8854	12.227	11.9196	11.4342	11.4286	11.5953	11.871	11.467	11.9448	11.8869	10.7055
CD34	9.9653	10.6341	11.1708	10.9602	10.1584	10.0206	10.3877	11.0735	9.6942	11.9694	11.6975	7.6242	9.1455	9.5309	11.4647	10.3161	10.748
CD38	8.6654	9.6745	8.811	9.0284	9.1029	9.1749	8.512	8.4976	10.1706	9.2282	10.9213	10.6274	10.3563	9.9123	9.7438	8.7996	9.2917
CD3D	9.0116	8.9908	9.2488	10.3731	9.5548	9.7102	9.0386	9.436	10.749	10.2071	9.9887	10.3467	10.8407	9.8557	9.3006	9.8342	8.3999
CD4	11.8773	12.0315	12.137	12.6952	11.9238	11.5538	11.8299	13.1366	12.3418	13.6597	11.5934	10.8753	10.8584	11.3057	13.0383	12.4402	11.639
CD40	12.9232	12.0272	12.0911	12.2693	12.4931	11.8596	12.663	12.3857	12.2141	12.5598	12.0624	11.8156	12.224	12.3479	12.4158	11.9679	10.8013
CD40LG	8.465	9.7338	9.3629	8.2046	9.9218	10.3084	8.3847	8.0738	10.6067	8.1872	10.3516	10.5357	10.3039	10.406	8.0743	9.8285	7.7227
CD44	14.4645	13.8503	15.0574	15.1973	14.7	14.7207	14.1777	15.4844	14.5944	14.961	14.5122	13.631	13.6773	14.2605	15.6029	15.3025	13.9143
CD47	13.4359	12.8706	13.1441	12.1514	12.7964	12.8323	13.2312	12.9605	12.0295	13.0827	12.7029	12.2207	12.2527	12.433	11.2409	12.1833	13.6372
CD5	8.5668	8.7062	5.1343	8.4813	8.5655	9.4651	7.7009	6.5888	9.3212	9.4451	9.137	9.9749	9.8945	9.163	8.7436	9.1055	8.1796
CD52	9.1614	9.749	9.1013	10.3924	9.8169	10.2831	9.2266	9.9502	10.5195	9.798	9.9178	9.9839	11.0582	10.0941	11.7558	10.2755	9.1895
CD55	12.9911	13.2945	12.404	13.4106	12.7994	12.5207	13.1734	12.3924	12.9277	13.7366	13.1023	11.8414	12.831	12.2666	13.918	13.012	12.9611
CD59	10.2872	10.6001	10.531	10.3524	10.7983	10.1684	10.0764	10.1156	10.5786	9.8695	10.7501	12.0823	11.3981	11.1826	9.5748	10.8356	10.9912
CD63	16.5842	16.1319	16.6345	16.6051	16.4111	16.433	16.3469	17.1998	15.7183	16.5985	16.3848	15.4715	15.5161	15.9792	17.1408	16.7255	16.5745
CD68	13.0416	13.6873	13.2885	14.9581	13.5591	13.0326	13.3882	15.2102	13.5702	15.0084	13.3217	12.1946	12.2605	12.6577	16.0361	14.3461	13.2537
CD70	3.7492	6.4525	1.0959	7.8757	3.5888	3.52	6.9235	5.1108	7.2521	0	7.1543	5.5194	0	0	6.2378	7.0991	7.6095
CD74	18.1686	18.2483	18.5552	19.5958	18.0486	17.994	18.4851	19.7724	18.4855	19.4249	18.6851	16.8624	16.5634	17.0324	19.9217	18.1838	18.0636
CD79A	9.2817	8.5483	8.0859	8.602	9.2604	9.6248	8.8677	5.8126	9.8971	7.56	9.6729	10.8575	10.5737	9.7507	7.9081	9.4183	8.0822
CD80	9.5613	10.0135	9.6933	9.2662	10.1791	10.2451	8.8825	8.3854	10.4058	10.085	10.0275	11.1231	11.0466	10.3888	8.0683	10.1693	9.5339
CD83	12.5866	13.8786	10.6306	12.6444	12.8981	12.8754	13.1085	10.7954	12.418	12.9183	14.1102	12.4712	11.9375	12.3438	13.2765	13.504	13.1754
CD86	12.0585	12.7652	11.5834	13.0257	11.9424	11.455	11.616	12.9481	12.3827	13.1258	12.1249	10.6918	11.5967	11.2271	13.1555	12.5078	11.8865
CD8A	9.9804	10.2413	10.1354	11.1866	10.3258	10.0162	9.0253	9.9295	10.6637	10.828	10.497	10.247	11.1257	10.052	10.7543	10.7401	8.3741
CDC14A	11.1906	10.988	11.494	11.1559	11.2034	11.3042	10.9549	11.195	11.1134	11.3504	11.0049	11.0952	11.6557	11.0711	11.3465	11.312	10.9912
CDC14B	13.7994	13.1726	12.895	13.071	13.3758	13.0365	13.4177	13.119	13.2511	12.7393	13.0926	13.5004	13.5949	13.4742	12.9471	13.2376	12.6361
CDC16	13.4941	12.7933	13.1662	13.2311	13.366	12.8814	13.5763	13.3591	12.3233	12.7554	12.5048	11.848	12.2401	12.9239	13.1763	12.7825	13.3737
CDC20	10.2146	10.3922	11.1622	10.1006	10.6772	11.2976	10.723	9.0624	11.1417	9.2736	10.3922	11.8354	11.7578	11.3509	10.1922	10.7741	10.3632
CDC25A	10.3605	10.7921	10.4768	10.1678	10.8057	10.983	9.8751	8.8756	11.6795	9.4648	11.2328	10.6888	11.6381	11.1457	8.7436	10.6147	9.2685
CDC25B	12.0679	11.7256	12.2474	12.0167	11.3086	11.5593	11.9105	11.7513	11.3461	11.7625	11.0002	11.193	11.2561	11.3447	11.7656	11.0668	12.3138
CDC25C	9.6906	10.016	8.2295	9.1662	9.7902	10.4512	9.527	8.1195	10.8196	0	10.1209	11.0657	11.0236	10.4968	8.2342	10.3705	8.6707
CDC34	11.7471	11.6965	11.9826	12.0448	11.7803	11.4984	11.9302	11.6822	11.6294	11.0788	11.3699	11.9541	11.7318	11.9652	12.0383	11.5662	12.2112
CDC42	16.0756	15.5861	15.8535	15.7561	15.7308	15.5918	15.8965	16.1439	15.0981	15.8202	15.4885	15.0073	15.2467	15.4947	15.9128	15.7446	15.638
CDC42BPA	13.2979	12.4648	13.3141	12.2842	12.6383	12.5279	12.8557	12.6532	11.8478	12.4468	12.3489	12.1066	12.4611	12.6117	12.2308	12.3173	12.4052
CDC6	9.4091	9.8996	9.1994	9.2076	9.7368	9.8802	10.1044	8.9751	10.5014	9.6873	10.2097	10.1219	10.6696	10.5435	8.7283	10.2063	9.8149
CDC7	9.7922	9.8053	9.8002	9.6549	9.9422	10.2856	9.3637	9.5837	11.1309	9.517	10.5103	10.412	10.6796	10.6573	8.8846	10.4928	9.1746
CDCA7	4.4636	8.5553	7.394	6.7387	7.395	6.275	7.3639	8.196	7.9344	8.7009	8.6353	6.4698	5.6133	6.1346	0	6.6424	9.0635
CDH1	13.274	12.8211	12.7515	12.7113	10.7983	13.4377	12.7465	13.9459	12.5701	12.7474	13.0306	12.412	11.5661	10.4884	10.4767	12.7431	12.8258
CDH13	11.4991	12.4209	11.5775	11.7022	11.4711	12.8523	12.56	10.8112	11.6993	11.7789	11.41	11.4909	12.0244	12.5285	12.1731	11.1811	12.8147
CDH15	10.042	10.2888	11.2678	8.8658	9.0286	10.5093	7.9118	9.0507	10.0642	9.2608	9.8611	10.3001	10.6103	9.2485	8.7051	7.5539	10.4623
CDH2	14.426	12.6712	13.3614	12.8036	13.6627	13.3882	14.1814	13.3228	13.0763	13.1075	12.0433	13.5681	12.8327	13.3701	13.3339	13.5544	12.8564
CDH3	9.8139	9.4896	9.649	8.9396	9.3945	10.1378	8.7692	7.5059	10.2236	8.3353	9.8144	10.8994	10.9519	10.4891	7.1153	10.1394	9.4062
CDH5	9.0998	10.4519	10.7479	10.1094	10.0386	9.9838	9.8131	10.1113	10.9254	11.7534	9.4287	10.6478	10.6091	10.0183	10.7392	10.2239	11.05
CDK1	9.351	9.7153	8.5251	8.8024	9.6732	10.4651	9.0726	8.1691	10.5338	7.3699	9.7518	11.0803	11.0414	10.4478	8.0743	9.1126	8.709
CDK16	13.9522	13.313	13.2437	14.1027	13.318	13.0819	13.1104	13.6119	12.5655	13.4486	12.8091	13.1093	12.7828	13.0892	14.471	13.4288	13.542
CDK2	10.9416	11.7866	9.9537	11.222	11.3914	11.2569	11.5099	10.8155	11.3322	11.3929	11.1921	11.2326	11.5549	11.1774	11.1614	11.3324	11.6978
CDK4	12.5497	12.6373	13.1368	12.706	12.6136	12.7856	13.0232	13.1425	12.4199	13.0103	12.5058	12.3143	12.3344	12.7674	13.2352	12.8634	13.2168
CDK5	10.6098	10.9765	10.0073	10.5688	10.2063	10.6737	10.4476	10.8068	10.228	10.898	10.7493	10.0145	10.0926	10.3903	10.6819	10.9	11.0171
CDK5R1	10.2343	9.8859	10.3084	9.486	10.2624	10.6476	10.2823	10.5404	10.2917	9.7711	10.3756	10.4224	10.9283	10.4237	10.0718	10.4809	10.2343
CDK5RAP1	10.308	10.5332	10.8205	10.3176	10.1757	10.2376	10.3949	10.624	10.7667	10.2724	10.4216	10.3683	10.5127	10.2696	10.4397	10.6711	10.9713
CDK6	12.1129	12.8292	12.9889	11.9525	12.625	12.73	12.4972	12.7146	12.1292	12.9975	13.3623	11.9353	11.8671	12.47	11.3676	12.0218	13.3854
CDK7	11.0724	10.68	10.1119	10.9849	11.1063	11.0053	11.0484	10.8972	11.0625	10.9368	11.0877	10.3459	10.9028	10.8185	11.822	11.3115	11.6113
CDK8	12.1265	11.5375	11.5988	11.671	11.9159	12.118	11.8635	11.716	11.5912	11.4527	11.8159	12.0633	12.2459	11.9482	11.7186	11.7812	12.0898
CDK9	11.7297	11.8436	12.2788	11.6259	11.6629	11.6981	12.1365	11.8993	11.1909	11.8741	11.6524	11.4572	11.8193	11.6584	11.2054	11.6914	11.9199
CDKL5	7.5151	8.7062	9.3778	7.4117	8.7585	9.2363	8.2543	6.0667	9.645	6.7347	9.474	9.5677	9.6805	9.413	6.5297	8.8487	6.8651
CDKN1A	15.335	16.2849	14.2264	15.8501	15.9179	14.9357	15.1345	15.2025	15.1768	16.0122	16.4497	16.3036	15.3482	15.7478	15.5415	16.4085	16.5338
CDKN1B	13.8325	13.0828	13.1707	13.6747	13.312	13.1324	14.1175	12.939	12.4157	13.264	12.7668	12.2894	12.2564	13.0592	13.5753	12.6717	13.8183
CDKN1C	13.2452	13.5713	13.0611	12.2628	12.4646	12.4692	13.061	12.5439	11.3562	12.1633	13.2473	12.7738	12.0839	12.5225	11.6952	11.4512	13.9946
CDKN2A	10.5703	11.8951	10.9866	12.5484	11.5809	11.404	10.5004	11.8042	10.8819	12.548	11.5481	10.7358	11.4012	11.3489	12.9221	12.0873	10.9181
CDKN2B	11.5987	11.6523	11.0209	11.4789	11.3149	11.3443	11.2283	10.7261	11.5629	11.7338	11.3704	11.3632	11.6996	11.5788	11.018	10.7993	11.5965
CDKN2C	10.7382	10.3136	11.0828	10.1424	10.0967	10.6485	11.0219	11.1552	10.3234	10.2352	11.1702	11.5209	10.3831	10.8533	10.021	10.266	10.5909
CDKN2D	10.0034	10.611	10.6715	10.2009	10.4505	10.6181	10.3306	9.3453	10.578	10.1421	10.4681	11.0231	10.9878	10.5065	10.3033	10.44	10.8061
CDKN3	9.5558	9.4286	9.4334	9.2946	9.1149	10.2212	9.4317	8.9501	10.2576	9.042	9.799	10.3622	10.4154	9.9259	9.1163	9.6624	8.4664
CDON	10.9858	10.3339	10.0435	10.5149	9.8745	10.353	10.7636	9.6687	10.0533	9.5777	9.4287	10.7744	10.6248	10.6289	8.3284	10.1772	9.8512
CDX2	9.1223	8.9624	7.7317	8.9942	8.9151	9.5542	8.5346	7.4534	9.3842	7.1785	8.9093	10.4238	10.8847	9.9577	7.935	9.7085	6.815
CEACAM3	9.0538	9.3004	10.16	9.5388	9.6585	10.0451	9.2009	8.8453	10.6268	8.8836	9.8432	10.7547	11.2234	10.5306	9.4218	9.6975	8.8651
CEACAM5	9.2883	9.4585	8.37	8.7399	9.9053	10.1378	9.0253	7.399	10.6799	8.7431	9.5769	10.8585	10.7973	10.2356	7.6078	9.5775	8.6277
CEACAM7	9.2638	9.4324	9.1994	9.2157	9.0785	10.0336	7.3036	7.4355	10.1382	6.8928	9.6627	10.4695	10.9325	10.2858	7.4115	9.9683	7.9834
CEBPA	10.5857	11.9644	10.7345	12.8266	10.9535	11.0001	11.0582	12.8079	11.9864	12.9302	10.7308	11.0596	10.899	10.744	13.7787	12.3739	11.7256
CEBPB	15.3962	14.797	13.2692	15.4559	15.4146	14.6276	14.9213	14.4657	14.469	15.7428	15.2673	14.6266	14.6763	14.8105	15.6518	15.5955	15.1059
CEBPD	16.7048	16.3923	15.7098	16.9892	16.5208	16.4167	17.2095	16.348	16.1892	16.7252	16.6712	16.599	16.3475	16.2851	17.5972	16.5128	16.804
CEBPE	9.0062	9.8313	9.191	9.3959	8.9205	9.784	8.0649	7.978	10.3878	10.4511	8.5931	10.0018	10.4088	9.76	9.8411	9.688	9.8543
CECR6	9.4009	10.2847	9.7667	9.3959	9.9462	10.4979	9.5879	9.3039	10.5458	10.5507	10.4515	11.6324	10.0959	9.9587	8.4451	10.4846	10.4634
CELSR2	11.0141	12.2025	12.2874	11.4191	11.7521	11.3719	12.1791	11.597	11.3951	11.8389	11.7038	11.8359	11.6543	11.3758	11.4722	11.1721	12.5015
CENPF	10.4181	11.016	11.1601	10.3984	10.1525	11.6519	10.9195	10.4529	10.9865	10.5427	10.698	10.3001	11.2081	11.2442	10.5239	10.4662	11.4142
CENPN	8.5073	9.2712	8.2566	8.7843	9.4411	9.2212	8.4297	7.7576	9.6789	9.1434	9.9995	10.4552	10.3878	9.7091	8.7474	9.6494	9.5532
CEP55	7.971	8.3944	8.6488	7.7014	8.2627	8.5009	7.8469	6.6049	9.208	7.6415	8.739	10.0096	9.6089	9.2402	7.7732	8.1033	7.8085
CES1	9.7105	9.6391	9.8348	10.1538	10.4189	10.2685	9.8254	10.1212	10.694	7.895	10.6387	10.7922	11.5485	11.0903	8.5001	11.1422	8.6917
CES2	11.1829	10.7855	10.6543	11.1021	10.6319	10.802	11.5614	11.3704	10.9341	11.373	10.9411	11.5311	10.9931	11.0108	11.4824	11.068	11.0419
CFLAR	15.0156	14.0867	14.2012	14.3376	14.275	14.0682	14.6207	14.4112	13.7615	14.1929	14.2157	13.2418	13.6476	13.9817	14.3453	14.1211	14.6602
CFTR	8.8858	9.0896	8.2404	8.3197	8.445	9.1564	7.4696	7.0559	9.8453	8.3044	8.8052	8.9843	9.83	9.4668	7.7954	9.3457	7.2427
CHAD	9.0142	9.3491	7.4884	9.1409	9.4619	9.8834	8.4378	7.4445	10.1325	1.245	9.2272	11.0629	10.7648	10.2481	7.4951	9.3295	6.1241
CHD1	12.8401	12.9341	12.4064	12.8501	12.9432	12.5816	12.7971	12.4855	12.3809	13.3375	13.0551	12.4916	12.4385	12.4134	12.7314	12.8429	12.8597
CHD7	13.8418	12.7964	13.8932	12.9125	13.357	13.5184	13.2445	13.3292	12.3231	11.9136	12.8543	12.854	12.8912	13.3006	13.507	12.8432	13.7705
CHDH	7.7705	8.455	8.3601	7.4673	7.9771	8.692	7.6325	6.4166	8.7788	7.7464	8.6864	10.0028	9.979	9.0797	6.2592	8.2947	7.3346
CHEK1	9.5667	9.5183	8.2832	9.7624	9.3846	9.5642	9.0465	8.2224	9.981	8.6914	9.082	11.2081	10.7731	10.181	8.566	9.6688	9.1672
CHEK2	8.662	9.0777	9.2133	9.6649	8.6991	10.1271	8.9793	10.2664	10.4442	10.1852	9.8744	9.5743	9.7413	8.867	10.5717	9.8654	8.5947
CHGA	8.9346	8.2134	8.1334	7.9684	8.6271	9.5441	8.1259	6.6208	9.551	6.8928	9.8492	9.0621	10.398	9.6737	8.1042	9.1055	8.3956
CHI3L1	9.9845	9.9386	10.1207	9.2636	10.3585	10.2426	9.4927	11.9192	10.2993	6.5572	9.6422	10.8957	11.3571	10.2239	10.5523	11.1721	8.9284
CHI3L2	8.5149	9.5671	9.0434	8.8344	9.553	9.8913	7.9233	7.5566	10.1221	0	9.5273	10.4879	10.9455	10.0997	7.5655	9.0349	8.5222
CHMP4B	13.8682	13.6242	13.3749	13.8827	13.6212	13.1582	13.6144	14.2802	13.348	14.0549	13.4867	12.3812	12.7208	13.282	14.6511	13.7538	13.8433
CHPT1	15.2662	13.0842	14.2788	14.2996	14.1569	13.9925	14.6648	13.9838	13.2344	14.0987	13.7153	14.2612	13.1357	13.9681	14.0303	14.2262	13.4493
CHRNA1	0	5.7363	0	5.1047	4.8826	0	5.8536	5.995	4.848	0	0.9677	8.0515	0	4.0348	5.0756	0	0
CHRNB1	11.0294	10.5419	10.9296	10.1789	10.286	11.095	11.289	11.0464	10.5159	10.266	10.3109	11.0681	11.0449	10.7926	10.7054	10.9584	10.935
CHSY1	11.1166	12.3672	10.7715	11.7113	11.3314	11.2636	11.6195	11.492	11.5778	12.2421	12.139	11.3028	11.501	11.2856	11.2682	11.6537	12.2304
CHUK	12.7166	12.0798	11.3169	12.2716	12.1707	11.9123	12.2541	12.2403	12.0508	11.8794	12.0788	12.1323	11.8578	12.1149	12.4247	12.2638	12.1224
CIC	13.0393	13.3502	13.6267	12.9604	13.1341	13.0542	13.5738	13.006	12.6439	12.7393	12.7112	12.7984	12.1559	12.713	12.7713	12.4952	13.7433
CIDEA	8.3341	6.6597	8.7322	7.2095	9.1666	8.37	8.0174	6.3026	9.3983	0	8.1638	9.9424	9.7956	8.7216	7.8669	8.1639	6.4377
CIDEB	10.7399	10.9077	10.9076	10.637	10.1302	10.7415	10.9302	9.9199	10.5931	10.6743	10.2155	11.5246	11.1965	10.5197	10.5217	10.827	10.373
CIRBP	15.8974	14.8881	15.8368	15.2473	15.5022	15.3114	15.9088	16.0258	14.5651	15.0736	14.9794	14.8037	14.4433	14.9395	15.139	14.8121	15.5009
CITED2	15.7599	13.0668	14.5377	15.5571	14.9406	15.4345	15.3926	14.8982	13.1624	14.1545	14.3845	14.0396	14.3516	15.6905	16.5997	14.9404	14.7019
CKB	12.0031	12.1393	12.0304	11.0148	11.532	11.5037	12.4471	12.5877	11.2746	11.3988	11.0328	12.5518	12.3644	12.0117	10.6888	10.1952	12.9067
CKLF	12.2852	11.672	12.6328	11.5998	11.8702	11.4587	11.8257	12.6068	11.6662	11.8862	11.6473	11.8043	11.307	11.7652	12.1923	12.0152	11.8359
CKMT1A	8.7544	8.061	8.2726	8.2789	8.9874	9.721	8.2406	7.222	10.0201	7.7279	8.9628	10.9323	10.4154	9.9081	6.2803	8.8961	8.4084
CKMT2	9.1493	9.2879	9.3604	8.7586	9.3072	10.0846	8.3553	9.2095	10.2139	7.6901	10.0871	10.5337	10.7689	9.9948	8.0983	10.4268	9.5872
CKS1B	11.741	12.2476	11.4372	11.6431	11.9575	12.3573	11.8084	11.2506	12.5306	11.4449	12.2879	12.7362	13.0306	12.6558	11.973	12.3571	11.8705
CKS2	10.2423	11.0978	10.2218	11.4772	10.9455	11.3102	11.3338	10.2677	10.8411	11.1502	11.1588	10.9375	11.1683	11.0264	12.3277	11.6129	11.1987
CLCA2	9.5072	9.6998	9.6633	9.1465	9.5792	9.9582	8.7532	7.6683	10.7576	0	10.1357	10.3903	10.7804	10.2605	8.0983	9.5861	8.7859
CLCF1	10.7097	12.6523	11.0622	11.7672	12.096	11.0537	10.8053	10.7085	12.049	12.7716	11.4495	12.4508	12.1948	11.5216	11.5432	13.2608	11.7256
CLDN3	6.892	7.4665	6.1603	7.0367	7.0693	7.7596	6.6328	5.8401	8.5159	6.3786	8.6491	9.9799	9.3208	8.2173	6.1488	7.8992	7.5797
CLIC1	14.6699	14.2094	14.0606	14.6435	14.3408	14.1762	14.205	14.5921	14.2721	15.0906	13.9798	13.117	13.5008	13.8444	15.1747	14.5197	14.0597
CLIC3	8.7735	9.3451	7.6605	8.8726	9.56	9.6248	8.5271	8.0207	10.012	8.0447	10.0022	11.0845	10.725	10.5901	8.8949	9.4616	10.69
CMC2	11.5507	11.4123	12.4286	11.6054	11.644	11.9368	11.9227	12.178	11.6042	11.6884	12.0275	10.9334	11.4008	11.539	11.8672	11.9954	11.7341
CMKLR1	8.8016	8.3352	9.4847	10.3876	8.9584	9.3284	8.4655	10.4816	9.7663	10.5807	8.5123	8.8809	9.4527	9.0438	10.7248	9.4278	8.4786
CMTM1	9.5686	8.9414	9.6814	8.1771	8.9151	8.7209	8.7914	8.9844	9.8245	8.7795	8.3902	9.3831	9.8685	9.4365	8.4911	9.1931	8.2379
CMTM2	8.7448	8.0265	8.5733	8.2316	9.232	8.9024	7.8286	6.8681	9.5125	7.9278	8.9035	10.7251	10.0269	9.6272	7.8807	8.2221	6.7227
CMTM3	12.4161	12.5637	13.0176	13.2197	12.976	12.962	12.8184	13.2257	12.5177	13.2562	12.9361	12.9635	12.763	13.2924	13.5694	13.1303	13.0837
CMTM4	11.3823	11.2482	10.4442	10.7345	11.223	10.9912	10.9458	11.3651	11.0733	10.5572	11.0262	11.0448	11.1615	11.1514	9.8968	10.8576	11.2888
CNIH4	12.3615	10.9887	11.625	11.5925	11.7739	11.4832	11.9584	11.5167	11.1385	11.2719	11.0813	11.9464	11.6401	11.5818	11.4807	11.4882	11.6689
CNOT3	12.9433	12.3201	12.7728	12.5101	12.4195	12.4534	13.0266	12.6824	11.7369	12.6576	12.3536	11.3286	11.8717	12.039	12.3562	12.382	12.987
CNPY1	8.6414	9.1459	7.9331	8.2943	9.0513	9.5114	8.2127	7.399	10.1742	7.417	9.1922	9.3228	10.2171	9.5404	8.0683	9.0522	5.2803
CNPY2	13.276	12.8245	13.9089	13.0639	12.9353	13.1973	13.6056	13.5418	12.6191	13.0797	12.4722	13.239	12.4244	12.9538	13.5744	12.8059	13.3992
CNPY3	11.9997	11.9225	12.5161	12.5191	11.7056	11.7322	12.262	13.5227	12.6968	12.8636	12.1915	12.0992	11.3981	11.654	12.9571	12.241	12.2063
CNPY4	11.2474	11.2541	11.5769	10.664	10.7667	11.1815	11.4703	11.381	10.1466	10.0122	10.9805	10.2142	9.9682	11.0235	11.3276	10.7401	11.2011
CNTF	10.1877	13.0985	9.9913	11.1637	11.1027	11.0565	10.9984	12.0684	10.9308	12.7514	13.9453	10.9917	11.6013	10.6199	9.9138	11.148	13.9203
CNTFR	8.3596	8.2221	7.724	8.0189	8.512	8.5298	8.4094	5.9197	9.3129	0	8.3272	10.2445	10.0182	9.2502	7.9149	9.4579	7.9314
COL11A1	11.362	12.8885	12.1341	13.3423	12.1898	11.6191	14.3844	11.7875	13.4896	13.4546	10.7349	10.0916	11.5564	11.5407	12.5157	11.8537	11.582
COL11A2	8.1024	8.1461	9.2488	7.5467	8.3302	8.0435	8.0804	6.1349	9.0134	8.6624	8.8861	9.8588	9.2657	9.2894	7.1616	8.5811	8.1796
COL17A1	0	0	0	4.0523	3.4741	0	0	2.9058	4.0955	0	1.9513	5.6859	0	0	0	0	3.5801
COL18A1	10.1529	13.0848	13.0747	12.9868	12.3812	12.2937	12.2323	12.5255	11.9838	13.3378	12.3271	11.5352	11.5543	11.5692	12.9871	11.7591	14.081
COL1A1	13.0773	14.7783	16.4499	16.9421	14.9186	15.2506	14.8639	15.6011	15.1646	16.3649	15.412	13.613	14.1606	15.1236	16.9086	14.8686	16.2858
COL1A2	15.5006	15.3581	16.1792	16.2502	15.4492	15.3535	15.852	16.2923	15.5516	15.9267	15.5581	15.5346	15.0957	15.7678	16.3955	15.7955	16.2737
COL27A1	10.6386	10.9279	11.9854	9.9332	11.44	11.1951	11.825	10.3984	11.2536	11.0428	11.1815	12.1031	11.3216	11.8722	9.9603	10.0484	10.9975
COL2A1	8.5485	9.0061	8.9798	8.1771	8.8789	9.6994	7.7208	7.0202	9.9213	7.9278	9.1946	9.9978	10.4542	9.5309	7.0182	8.8571	5.0393
COL3A1	15.3129	14.7467	16.4746	16.2309	14.7165	15.6218	15.0594	15.1587	14.5559	15.6707	15.5934	14.14	14.1972	15.1585	15.4368	15.0017	16.1823
COL4A2	15.5133	16.0777	15.7243	16.1495	15.754	16.0164	15.9458	15.7416	14.9484	15.931	15.4506	15.348	15.0834	15.4438	16.3505	15.6847	16.608
COL4A3	9.5392	10.9365	9.3579	11.7723	11.5912	11.6594	9.943	13.5587	11.5143	12.6245	12.3867	11.0006	10.8085	10.5677	11.744	12.5047	11.505
COL4A4	8.2136	10.5419	8.2019	11.0248	9.9596	10.501	8.2174	11.7509	10.6248	11.3144	10.8028	8.8527	9.8159	9.5858	10.5371	11.394	9.6076
COL4A5	8.2549	9.001	9.9945	8.9783	8.8647	8.8897	9.7024	9.5021	8.9782	11.1203	8.0539	8.8658	8.8105	7.7487	8.0189	8.1821	9.1189
COL4A6	5.2243	5.7843	1.7114	3.7279	7.5727	6.9967	6.6605	6.4348	7.3524	0	0	6.1376	7.3831	6.5006	5.1231	6.2537	4.7498
COL5A1	14.2143	14.396	15.5716	14.4738	14.6749	14.8666	14.7857	14.9805	13.8428	14.5515	14.7054	13.9495	13.796	14.6471	14.9661	14.0924	15.3698
COL5A2	13.2871	13.84	14.0498	14.1112	13.2673	13.2672	13.779	14.2459	13.2744	14.7412	14.0799	12.8713	12.8502	13.449	13.9751	13.7261	14.3875
COL6A6	0	4.3175	6.2054	0	0	0	0	3.69	0.7921	5.0825	4.6377	5.3059	0	0	4.2519	5.2894	0
COL9A3	13.0203	12.5456	13.4189	11.3972	13.0273	12.3702	12.8332	12.2728	12.269	12.3809	12.5775	13.7051	12.225	13.3308	9.6936	11.9627	12.6762
COMMD4	13.1044	12.3094	12.5656	12.7313	12.6216	12.8215	12.7709	12.9477	12.385	12.0212	12.2233	12.8252	12.5949	12.5618	12.8942	12.7969	12.5122
COMP	8.6688	8.7093	8.9268	9.2265	8.9013	8.9459	6.6605	8.8789	9.5312	7.7556	8.6864	9.7325	10.4419	9.2732	7.127	8.8571	8.2894
COPS5	11.351	11.489	11.4688	11.5694	11.563	11.4816	11.6301	11.7884	11.1385	11.7384	11.5527	11.4871	11.6435	11.6465	11.5317	11.6594	11.7517
COX5A	12.956	12.9809	12.8557	13.1963	12.6258	12.599	13.0839	13.2134	12.2639	13.0643	12.5365	12.3218	12.1614	12.2601	13.6827	12.951	13.1943
COX7B	14.1174	13.6052	13.1926	13.9731	13.3202	13.2833	13.6925	14.3234	12.6675	13.8808	13.1422	12.5474	12.529	12.9852	14.6486	13.9981	13.6524
CP	9.5776	9.4248	11.1536	10.2947	10.1183	10.3143	10.1722	9.9706	10.285	11.9314	10.7349	9.8379	10.7169	10.0095	8.5531	10.2913	7.7429
CPT1A	12.0769	12.0647	11.9658	12.4053	11.7242	11.7446	12.3262	12.6987	11.7059	12.8594	11.68	11.475	11.8637	11.2266	12.6471	12.2836	12.0635
CPT1B	10.2366	9.8082	10.9801	9.5666	9.9204	11.1237	9.1985	11.3273	10.6342	11.0669	10.7935	9.889	9.8577	10.1538	11.3768	10.0134	10.7769
CPT1C	9.936	9.5094	9.1425	9.1662	9.5495	9.5258	8.8007	9.6725	9.4833	9.3872	9.6997	10.5997	10.504	9.1507	9.0626	9.6848	7.834
CPT2	10.8828	10.723	10.3618	10.4196	9.9177	10.4937	10.8192	11.1654	10.5479	11.0907	10.3725	10.9483	10.4575	10.2597	10.975	10.574	11.0473
CRADD	11.4191	11.109	11.3046	11.4412	12.1472	11.6514	11.0751	11.3687	11.3269	11.7839	11.3206	11.9024	11.8879	11.7162	11.0996	11.6562	11.5965
CREB1	12.8262	12.0681	12.6813	12.223	12.4756	12.609	12.92	12.5567	11.6059	12.1646	11.9425	12.3328	12.444	12.5039	12.3775	12.2515	12.6696
CREB3L1	8.814	9.8284	9.7343	9.8293	9.2517	9.2758	8.1109	9.3995	9.6672	10.1386	10.0921	11.2305	10.2741	10.0821	9.8534	9.8528	8.2379
CREB3L3	3.1143	5.103	5.99	0	4.3438	4.0624	3.2732	3.4252	4.7337	0	0	0	0	0	0	3.0459	5.0393
CREB3L4	10.7187	10.0883	9.4046	10.0363	10.1076	10.5653	10.8482	9.8421	9.8222	9.2895	9.6897	10.385	10.4977	10.455	10.4687	10.0019	10.2568
CREB5	9.8755	11.3479	11.4906	10.422	11.7636	11.4469	10.1601	9.3088	10.8085	11.6672	10.9627	10.4809	11.0131	11.3651	10.2129	10.1772	11.3887
CREBBP	13.085	13.129	13.1666	13.2788	13.3266	12.7997	13.5678	13.0681	12.9034	13.3113	12.6894	12.7346	12.7103	12.9499	13.359	12.8112	13.5901
CRK	11.5662	11.9484	12.0907	12.0299	12.0997	11.7621	12.3107	11.8532	12.0458	12.2708	11.9873	11.9135	12.1006	12.0703	11.9694	11.9218	12.7948
CRLF2	7.9205	9.3249	9.1627	8.025	9.5999	9.6626	8.3166	6.9588	9.9955	6.876	8.9461	9.0715	11.1383	9.7211	8.54	9.1614	8.6277
CRLS1	10.5419	10.3999	10.4791	10.1079	9.9149	10.1982	9.8602	10.024	10.7354	9.4479	9.726	10.8596	11.0074	10.2769	9.3979	10.456	9.7613
CRP	8.1902	9.5671	7.8714	8.9783	8.6733	8.8278	7.1458	6.3607	10.0983	0	9.0922	10.7459	10.3563	9.79	8.4544	9.3815	6.7227
CRTAC1	12.1935	11.3253	10.5715	9.598	11.2865	11.2673	11.7956	11.3169	10.7255	9.4507	11.5996	11.2952	11.6924	11.6621	8.6815	10.8442	12.8589
CRTC2	13.2448	12.7123	12.7285	12.7594	13.0494	12.6947	13.0984	12.8808	12.4665	12.5754	12.2948	12.3827	12.4698	12.7804	12.8948	12.5849	13.0983
CRY1	10.2772	11.0684	10.5388	11.172	10.4295	10.6457	10.7763	9.7084	10.3357	10.9717	11.6842	12.1221	11.2131	10.8979	10.6191	10.9076	11.9076
CRYAA	9.0744	9.2858	7.9531	9.3124	9.4843	9.8721	7.9233	7.1358	9.7332	1.245	9.8551	10.5316	10.5387	10.206	8.6494	8.82	7.9891
CRYAB	13.4818	11.6548	13.4776	12.7027	12.68	13.0708	12.5536	13.7861	12.2615	12.8873	13.2459	11.6686	12.1481	12.5041	12.7907	12.963	12.4197
CSDE1	16.608	15.5567	16.1641	16.1257	16.0362	15.9168	16.0887	16.2912	14.9635	15.5814	16.0117	14.5466	15.132	15.5399	16.4367	15.8443	16.0265
CSF1	12.0845	13.3656	12.8513	13.2653	12.5819	12.4676	12.8772	13.4505	12.5479	13.8074	12.6412	12.2567	12.1301	12.3887	13.5122	13.5232	13.2975
CSF1R	13.5405	13.6806	13.6023	14.4473	13.0654	13.0293	13.3944	14.9406	14.1139	14.5874	12.9229	12.2805	12.1386	12.2738	14.7742	14.0816	13.3825
CSF2	8.4844	9.6601	9.4499	9.2609	9.6169	9.3838	8.1505	7.8753	10.8548	10.6792	9.7046	12.1698	10.1272	9.5048	10.2535	9.1953	10.2211
CSF3	8.7861	8.506	8.452	9.0768	9.0637	9.5114	7.6185	6.683	10.124	8.3044	9.9178	10.0223	10.2865	9.7716	7.7807	9.1728	6.2616
CSF3R	10.2839	11.0396	11.1493	11.6566	10.3666	9.9551	10.5623	12.5292	11.4215	12.2116	10.8005	10.5574	9.8568	10.0251	12.2823	11.2118	10.3335
CSNK1A1	14.317	14.6344	14.4778	14.6712	14.4451	14.1903	14.6682	14.8735	13.8579	14.6115	14.6914	14.3784	13.6807	14.2933	14.8103	14.4269	15.151
CSNK1E	8.9346	8.8428	9.2808	8.3643	8.8007	9.536	8.8132	8.068	10.012	8.892	9.4913	9.012	9.4065	9.3054	8.6696	9.9028	9.3611
CSNK2A1	12.7511	12.1749	12.5436	12.441	12.4966	12.4566	12.837	12.6705	12.1678	13.0811	11.9849	12.6339	12.5284	12.616	12.666	12.4568	12.8113
CSNK2B	13.7933	13.5057	13.6348	13.9241	13.7008	13.5996	13.9501	13.7819	12.9591	13.8981	13.4245	13.7458	13.2882	13.3422	13.9913	13.716	13.5543
CST6	6.4138	8.2944	1.0959	9.3621	6.8222	9.0691	5.9008	7.9211	5.1746	8.3292	8.5123	8.3746	7.8731	8.3029	9.0717	5.6952	9.6332
CSTB	13.3074	13.4349	13.3677	14.0284	13.3482	13.3495	13.6562	14.711	13.1602	13.7463	13.4616	12.793	12.4136	13.0363	14.5202	13.5753	13.2777
CTGF	11.8791	13.4883	12.3269	14.4545	13.0046	12.459	14.0345	14.2232	13.3786	15.3778	14.5039	11.68	12.6724	11.8209	14.8262	13.6202	12.4836
CTLA4	8.6483	8.0512	7.2719	9.1578	8.6238	9.2831	8.2267	7.1468	9.6251	9.1607	8.739	10.4385	9.6065	9.7175	6.9801	8.3797	7.9076
CTNNA1	15.771	15.3177	15.1294	15.2433	14.9589	14.9956	15.2995	15.479	14.0256	15.07	15.0498	14.1441	14.0788	14.5458	15.4608	14.94	15.5089
CTNNB1	14.7757	14.454	14.6125	14.4623	14.5445	14.3032	14.5684	14.9001	13.72	14.59	14.5754	13.7582	13.9732	14.1373	14.379	14.5971	14.6706
CTNNBIP1	10.5803	9.9817	10.4011	10.2199	10.2385	10.3	10.4496	10.1014	10.0602	10.2612	9.9887	11.1263	10.8711	10.4564	9.4731	9.9056	10.2778
CTNND2	9.8769	9.761	8.3093	9.4611	9.8402	9.7703	10.2312	7.1468	10.1031	8.6027	9.6213	11.1281	10.5245	9.66	7.513	9.0959	8.3257
CTPS1	11.1799	11.3692	11.009	11.1531	10.843	10.9498	11.5724	11.138	11.0971	11.9258	10.9805	10.9966	11.3173	11.0655	10.8332	11.3365	11.6177
CTSA	8.8201	8.569	9.4381	8.1771	8.6603	8.8897	8.3382	7.8686	9.3731	9.2768	8.0224	10.5892	9.6626	9.7354	7.3629	8.7457	8.862
CTSB	13.1416	13.1313	12.9812	13.755	12.6629	12.5826	13.1777	14.3611	13.4037	14.1479	12.3518	12.0588	12.2796	12.0483	14.6203	13.498	12.4039
CTSC	11.9548	12.9245	14.0347	13.7568	13.1273	13.4354	12.7281	14.519	13.6846	14.6346	13.673	11.4927	12.296	12.8321	15.058	13.2361	13.3532
CTSD	15.02	16.0693	15.6377	17.1015	15.3172	15.3248	16.0701	16.9129	15.6649	16.6525	15.3162	14.9937	14.4432	14.4357	17.7885	16.4685	16.1081
CTSH	12.4525	12.3731	12.306	13.2482	12.2575	11.3696	12.2155	13.718	12.3111	12.8731	11.6863	11.1756	11.6306	11.6871	13.8254	11.9485	11.8308
CTSL	14.1412	13.5394	13.1118	13.747	13.7216	13.3142	13.7017	13.8107	13.161	14.285	13.2833	12.4963	13.1833	13.2437	13.9561	14.1133	13.4435
CTSS	12.2382	12.0879	12.382	13.2916	12.4301	11.8842	12.1288	13.3666	12.7458	13.6209	12.3176	10.8272	11.5225	11.629	14.3898	12.5266	11.9158
CTSV	9.4272	9.8942	9.0772	8.777	9.4487	10.2575	8.6567	7.9593	10.5522	0	9.9955	10.4702	11.1143	10.1854	8.9876	9.9137	8.2848
CUL2	12.2995	11.6389	11.085	11.7089	11.4237	11.5568	11.9542	11.7536	11.5129	11.0669	11.5117	11.1778	11.7446	11.5518	11.7031	11.6747	11.6623
CUL3	13.3541	12.9564	12.3004	12.7594	12.8283	12.4407	12.9634	13.2514	12.633	12.6062	12.9606	12.5638	12.4622	12.6226	12.9819	12.8443	13.2551
CX3CL1	7.7255	9.1366	7.2825	8.7548	8.7978	9.2438	8.9001	7.3132	9.3013	9.4193	9.5254	9.7073	9.9041	8.8991	6.845	8.6116	8.2615
CX3CR1	12.0327	13.1309	12.4331	12.4588	11.7124	11.4013	12.0276	13.8051	12.8043	13.031	10.3526	10.7558	10.48	11.1474	13.029	12.8327	12.2729
CXADR	11.407	11.9546	11.6374	11.4476	11.9309	11.6696	11.0841	11.0986	12.1064	9.991	12.0028	12.564	12.741	12.1005	11.4125	12.1014	10.4094
CXCL1	8.0513	8.2902	6.5055	7.1314	8.2713	8.4756	6.1753	6.0667	8.8097	6.5572	9.059	8.4167	9.7729	8.6779	7.9216	8.4337	6.4211
CXCL10	9.1853	10.5593	9.6201	9.5495	9.8997	10.1365	9.5933	9.9907	10.7317	11.8395	10.4749	9.8257	10.4945	10.2052	10.5685	10.3345	9.4126
CXCL11	9.4901	9.4896	9.5029	9.2997	9.627	10.2807	8.393	7.3897	10.4585	9.7087	9.7145	10.7095	10.981	10.4996	8.4498	9.7501	9.2187
CXCL12	10.0275	11.0046	11.7622	10.5593	10.4796	10.2351	11.0595	11.9159	10.1259	12.333	11.6926	10.7358	10.9927	10.083	11.3149	11.0133	10.1546
CXCL13	4.6402	5.5544	6.61	6.2192	4.5839	5.709	0	4.9177	5.3401	0	7.4429	6.5257	5.9734	4.412	0	5.7202	5.949
CXCL14	9.735	11.6063	12.8121	12.8626	10.4495	12.8904	10.8684	13.7416	11.6045	14.0345	12.959	10.7358	11.0543	10.7994	13.1974	12.0193	12.3719
CXCL16	12.1404	13.351	12.8657	13.8295	12.5166	12.2832	12.7281	13.955	12.9377	13.459	12.9711	12.5745	11.7969	12.1172	14.4529	13.1021	13.3528
CXCL2	9.7766	11.044	9.8185	10.6719	10.5973	10.6875	8.8736	9.6278	11.158	11.4435	12.7302	10.9365	11.2584	10.6722	11.7943	11.8074	10.5426
CXCL3	8.943	9.8068	8.9268	8.8449	9.0286	9.9582	8.0492	8.0622	10.6408	8.8794	10.6151	9.4526	10.6219	9.5606	9.5511	10.0209	8.2139
CXCL5	8.5705	8.4175	8.0859	8.1826	8.3788	8.333	6.8769	7.2734	10.1146	4.9608	8.9792	9.043	9.988	9.4781	7.0307	8.8142	7.4946
CXCL6	8.5813	8.9754	8.0859	8.9099	8.7181	9.3401	7.6603	7.3033	9.5706	9.0155	9.726	10.242	10.8322	9.6437	7.8172	8.9179	6.5947
CXCL8	10.7583	10.9023	7.8923	10.4839	10.4419	10.4501	9.4276	8.0086	10.2662	10.2319	11.9515	11.4314	11.4249	10.5072	10.8332	10.7378	10.715
CXCL9	8.7861	9.6793	9.0588	9.9299	10.4314	9.6438	9.2519	9.783	10.2298	9.7643	9.7486	10.8596	10.3987	10.0261	8.1335	10.0582	8.5104
CXCR1	9.1023	9.421	9.2569	9.213	9.9755	10.0089	8.1209	7.2428	10.4274	8.3893	10.0718	11.0548	11.0263	10.2356	8.7051	10.2403	7.1137
CXCR2	8.6517	9.6325	8.6851	8.9847	9.7399	9.097	7.8885	8.7506	10.0293	9.8244	8.6073	9.6866	10.7705	9.5845	10.5183	9.1705	6.9373
CXCR3	2.9453	5.6611	1.0959	7.5974	6.1657	5.4572	4.8056	8.0025	6.8833	0	6.3618	6.3259	3.6272	3.5228	6.0783	7.118	6.5797
CXCR4	13.0965	12.5241	11.6574	15.5166	13.3465	13.0656	13.4414	13.6608	13.9927	14.1723	13.358	11.7469	11.6361	12.2183	16.4156	13.5459	12.6893
CXCR5	6.9602	9.125	7.551	8.1715	9.5263	9.097	7.8529	6.3026	9.2467	0	9.3632	8.6736	9.9434	9.6067	7.3629	9.3275	7.4542
CXCR6	9.1971	9.798	9.2676	9.9067	9.6287	9.9808	9.0905	9.1336	10.177	7.9679	9.8492	9.6442	10.994	10.3067	9.8499	10.036	8.4705
CXXC4	8.5741	8.7248	6.333	8.025	8.9096	9.0887	8.1109	8.068	8.8423	3.5803	9.2946	10.1391	9.9934	8.9591	7.5395	8.9179	3.3172
CXXC5	13.8188	13.0948	13.3304	13.1315	12.9882	12.9094	13.1928	12.745	12.4172	12.6257	12.6838	12.791	12.3313	13.025	12.723	12.8728	13.6449
CYBA	12.2184	13.1625	13.9129	14.2973	12.7807	13.4352	13.1202	15.2559	13.854	14.7797	13.5039	12.9167	12.3589	12.6678	14.3728	13.7796	13.3698
CYBB	13.8904	13.6879	13.6273	14.3285	13.535	13.301	13.8833	14.9321	13.8374	14.7246	12.89	11.4715	11.3245	12.5812	15.2409	13.8293	13.1849
CYCS	9.4939	9.1933	8.3093	8.4677	9.4102	9.3724	9.5327	8.5105	9.1936	5.8373	9.2635	10.2586	9.7645	9.6412	8.4729	9.1031	8.3167
CYLD	12.318	12.1181	12.4434	12.5347	12.3115	11.941	12.093	12.426	11.9128	12.3897	12.1575	10.3805	11.4086	12.0207	12.7172	11.8495	12.4813
CYP19A1	9.2772	8.9598	8.0615	8.4216	8.6	9.3401	8.1259	7.5566	10.0252	0	8.7195	9.5743	10.3817	10.1306	7.0182	9.3173	7.8956
CYP1A1	9.0589	9.2414	9.0434	8.6306	9.8517	9.9505	8.6289	7.1795	9.8499	8.3044	10.2868	10.7251	10.9199	10.1723	7.0431	9.5672	7.1846
CYP1A2	8.5073	8.7248	6.4314	8.3594	9.3747	9.4842	7.9572	6.3416	9.8692	0	8.3737	10.8651	10.6213	10.0539	8.2396	9.0863	7.8713
CYP1B1	11.0088	9.9172	12.5102	11.9778	10.8822	10.9244	8.1939	10.8007	10.5703	12.9849	13.0831	11.3992	11.7083	10.6116	10.392	11.5202	10.4976
CYP2A6	6.0468	4.3175	6.4503	4.3955	7.2014	6.458	5.3047	2.0865	7.2382	2.6961	6.5501	7.8732	8.5416	7.3637	0	5.769	4.4544
CYP2B6	9.2526	9.5671	9.0183	8.6547	9.5758	10.0494	8.5271	7.6606	10.0027	7.1086	9.6422	10.757	11.0337	10.0036	7.2604	10.1336	8.9046
CYP2C19	8.3082	8.5518	7.9597	8.3197	8.2497	9.1216	7.0547	6.9077	9.8871	6.9893	9.0036	10.6306	9.8869	9.7693	6.9801	9.0223	7.1343
CYP2C8	9.0062	9.2585	5.1803	8.1089	8.859	9.6792	7.929	6.6981	10.4251	7.6901	9.1147	10.4865	10.5671	10.1006	7.6162	9.6526	8.05
CYP2C9	8.3125	8.82	7.6605	7.8199	8.5407	9.1511	7.929	7.1903	9.5747	7.4737	9.0693	9.8157	10.1166	9.0304	7.2604	8.9016	6.9721
CYP2D6	8.909	8.3789	9.5714	9.3766	8.715	9.6607	9.6445	9.4405	8.974	8.4752	8.7741	8.3123	8.6107	8.214	8.5873	8.261	9.4562
CYP2U1	12.7061	12.0421	12.5754	12.6656	12.1839	11.632	13.1974	12.0582	11.5482	11.8486	11.3709	11.5042	11.2852	11.7403	12.8514	12.1675	11.9965
CYP3A4	8.7023	9.0968	6.5235	8.5937	8.4374	9.6811	7.347	6.7278	10.46	5.9694	8.5715	10.7131	10.2232	9.9403	7.5395	9.5979	7.3167
CYP3A5	10.0115	10.1526	8.6447	9.5192	10.4514	10.8053	8.8498	8.7864	10.8108	8.8368	10.5741	10.8871	11.5373	10.7679	8.7625	10.8682	9.7141
CYP4A22	0	0	6.2054	0	0	0	0	4.5687	3.8246	0	0	0	0	3.4322	0	0	0
CYP4V2	9.2205	10.2836	10.8214	9.3982	9.8257	9.9072	9.9556	9.6474	10.8434	10.3623	9.8372	9.5529	9.8859	8.6072	9.9087	9.8485	10.5232
CYP7A1	3.2656	4.9847	0	3.7279	0	0	0	5.0649	4.4735	5.6919	0.9677	4.098	4.5676	0	1.0897	0	0
CYR61	12.7217	15.2282	12.8916	14.8305	15.3137	14.505	15.6694	12.1185	14.9182	15.804	15.9803	15.8245	14.6486	15.129	15.5921	14.7254	15.8397
DAAM1	12.1953	12.2225	12.206	12.8963	12.3675	12.3341	12.0356	13.5693	12.5888	12.7949	12.4659	11.2618	11.5467	11.7655	12.7741	12.6977	11.8979
DAB2	11.693	12.4731	12.4469	13.7283	12.2246	12.1362	12.2845	14.4253	12.5544	14.4428	11.9975	11.4923	11.8368	11.7588	14.3867	13.3083	12.5288
DAB2IP	11.8506	11.9966	11.9162	12.17	11.9248	11.4201	12.5694	12.2322	11.0748	12.3403	11.5458	11.2025	11.475	11.7072	12.0082	11.7335	12.7098
DACH1	8.0873	8.5725	7.5856	8.1991	8.8302	9.2685	7.9683	7.3803	9.1954	9.9793	9.2133	9.2957	10.1361	9.5526	8.629	8.5777	7.6672
DAPK1	9.4212	9.5324	9.2488	11.2709	9.833	9.6644	9.3763	10.9761	10.3503	11.1562	10.2757	10.2824	10.4907	9.4992	11.5491	10.2692	9.9734
DAPL1	8.5522	8.1689	6.0156	7.8825	8.5863	9.2084	8.4012	6.8547	9.782	7.8095	9.726	10.3805	10.5683	9.8459	8.4357	9.1197	6.7227
DAXX	12.0595	11.8602	12.1708	11.998	12.0691	12.2901	12.4476	12.0865	11.8407	12.45	11.8147	11.5094	11.9937	11.969	11.9839	11.9906	12.1728
DBI	15.0594	14.4113	14.459	14.019	13.7862	14.1194	14.4658	14.7068	13.0399	14.2662	14.0464	13.5829	13.3816	13.627	14.0468	14.0093	14.2952
DCK	9.2112	10.2261	11.0264	10.2986	9.7736	9.534	10.3208	10.5236	10.14	10.898	9.5122	10.5019	9.6019	9.8059	10.9846	9.4764	10.0941
DDB2	10.4813	10.3539	10.8223	10.1761	10.8065	10.4404	10.4456	10.3333	10.4593	10.3165	10.2132	10.1246	10.6328	10.3091	9.9002	10.6172	10.5387
DDIT3	10.7559	12.13	11.2909	12.2549	11.9251	11.8478	12.0907	11.3804	11.8999	12.0083	11.7352	11.119	11.1726	11.4473	13.0602	11.9462	12.421
DDIT4	14.7039	13.5113	13.8148	14.9136	13.8705	13.9644	14.4299	14.1897	13.3105	14.0952	12.8053	13.7543	13.2937	13.429	15.2958	13.6528	13.462
DDR1	12.3028	13.1113	12.8149	13.6519	12.7068	12.2774	12.9061	14.315	13.0033	13.6061	13.2451	12.4815	12.0368	12.3335	13.5512	13.3584	13.0378
DDX10	10.5712	10.3678	9.6814	10.1941	10.7289	10.8754	10.289	9.6953	11.061	10.3891	10.3249	10.8807	11.4689	11.0579	9.9019	10.6558	10.1111
DDX17	15.3802	15.0939	16.5653	15.4817	15.114	15.9504	15.5986	16.4538	15.3735	15.9433	15.3506	13.3575	14.3579	14.6188	15.7243	15.0877	15.2247
DDX39B	9.0667	9.0873	8.701	8.7018	9.1433	9.7909	8.0067	7.523	9.464	9.2413	9.683	10.8629	10.3687	9.76	8.308	9.5411	9.532
DDX58	12.6153	12.0969	12.662	12.1532	12.2155	12.4992	12.514	12.8274	12.2145	12.8085	12.4864	10.6223	11.699	12.5063	12.1341	11.6783	12.3053
DDX59	12.5493	11.6883	11.9543	12.2351	12.2904	12.0275	12.4399	12.3503	11.5347	11.9475	12.0195	12.0795	12.097	11.9586	11.9278	11.6574	12.4288
DEFB1	8.7766	10.3156	9.9287	8.7696	9.098	9.915	8.7692	7.6683	10.3291	7.1921	9.7518	10.5479	11.0082	10.1006	7.3329	10.1382	8.1796
DEGS1	14.3131	13.6794	14.1957	14.5881	14.2967	14.1539	14.107	14.7803	13.7955	14.4334	13.9247	13.0901	13.481	13.9011	14.9312	14.2797	13.9826
DENND4A	12.6038	12.2401	12.1723	12.5134	12.4027	12.0031	12.3265	12.3654	12.0017	12.6911	12.5027	11.7099	12.0372	11.9987	12.3842	12.3806	12.203
DEPDC1	9.4452	9.7565	8.8858	9.2636	9.5879	9.8993	8.5195	8.4538	11.1077	9.7643	9.637	9.7666	10.6629	10.555	8.2179	10.1996	8.8926
DES	0	5.7363	5.7969	3.8444	0	6.0196	5.3733	4.9684	3.5818	0	7.0332	4.3667	5.9441	4.7107	0	0	0
DESI1	9.5129	9.9843	11.1934	10.4371	10.0348	10.4715	10.3949	11.1593	10.7612	11.3959	11.1103	10.1595	9.648	9.7751	11.0101	9.9433	10.1201
DFFA	11.7523	12.7891	12.9589	12.592	12.1364	12.1132	12.3335	12.3252	12.8961	13.8146	12.119	12.3021	12.1144	12.0581	13.3547	12.2448	13.0667
DHCR24	14.3446	12.6738	12.551	10.6451	11.2742	13.1379	12.2722	11.2422	11.3012	12.0675	11.5727	12.4609	11.1887	11.4118	10.536	10.7409	13.0825
DHH	9.8185	13.4973	12.7297	12.7201	11.1135	12.4604	12.5051	13.3736	12.4756	13.1976	12.8233	11.9237	11.3062	11.677	12.9305	12.2579	14.0929
DHX58	11.49	11.3146	11.1927	11.6365	11.5391	11.6128	11.7357	12.0136	11.3083	11.2115	11.5462	11.1913	10.7715	11.696	12.1374	11.1555	11.4078
DIABLO	10.8872	11.6835	10.8322	11.4878	11.4018	11.2624	11.4999	12.0226	11.401	12.1706	11.5636	11.725	11.3148	11.2254	12.0118	11.3304	11.7928
DIAPH3	9.3989	9.7429	8.9201	9.3124	9.2946	9.584	9.2336	8.5569	10.5388	9.5906	9.1899	9.8335	10.634	10.0319	7.4399	9.3537	10.7362
DICER1	14.0902	13.2512	13.7783	13.1754	13.3743	13.4604	13.7561	13.418	12.7709	13.2179	13.0527	12.4564	12.6928	13.0773	13.2581	13.3149	13.5672
DISP1	9.8988	10.844	10.4312	10.436	10.1064	9.5421	9.6411	9.7918	11.3166	11.2115	10.2016	10.5446	10.7521	9.9342	10.8242	10.3264	10.9504
DISP2	8.7286	9.5926	9.9049	8.9783	9.1244	9.7084	9.2428	8.376	9.6437	8.8878	9.4681	11.0515	10.6368	10.2448	7.7355	9.5001	8.3914
DKC1	11.688	11.4731	11.4229	11.6729	11.6053	11.6032	11.6208	11.7118	11.6656	11.9772	11.3957	10.3978	11.1992	11.6252	11.7026	11.3749	11.1143
DKK1	8.2413	11.1307	8.5295	10.1453	9.5045	10.1918	11.2375	7.323	12.1337	12.1253	9.9887	10.9365	9.6205	9.0323	12.2134	13.3903	10.0405
DKK2	9.6956	9.4362	9.3851	8.8998	9.5009	10.123	9.0674	9.2915	10.5501	9.6801	9.971	10.4837	10.8765	10.4764	8.9972	9.8877	7.1241
DKK3	14.1942	14.4535	13.9737	14.8574	14.1005	13.1641	15.2034	14.8882	13.3577	14.7267	14.8457	13.9236	13.5352	13.5877	15.0127	14.42	14.095
DKK4	8.4571	8.0561	8.84	7.231	8.7828	9.1297	7.8767	7.0907	9.3905	8.0962	9.0036	10.4487	10.4536	9.7751	7.3126	8.7907	7.8651
DLC1	14.3214	13.988	15.0746	14.0782	14.4998	15.0923	14.9501	14.2535	13.9322	14.4102	14.6598	14.6171	13.9551	14.5771	14.0741	13.8928	15.3138
DLGAP5	8.817	9.1732	8.7703	8.166	8.4065	9.0915	8.8588	7.1021	9.8233	2.3534	8.7162	9.9248	10.0868	9.8393	8.9085	9.7085	8.3914
DLK1	8.2367	11.5092	7.8142	9.3596	8.99	9.7441	7.2407	8.5148	9.8384	8.0522	10.0022	10.2628	10.5838	9.3354	6.0042	9.3617	10.7859
DLL1	8.8593	8.9201	7.3744	9.7401	7.5658	7.1745	7.5159	8.1907	8.1203	5.8023	9.6559	8.2572	6.6171	7.4237	9.9813	8.4337	8.1597
DLL3	8.909	8.734	6.6432	7.5807	8.6603	9.2855	7.6114	6.757	9.9004	8.2207	9.6265	10.1274	10.3763	9.905	8.0438	8.1821	7.3611
DLL4	8.6134	10.0931	8.4935	9.8796	9.5063	9.1511	9.0674	8.8588	8.8354	9.711	10.0459	9.1359	9.0577	9.1019	10.7277	9.0571	8.9806
DMC1	7.9819	6.101	5.99	7.3342	7.0293	7.7526	7.0959	6.9462	7.293	0	8.8861	5.6257	6.57	7.153	7.3727	0	8.1796
DMD	14.7681	14.5099	15.2505	13.3618	14.6072	14.6394	15.0486	14.9108	13.5351	13.4337	14.59	14.2989	13.6745	14.527	13.163	13.4047	15.3032
DNAJA1	14.0169	14.3877	13.4195	14.6784	14.4363	14.379	14.941	14.1387	13.8147	14.4099	14.9696	14.3166	14.2281	14.5122	15.1756	14.7957	14.4848
DNAJA2	10.8584	10.6051	11.0926	10.1523	10.3474	10.8387	10.9535	10.5076	10.3568	10.5467	10.3076	10.7888	11.0475	10.6641	10.3477	10.3038	10.5872
DNAJA3	12.0478	11.6588	11.9564	11.4995	11.7908	11.8858	12.2778	12.0549	11.5464	11.8357	11.6155	11.2229	11.6075	11.452	11.7506	11.8594	11.9269
DNAJA4	11.1691	11.2487	10.389	12.0302	11.9265	11.1359	12.0092	11.346	11.0957	12.0462	11.3238	11.2234	11.6772	11.193	12.4696	11.9389	10.7859
DNAJB1	13.7854	14.963	12.3817	16.1885	15.2508	14.8877	17.2627	13.211	14.5735	15.993	14.9421	13.7169	14.2644	14.5643	17.5948	15.3358	13.9125
DNAJB11	12.6866	12.4111	12.4013	12.3595	12.5103	12.4426	12.6453	12.4806	11.9302	12.7486	12.2558	12.605	12.2703	12.5218	12.6116	12.7517	12.9446
DNAJB12	11.296	11.6989	11.6141	11.3012	11.363	11.3895	11.5582	11.1742	11.002	11.5323	11.0465	11.6508	11.5191	11.7925	10.9677	11.3171	12.3248
DNAJB13	9.2971	9.7625	9.1013	9.0709	9.5653	9.9398	8.7851	7.1795	9.6866	7.6415	9.902	9.9998	10.803	10.2481	7.0554	10.1266	7.7563
DNAJB14	11.3973	12.0284	12.2263	11.6121	11.5743	11.5939	11.9864	12.1272	11.7942	11.5626	11.9012	12.3736	11.5069	11.6217	11.9181	11.455	11.8854
DNAJB2	12.7475	12.9459	13.5642	12.6229	12.4899	12.8418	13.1725	13.3095	12.1067	12.2045	12.9125	12.3443	11.9935	12.2656	13.0368	12.3715	13.805
DNAJB5	10.8762	11.6596	11.4815	11.7612	11.3263	11.7507	11.4752	10.9264	10.9969	11.1972	11.0076	11.005	11.2062	11.0537	11.6402	11.8103	11.6444
DNAJB6	13.8832	13.7219	13.377	13.9793	13.7172	13.5879	13.9336	13.8417	13.5257	13.4923	13.5178	13.312	13.7229	13.856	14.2165	14.0604	13.827
DNAJB7	8.8593	9.155	8.0368	8.5472	7.5727	9.9024	8.0012	7.6135	10.0069	7.7738	9.0009	9.5663	10.0147	9.7151	6.6481	9.8314	0
DNAJB8	4.9393	6.2279	0	6.4572	6.2377	0	5.4064	4.5013	7.4522	8.0447	5.9581	5.8172	0	0	6.9801	4.7227	8.1085
DNAJB9	10.5484	11.603	10.6182	11.3762	10.8617	10.6811	10.9771	11.131	10.4105	11.4868	11.7834	11.1527	10.8515	10.6314	11.1557	10.9819	11.557
DNAJC1	13.1322	12.4636	13.1463	12.7489	12.6902	12.9277	12.8036	13.3573	12.4137	12.6609	12.8736	12.285	12.4714	12.4202	12.7673	12.6725	12.7948
DNAJC10	13.6854	12.6407	13.0997	12.4648	12.8461	12.6116	13.1094	13.2184	12.1881	12.4214	11.8911	11.9955	12.4702	12.7383	12.9675	12.6938	12.8856
DNAJC11	11.737	11.6894	11.9927	11.2037	11.6121	11.6124	11.7644	11.8923	11.5761	11.1649	11.3103	10.7888	11.4576	11.5346	11.3251	11.462	11.8105
DNAJC12	9.7718	10.1226	9.4334	10.2506	9.9781	10.325	9.5587	10.1802	10.4274	9.9516	10.7605	10.7004	11.059	10.3797	10.2548	10.0982	9.5665
DNAJC13	12.7793	12.1152	12.7714	12.1311	12.151	12.1298	12.4972	12.7948	11.5454	12.4275	12.1714	11.0415	11.3152	11.6643	12.6685	12.1118	12.3741
DNAJC14	11.0075	11.16	10.5388	10.8738	11.1443	10.9345	11.1069	11.0346	10.7551	10.9648	10.9778	11.3072	10.9869	10.9	10.9181	11.0372	11.2121
DNAJC15	11.6976	11.4514	11.3798	11.8153	11.6159	10.7067	11.6673	12.2614	10.5786	11.9953	11.2572	10.3033	10.1799	10.6154	12.2213	11.7681	10.872
DNAJC16	10.6906	9.7863	10.0606	9.9577	9.9689	9.7789	10.3143	10.1268	9.5096	10.7114	9.5085	8.6561	9.6147	9.9393	9.6023	10.2649	10.2438
DNAJC17	13.0853	12.0732	12.6851	12.07	12.5708	12.558	12.6779	12.5473	12.2225	11.8062	11.9184	11.6957	12.4447	12.2615	12.4348	12.3546	12.6845
DNAJC18	11.7595	11.3892	11.2585	10.9431	11.5427	11.6424	11.7783	11.7067	10.947	10.8886	10.7966	11.3815	11.4259	11.5939	11.1564	11.5881	11.2373
DNAJC21	11.2604	10.4143	10.5465	10.4973	10.076	10.5791	10.6677	10.2828	10.3487	9.9793	10.7445	10.1595	10.7163	10.7943	9.8848	9.9904	11.0425
DNAJC22	8.9118	9.6227	7.6926	8.6225	9.0004	8.9822	7.9403	8.3282	10.0652	9.5331	9.6318	10.3797	10.6161	9.6625	8.0252	9.122	7.9891
DNAJC3	13.2468	12.6754	12.3684	13.0857	12.6686	12.4518	12.8495	12.8566	11.6307	12.8964	12.2493	11.6324	11.8512	12.0746	13.3348	12.7486	12.7417
DNAJC4	11.0839	11.4514	10.8331	11.9009	10.8574	10.6589	10.9352	11.744	10.8919	11.4134	10.1539	10.9323	9.9745	10.5429	12.2882	10.827	11.8249
DNAJC5	11.968	12.8976	12.9775	13.0476	12.5493	12.2664	12.6741	13.1585	12.8774	13.662	12.4843	12.5259	12.3254	12.1959	13.2827	12.5584	13.0297
DNAJC5B	8.8016	8.8929	9.1684	8.2685	8.7707	9.386	8.3425	6.3416	9.5369	2.9728	9.4024	9.4938	10.2179	9.4056	7.4115	9.5963	6.5797
DNAJC5G	8.2321	9.0435	9.3147	7.1199	8.8331	9.2287	7.9233	7.0202	9.8771	7.5808	9.1345	9.6058	10.2346	9.6848	8.3585	9.3874	8.5339
DNAJC6	12.2044	12.192	10.2876	11.1783	11.191	11.5797	12.4197	11.3249	9.896	11.4156	10.5272	10.3933	11.1883	11.352	11.3162	11.9143	13.2839
DNAJC7	12.3691	12.3084	13.1381	12.4667	12.5308	12.3063	12.8453	12.8244	12.2946	12.8665	12.1178	12.1086	11.7475	11.9395	12.6109	12.1177	12.9153
DNAJC8	12.5192	12.4498	12.8883	12.5084	12.5821	12.6915	12.7288	12.8201	12.4089	12.8731	12.7068	13.115	12.9068	12.8081	12.7155	12.5361	12.5981
DNAJC9	11.361	11.1049	11.2308	11.3574	11.3463	11.4306	11.6711	11.0203	11.552	11.0724	10.9627	11.6999	11.9433	11.777	11.046	11.3068	11.2928
DNMT1	12.824	12.7579	12.7931	12.3802	12.634	12.4753	13.0187	12.8138	12.3551	12.5483	12.3022	11.2448	12.4178	12.4048	12.5059	12.3633	12.9288
DNMT3A	9.583	10.7466	11.4133	10.8214	11.0183	9.9927	10.9295	11.5587	10.3736	11.6001	9.6055	8.95	9.7371	9.6811	11.3969	10.3765	11.3379
DNTT	4.5837	0	5.3101	0	0	0	0	0	3.2897	0	0	6.8044	0	0	0	0	0
DPPA2	11.4847	11.5075	10.7621	11.1138	11.5809	12.1234	10.7107	9.4584	12.0617	9.33	11.783	12.3389	13.0055	12.2543	9.9171	11.9554	9.8543
DPPA3	10.1198	10.9425	9.9945	9.6409	10.8322	11.1149	10.0319	8.8521	11.7861	8.7057	10.6248	11.1856	11.8666	11.4081	8.8104	11.1884	9.6076
DPPA4	10.1698	10.112	9.4915	9.9577	10.0411	10.1525	9.3679	8.68	10.9194	8.5822	10.4125	10.6863	11.3195	10.6979	9.7495	10.7278	10.0129
DPPA5	10.0075	10.5039	9.9015	9.8898	10.4198	10.7977	9.0854	8.1582	11.0807	9.2116	9.9516	11.4937	11.7132	10.8593	9.0897	10.0898	9.3871
DPYSL4	8.5705	8.0114	8.9335	8.5853	9.1735	9.5217	8.2588	7.2632	9.443	8.3475	9.234	10.7652	9.828	9.6311	6.9275	9.0911	7.5261
DSC2	9.0407	9.7863	8.3946	10.3024	9.574	9.7317	9.1307	9.884	10.2507	10.05	9.8861	9.7942	10.619	9.7283	9.8464	9.7637	8.0928
DSG3	8.6134	8.2523	9.4616	8.2422	9.4315	9.6755	8.6005	6.8946	9.6384	7.065	8.6864	10.2261	10.0503	9.4437	8.0683	8.6216	4.5185
DSP	9.4843	9.7384	5.3101	9.859	9.7133	9.864	8.7272	10.195	10.3744	9.3901	9.7486	9.5064	10.5951	9.9373	10.2401	9.4087	8.1137
DST	14.6918	14.1035	14.9839	13.7617	14.3512	14.3593	14.648	14.7318	13.754	14.4121	14.3293	14.2898	13.2163	14.0595	13.8904	13.491	14.5566
DTX1	8.5558	8.4401	10.2889	9.2688	8.6603	9.4672	7.9118	7.2632	9.2708	8.7245	8.9461	10.3498	10.6757	9.7127	8.6331	9.4856	9.2985
DTX3	11.5437	11.3568	11.8515	11.5067	11.5538	11.5233	12.1616	11.6076	11.0441	11.4806	10.9453	11.9958	10.9376	11.4631	11.8849	11.341	12.1448
DTX4	12.4199	11.1926	12.4677	10.8984	11.6386	11.5099	12.7294	11.816	10.9624	10.5973	11.0537	11.677	11.2306	11.3845	10.9348	10.842	11.4511
DUSP1	15.5902	16.0289	12.9652	16.869	16.2605	15.3825	16.479	13.6038	16.0709	16.8247	16.6528	17.0842	15.6366	16.0377	18.0041	16.4048	16.169
DUSP10	9.7797	10.3873	9.58	10.7882	9.8021	9.8395	9.5402	9.0209	10.8079	10.3242	10.1803	9.5623	10.3639	10.0007	11.3421	9.5912	9.8605
DUSP2	7.5075	8.9038	1.0959	8.8024	8.3261	8.7281	8.0492	6.3607	9.6035	10.0518	10.1851	9.9839	9.8149	9.2535	10.5349	8.0696	8.4041
DUSP4	8.9542	9.1436	8.224	8.5895	9.2754	9.1107	8.5679	7.6911	9.4445	9.1538	10.6542	10.0673	10.1721	9.8316	7.5041	9.4125	9.0032
DUSP5	10.3297	11.693	9.2992	11.5106	11.3735	10.9748	10.4476	8.6952	11.4292	12.3517	13.2116	11.413	11.9296	11.1439	11.2642	11.6914	11.3632
DUSP6	13.8575	14.5863	14.0744	13.7384	14.4533	13.805	14.567	13.9044	13.18	14.3915	15.0508	15.4052	14.185	14.9547	13.1807	13.8436	15.6108
DUSP8	10.901	11.4858	11.8045	11.1955	11.2208	11.4398	11.4001	10.021	11.2039	11.5666	11.5425	12.2744	11.9382	11.9149	10.6986	11.0849	11.8865
DVL1	12.4458	12.4301	12.8468	11.8815	12.1887	12.1983	12.4771	12.1665	11.5461	11.6458	12.1094	12.8057	12.0776	12.2762	11.9126	11.9689	12.6384
DVL2	11.1929	10.8927	11.5613	10.6511	10.851	11.0565	11.3456	10.8007	10.0293	10.8698	9.9334	10.7382	10.0792	10.6857	10.9693	10.3506	11.2801
E2F1	8.295	9.9105	7.4793	8.398	8.9369	9.7476	8.4053	9.0507	10.1651	6.9256	9.3901	9.4468	10.1538	9.7991	8.7283	9.5499	9.8355
E2F3	10.6687	11.1497	10.9322	11.2294	10.8581	11.2624	10.875	10.8674	11.4707	11.5416	11.1702	10.9812	11.5308	11.2325	11.3072	11.3591	10.7107
E2F5	10.3318	11.0166	10.443	10.1224	10.4486	10.4283	10.2393	10.2473	10.8283	10.6816	10.4366	11.3301	10.9473	10.7274	10.3737	10.4067	10.7948
EAF2	10.7431	10.7692	11.4055	10.8143	10.1916	10.3895	10.7402	10.7813	10.8138	10.2385	10.3589	9.8335	10.3892	10.2834	11.0802	10.3566	10.7505
EBAG9	11.7215	11.0984	10.825	10.9545	11.191	10.7255	11.0279	11.0618	10.6793	9.8758	11.0749	10.8812	10.7648	11.2587	10.7477	11.1692	11.2598
EBF4	11.3667	9.6617	11.64	10.1324	10.6477	11.2922	11.2995	10.5909	9.3046	10.2962	10.3185	10.6666	10.8297	10.8017	8.7737	8.6446	10.9292
ECI2	12.5719	11.8383	12.5583	12.0764	12.3894	12.0261	12.0984	12.229	11.5247	11.821	11.8658	11.77	11.7124	11.93	12.225	11.7681	12.1864
ECT2	10.7718	11.1283	10.7316	10.9308	10.7116	11.0874	10.8045	10.3727	11.1029	10.1852	10.8758	10.6088	11.4453	11.1536	10.6957	10.9452	10.557
EDA2R	9.7512	10.1144	11.4952	9.8311	10.6502	10.2648	10.4446	11.0052	10.6026	10.1681	10.191	9.6264	10.1305	10.3591	9.9958	10.091	10.4531
EDIL3	16.7382	14.7158	14.8705	14.8008	15.2227	12.8418	15.9529	15.1468	14.743	15.2478	14.9332	15.0699	15.3026	15.4852	13.8084	15.8098	14.9024
EDN1	9.6413	9.9037	9.3147	10.6699	10.286	10.1539	10.2067	9.9231	10.8525	11.3474	10.5254	10.836	11.2636	10.4463	11.944	10.5809	9.7021
EEF2K	13.2188	12.249	12.4363	12.7247	12.3949	12.4579	13.0004	12.6512	12.1174	12.1455	12.0393	13.0572	13.2188	12.7637	12.9095	12.4852	12.8741
EFNA1	9.9103	11.7549	9.6893	11.0363	10.8256	10.621	11.2995	9.7759	10.9698	11.5141	11.7704	11.998	11.4331	10.1923	11.0575	10.5045	12.5382
EFNA2	4.2624	8.3473	6.8565	8.1205	6.4192	6.7663	4.6483	6.5888	8.4631	8.9289	8.2064	10.437	5.5172	5.1119	7.8528	5.1115	9.1821
EFNA3	8.7286	8.7731	8.345	7.7984	9.0387	9.64	7.9683	7.3423	9.2133	7.4737	9.4045	9.9038	9.9808	9.4026	5.8434	9.1173	8.05
EFNA5	9.3168	8.406	9.6408	9.325	9.475	10.3261	8.3595	9.9391	10.3576	8.965	10.3055	10.131	10.2836	9.8633	8.7774	9.5551	8.2042
EFNB1	8.9708	10.6616	10.2107	10.3924	10.2997	9.9778	9.7157	9.8059	10.7136	10.7208	10.7349	9.8379	9.6228	10.3506	10.2225	9.8038	10.8465
EFNB2	11.5077	12.362	11.0918	11.5199	11.9518	11.5021	12.2663	11.426	11.7188	11.9709	12.1965	11.6086	11.9988	11.703	11.1985	11.214	12.3421
EGF	9.275	9.2132	9.3554	8.1434	9.2733	9.7633	8.2406	7.8348	10.0935	8.0372	8.8686	9.8401	10.6556	9.7542	8.7811	9.5073	6.9017
EGFR	11.7738	9.9688	11.805	10.706	11.9498	11.1499	10.485	9.8988	10.6735	11.7973	12.6267	11.0831	12.2107	12.5072	9.3513	11.3089	11.5877
EGLN1	10.2158	10.2009	10.5812	10.1152	10.286	10.3226	9.9598	10.2253	10.7111	10.3979	10.8743	11.298	10.6907	10.4127	10.5072	10.422	10.7429
EGLN2	5.0684	7.7465	8.1039	7.732	6.1282	6.7097	6.7917	6.5392	8.348	9.7298	8.1198	8.746	6.2849	6.5117	8.1735	7.3524	9.3545
EGR1	16.3913	17.4469	13.653	16.4721	17.7217	16.5684	18.0979	12.8878	15.3719	16.9659	18.3521	18.7431	17.0574	18.2503	16.2467	16.8345	18.6153
EGR3	12.2629	14.4291	10.6924	12.9336	13.7965	12.8888	14.3126	10.0255	12.4073	14.1528	14.0128	15.1356	13.9534	13.0708	12.367	13.7228	14.6181
EI24	13.5198	13.0104	13.2327	13.11	13.2075	13.0126	13.1535	13.1896	12.6631	12.9726	12.6663	13.127	13.2954	13.1244	13.1135	13.1722	13.1117
EIF2AK2	12.0791	12.1485	12.8477	11.8656	12.3102	12.3945	12.3424	12.7429	11.8714	12.6153	12.3262	12.1617	12.1684	12.4873	11.673	11.7564	12.3051
EIF4A1	15.4824	15.4285	15.2878	15.7709	15.7956	15.439	15.5077	15.6312	15.2449	16.0989	15.5938	14.9633	15.1979	15.1582	15.9694	15.8424	15.6555
EIF4B	14.6837	13.9881	14.1293	14.4314	14.1371	13.6408	14.0374	14.2406	13.8654	13.6992	13.6412	13.4455	13.4922	13.8794	14.9969	13.8697	14.1339
EIF4E	10.409	10.8644	10.1104	10.3804	10.8358	9.9551	10.2496	9.7971	10.3018	11.1176	12.0908	11.0153	10.6161	10.5875	10.3823	11.3063	10.6104
EIF4EBP1	11.1135	11.2124	10.7421	11.2909	11.1722	11.2111	10.9416	11.4163	11.3195	11.5802	10.5614	10.8349	10.8769	10.5334	11.7847	11.1962	10.7621
EIF4G1	14.4687	13.9628	14.2706	14.1546	14.1799	14.0308	14.1237	14.4748	13.7598	14.5086	14.1225	13.5927	13.6006	13.8305	14.2863	14.308	14.3624
EIF5B	12.3896	11.9944	11.8296	11.8045	11.7529	11.9544	12.0206	12.0825	11.5052	12.0994	12.1971	11.6552	11.9225	12.0063	11.304	11.7126	12.4715
EIF6	11.615	12.2712	12.3118	12.5487	12.234	12.0867	12.5251	12.8553	12.0498	12.5453	11.8499	11.8865	11.5351	12.2128	13.1605	12.4818	12.4472
ELAVL1	12.3072	11.4458	12.2861	12.0429	12.2062	11.8028	12.3552	12.3298	11.1024	12.4372	11.7525	11.3539	11.5066	11.8783	12.2479	11.8125	12.5065
ELK1	11.6181	11.9761	11.18	11.5641	11.6621	11.891	11.4752	11.5257	11.7467	11.5376	11.6503	12.0002	11.9001	11.9878	11.5627	11.7385	11.6786
ELL2	13.2829	13.454	12.2874	14.1471	14.0718	13.2373	13.2602	13.5074	13.4024	14.3306	14.6598	13.3732	13.4325	12.7564	14.4117	13.6913	13.0126
ELMO1	13.6814	12.7935	12.3037	12.6055	12.4676	12.4953	13.0372	12.8138	12.4222	13.258	12.7637	12.1652	12.6048	11.9217	12.9493	12.8082	12.5818
EML4	11.8636	12.1519	11.9297	11.7477	11.9718	11.632	11.9359	13.2146	11.87	12.7611	11.7997	10.9339	11.3173	11.5144	12.417	12.0287	11.8085
EMP1	15.0857	16.7609	13.8499	15.8055	16.8808	14.6628	15.6679	13.5885	15.7173	16.9428	16.3612	16.8755	15.8171	15.4124	15.6344	16.7036	16.3606
EMP3	13.9291	13.9208	14.2472	14.0009	14.0666	13.841	13.9037	13.9716	13.8131	14.1797	13.7561	13.01	13.1537	13.6248	13.9826	13.9958	13.4567
EN2	8.7056	8.734	7.7547	8.4858	8.9233	9.6957	7.9516	7.4082	9.565	7.8867	10.4034	10.7113	10.5707	9.6712	7.0676	9.0547	7.3346
ENDOD1	14.3681	13.8169	14.8467	14.1993	14.3912	14.3083	14.3115	14.99	13.5957	14.2169	14.0031	14.138	13.7229	13.8524	14.245	14.4754	13.9998
ENDOG	10.3026	10.3044	11.2711	10.4173	10.6378	10.693	10.5614	10.601	10.6487	10.4269	10.7982	11.634	10.5689	10.8841	10.3527	10.0422	10.8682
ENG	12.2858	13.0934	13.0304	13.924	12.597	12.3999	12.6596	13.8913	12.791	14.4627	12.695	11.4137	11.1464	11.8778	15.1779	13.1966	12.3268
ENO1	15.4241	15.7637	14.9601	15.4753	15.1045	14.9319	15.699	15.5471	14.6923	15.6177	14.8457	14.5919	14.2374	14.7696	15.8594	15.3712	15.0972
ENTPD1	10.5138	10.2584	10.2863	10.516	9.5792	10.2376	9.926	11.8025	10.7715	11.4779	10.0062	10.4202	10.9927	10.379	11.0704	10.5428	10.753
EOMES	8.4333	8.0658	8.2404	8.2422	8.9557	9.1297	7.3298	7.6911	9.19	7.7464	8.7646	10.7785	9.9397	9.5336	7.8669	9.7622	6.8774
EP300	13.4677	13.0083	13.952	13.1581	13.1045	13.7797	13.2296	13.7492	13.2986	13.4458	13.2965	12.3833	12.4624	12.7606	13.132	12.7038	13.174
EPCAM	9.9981	9.111	7.8215	7.4942	7.9398	9.2952	8.0701	6.1125	9.1348	6.202	8.4702	9.4308	9.5889	9.2234	7.6244	9.1173	5.6673
EPGN	7.8079	8.2566	8.7322	6.7083	8.6927	7.9791	6.9235	6.8814	8.5558	1.245	8.3443	8.6128	9.3007	8.9201	5.2988	8.9207	6.5494
EPHA2	11.3636	13.069	11.7518	12.1443	11.812	11.8677	11.9633	11.9672	12.1306	12.3192	12.3415	11.9477	11.5498	11.4232	12.2666	11.9989	12.9184
EPHB4	9.7285	10.1583	10.7526	9.7513	10.0323	10.339	10.024	9.1584	10.0252	9.2576	10.5486	9.9658	10.5659	10.2955	9.8088	9.878	10.4755
EPO	9.0249	9.5551	6.5055	8.5557	9.4898	9.7012	8.9289	7.5399	10.0303	8.067	9.566	11.1272	10.726	10.1216	7.5655	8.6282	7.9777
EPOR	9.2018	9.4096	8.0052	9.5495	9.4694	9.8737	8.2991	8.8689	9.9663	7.7828	9.4913	9.8313	10.1426	9.6897	9.4822	9.6363	8.8213
EPS8	12.4936	13.025	12.0695	12.963	12.2138	11.6871	12.7563	12.7176	12.1179	13.4928	12.4746	10.7322	11.5774	11.057	12.9401	12.6335	11.9738
ER-013	0	4.9001	0	3.8444	0	0	0	4.5013	0	0	6.5204	7.0067	0	0	0	0	5.6953
ER-028	0	0	0	0	0	0	2.761	0	3.8246	0	0	3.2346	0	0	0	0	0
ER-067	0	0	0	0	0	0	4.5918	1.0583	5.7264	0	2.943	0	0	4.0348	0	0	1.996
ER-099	0	0	0	0	0	0	4.1966	3.69	2.4302	0	7.0747	5.2539	0	0	0	0	0
ER-109	0	0	0	0	0	0	2.761	0	0	0	4.9368	4.0377	0	0	0	0	0
ER-120	0	0	0	4.6725	0	0	4.0365	0	4.8842	0	0	6.1519	0	0	0	0	0
ER-147	0	0	0	0	3.794	0	4.0365	0	0	0	1.9513	0	0	0	4.3349	0	0
ER-154	0	0	0	0	0	0	2.761	4.0138	0.7921	0	4.8911	6.3996	4.5676	0	0	0	0
ER-160	0	0	0	0	0	0	3.7571	0	0	0	0	4.5067	3.7675	0	0	0	0
ER-171	0	0	0	0	0	0	5.1172	0	0	0	5.6908	6.4811	0	0	0	0	0
ERBB2	15.0821	14.5005	15.0851	14.2484	14.6116	14.5836	15.1952	14.4045	13.8494	14.2806	14.4219	14.3035	14.356	14.6134	14.0301	13.9659	15.3545
ERBB3	14.3365	13.1386	14.4288	12.6986	14.1298	13.7913	14.1669	13.0809	12.791	12.7868	12.807	13.6491	13.2489	14.0476	12.3683	12.271	14.2032
ERBB4	11.0953	10.4603	9.3579	10.7946	10.7976	9.9072	9.3552	8.0968	10.0799	8.2273	9.5421	10.3295	10.7373	10.3257	7.649	10.9793	10.0185
ERCC1	12.9208	12.8678	13.1833	13.1088	12.8423	12.7762	12.92	13.7198	12.7969	13.7218	12.6442	12.0607	12.0805	12.4664	13.3073	12.8246	12.7571
ERCC2	10.8253	10.6463	10.7856	11.0264	10.6658	10.823	10.8736	11.1545	10.7398	10.9093	11.099	10.8994	10.7298	10.7644	11.4256	10.699	10.532
ERCC3	12.2618	11.8418	12.2311	11.8879	12.0025	11.7251	12.3346	12.0531	11.6581	12.002	11.4145	11.5035	11.5972	11.9237	11.4232	11.8284	12.1304
ERCC4	11.1407	10.5739	9.9881	10.0903	10.5217	10.6229	10.9963	11.042	10.7086	10.5348	10.4807	10.6715	11.0561	10.8979	9.9305	10.5313	11.0039
ERCC5	10.6847	10.6649	11.3811	10.4055	10.5861	10.6448	10.5485	10.5705	10.4457	10.0141	10.1122	11.0006	10.8555	10.4456	9.9781	10.0222	10.0364
ERCC6	12.2827	11.6576	11.8555	11.791	11.73	11.7053	11.5289	11.5156	11.4815	11.9218	11.7116	11.3155	11.5135	11.472	12.0522	11.5834	12.0264
ERCC8	11.8915	11.1662	11.5993	11.242	11.3299	11.4774	11.638	11.5854	11.1836	10.3502	10.8514	10.9661	11.5184	11.4879	11.2226	11.3536	11.6286
EREG	9.1173	9.7819	8.6931	9.0768	9.3767	9.6663	8.4577	7.8417	10.3201	7.0943	9.8251	9.6792	10.7684	10.1741	9.3882	9.3214	8.1647
ERG	8.9118	10.2541	8.3897	10.074	10.0858	9.3995	9.1406	8.9278	10.0973	10.3757	10.8655	10.1902	10.4581	9.2942	9.7978	9.4598	8.5261
ERO1L	11.5228	11.8008	10.7112	12.3104	11.3144	11.1854	11.4251	11.8679	11.1039	12.0145	11.1264	9.8044	10.3625	10.8522	12.7464	11.4153	11.7559
ERRFI1	11.6464	11.397	10.9604	12.7178	12.1195	11.6742	11.2318	11.0486	11.5612	12.4668	12.946	11.2381	12.1973	11.5952	12.009	12.2271	11.0588
ESM1	9.1322	11.4944	9.9735	11.3853	11.3845	10.4705	11.498	9.4826	11.0291	13.0518	9.7582	8.8701	11.3291	9.8393	13.0408	11.0133	9.9877
ESR1	9.1123	9.7685	10.1912	9.4358	9.6387	9.8112	8.9459	9.2382	9.7232	10.0293	9.5587	9.9567	9.9673	10.096	9.3488	9.7287	9.1521
ESR2	8.4492	8.2046	8.4188	7.0367	8.8732	9.5051	7.5971	6.8681	9.5954	6.1472	9.4466	9.9059	10.2989	9.6015	6.5985	8.8258	7.8589
ESRRB	7.7768	7.5171	7.636	7.8481	8.7918	9.534	7.6465	7.1795	9.4414	6.842	9.25	10.2961	10.0682	9.1074	8.4072	8.8823	7.7227
ETFA	12.0608	11.7987	11.6415	11.8976	12.0252	11.6002	12.4014	12.4817	11.4099	12.1611	11.9449	11.4222	11.3195	10.9194	12.4739	11.5748	12.1774
ETS1	12.2564	13.6165	13.7291	13.5279	13.6309	13.442	13.3093	13.1382	13.2356	14.0097	13.4302	13.3295	12.695	12.8306	13.9841	13.3562	13.3368
ETS2	12.4924	13.1054	12.4064	13.3637	12.4728	12.4046	12.3268	12.9394	13.2674	13.9278	12.6447	12.416	12.5205	11.9883	13.7145	12.7134	12.8447
ETV1	10.8584	11.0654	11.6297	11.1824	10.5564	10.2599	10.9682	11.3763	10.7186	10.9338	10.8559	11.1085	10.694	10.5789	10.8233	10.3141	9.9947
ETV2	8.7089	7.5028	8.0052	8.7095	8.8761	9.7806	8.5309	6.2625	9.7418	6.5146	8.3401	9.9506	10.4108	9.65	7.8945	9.8654	8.2709
ETV4	7.8263	8.4136	8.5026	6.0107	8.8985	8.8312	6.7144	7.3803	9.3952	6.4022	8.1198	9.8631	9.5174	9.3633	6.9671	8.9368	7.8402
ETV5	11.0255	11.8365	11.7253	11.8188	10.9701	11.1312	11.3804	12.4729	11.9004	12.3615	11.5164	10.3652	11.0003	10.607	12.1653	10.9774	11.625
ETV7	9.6619	10.0679	9.5864	9.7457	9.9609	9.9733	9.577	9.3879	10.3365	8.577	9.8462	10.6383	10.8372	10.3499	10.0366	10.2008	10.2151
EVL	13.0314	13.2183	13.521	13.3716	12.9653	12.8677	13.1669	14.491	12.9384	13.5884	12.4089	12.2526	12.5609	12.5011	13.797	13.0646	13.1083
EXO1	5.1869	5.5544	5.4667	5.3608	5.4662	6.3876	7.106	7.1246	4.652	0	8.0642	4.5067	6.707	6.4321	5.8434	6.2537	6.4705
EXOC3	12.8969	12.1198	12.549	12.3553	12.4297	12.2012	12.5742	12.8496	11.7207	12.3949	11.864	11.8156	11.6858	12.0989	12.8261	12.1788	12.3613
EXOSC8	8.6789	8.2352	7.8142	7.5381	9.0488	9.1351	7.8102	7.9467	9.9716	8.1106	9.6997	10.623	9.936	9.6157	8.6	9.3316	9.3234
EXT1	11.1179	11.6914	11.3265	10.977	11.096	11.3906	11.1528	11.2175	10.8196	11.6359	11.205	11.5056	11.1504	11.2571	11.179	11.071	11.7871
EYA1	7.7578	8.7552	7.4608	8.7248	8.49	8.7771	7.8164	7.0676	9.4685	8.6866	9.1851	10.3873	10.3395	9.4724	7.3329	8.8344	8.5493
EZH2	9.9232	10.9425	8.9927	10.2172	10.3716	10.6532	10.371	9.3381	10.6741	8.9451	10.5768	11.0765	10.5015	10.5279	9.9053	9.2522	10.603
EZR	13.7878	12.5672	13.2356	13.2331	13.8573	13.1124	12.6979	12.9003	13.2833	13.8084	13.5119	12.822	13.3412	13.2748	12.8083	12.7202	13.3469
F10	11.1425	9.7655	9.0983	10.2637	11.7056	10.9513	8.2813	10.0029	9.7132	8.0372	10.4206	10.8421	10.3018	11.3624	7.7583	10.9426	9.0282
F11R	11.0524	11.8748	11.5866	12.0711	10.9121	10.9001	11.066	10.8086	11.5733	12.2623	11.1927	11.1044	11.1903	11.1835	12.0522	11.5991	11.6702
F2	6.26	0	0	5.8529	6.7377	4.0624	6.1363	4.3564	6.791	5.8715	6.1255	6.6718	6.589	5.4018	5.5626	6.4158	0
F2R	9.5392	10.1617	10.5747	11.2696	10.8057	10.3143	9.37	11.0442	10.6793	12.6378	10.4034	9.9248	10.5539	10.5523	10.6128	10.0656	8.1944
F3	11.9762	11.0666	12.2762	11.4109	11.239	10.8826	11.4341	11.597	12.3529	13.2483	12.7161	11.4825	11.1318	10.9821	10.5172	11.2912	10.2545
F8	11.3478	11.1324	11.331	11.494	11.5112	11.1203	12.4354	10.609	11.0733	11.4944	11.5723	10.4385	11.1651	11.2985	10.1768	10.8299	10.3279
FABP1	9.232	5.4392	8.3501	6.7832	5.2393	7.636	0	7.9903	3.7481	0	6.2024	6.1519	5.8838	0	6.4575	0	7.5339
FABP4	7.2686	8.2352	7.3545	8.6306	8.5478	6.7663	7.5607	9.5235	7.6118	9.1468	7.935	7.1417	7.4832	5.8497	11.0398	10.3506	6.6813
FABP7	8.8473	9.0873	9.7667	7.4763	9.1196	9.8011	8.2902	7.253	9.9104	7.6114	9.5514	10.5527	10.3763	9.8859	8.0063	9.6768	7.8085
FADD	12.0367	11.8751	11.7697	11.8631	11.6506	11.9115	12.0119	12.43	11.3884	11.8678	11.6072	11.6276	11.7507	11.9533	12.0598	11.8611	11.8284
FAF1	13.3431	12.44	12.8892	12.4358	12.6182	12.4396	12.8282	12.8149	11.484	12.3626	11.9921	12.1043	11.5528	12.1641	12.66	12.3884	12.8506
FAM105A	11.0228	11.2293	11.2073	11.63	10.9937	10.9627	10.8169	12.48	11.5496	12.1381	11.0915	10.3366	10.9783	11.0805	11.7768	11.3047	11.2391
FAM117B	11.5676	10.7788	10.6815	11.1769	10.8503	11.079	11.1307	11.2785	11.1139	10.8495	10.2623	11.4361	11.6255	11.1917	11.0367	11.0322	10.6529
FAM133A	8.4844	9.8111	8.8648	8.0002	9.2408	10.1135	7.7208	8.0563	10.7811	8.3656	9.3185	8.6636	10.176	10.1476	7.9013	9.3049	8.1993
FAM162A	11.2053	11.7803	11.7166	12.2762	11.279	11.0322	11.577	12.2832	11.4456	11.8513	11.5818	10.9062	11.1048	11.0889	12.5159	11.663	11.9155
FAM213A	13.376	13.4816	13.1176	13.1997	12.8061	13.0367	13.8431	13.5292	12.8735	13.236	13.2583	12.384	12.4261	12.6112	13.5599	13.4945	13.7776
FAM64A	10.6931	11.0732	11.0382	10.4336	11.0373	11.8482	10.1782	9.362	11.7732	10.2628	11.4221	11.9405	12.4768	11.7614	9.7942	11.0649	9.4826
FAM83B	9.1948	9.601	9.2782	9.1005	9.5982	10.5411	8.0906	8.0267	11.085	9.0457	9.6813	9.9859	10.8055	11.1796	9.0067	9.7287	8.0004
FANCA	8.1024	9.3942	9.5864	8.1771	8.8243	8.6209	9.189	9.0595	9.4092	8.8497	8.7772	9.4424	9.827	8.9813	7.8458	8.5743	9.7227
FANCB	11.9892	12.0693	11.6317	10.8695	11.7253	12.053	12.0799	11.3868	11.7965	10.9114	11.7597	10.5971	11.0671	11.9536	11.1041	10.8849	11.8272
FANCC	9.7367	10.0483	10.6735	9.3742	10.4072	9.5299	10.1698	9.7901	9.9093	10.2772	10.0036	11.4299	10.4581	10.1662	9.5071	9.9069	10.7396
FANCE	9.6568	10.5976	9.7836	10.3695	10.4314	10.1108	10.7652	9.7634	10.1259	10.2171	8.7228	9.8533	10.2623	10.634	8.6775	9.6214	9.9533
FANCF	10.2502	9.2414	10.5672	9.598	9.5299	10.0818	9.8647	10.1735	9.9568	9.9496	9.6387	10.5958	10.4793	9.9607	9.5093	9.4354	9.3413
FANCG	9.5053	9.798	9.597	9.7917	9.4787	10.2438	9.9779	10.0014	10.2942	9.4193	9.8551	10.3041	10.1158	10.3374	9.4777	9.9968	9.5627
FANCL	11.1091	10.5841	11.137	9.9016	10.2018	9.8162	11.0796	11.1593	9.9071	10.5858	9.0117	9.0753	8.8226	10.0951	10.5072	9.9326	10.9627
FAS	11.5662	9.72	9.5006	10.8908	10.861	10.1512	10.5166	10.5499	10.8542	10.7313	10.4216	11.1734	11.0245	11.3984	10.8986	11.2282	10.2662
FASLG	8.4453	9.6292	9.1396	8.1491	8.8126	9.0407	7.8885	7.3033	10.0483	6.8071	8.9035	9.9638	10.2675	9.8036	8.3585	9.608	7.0392
FASN	13.1823	12.9454	13.7293	12.8148	13.1438	13.4493	13.2521	13.1385	12.1705	13.1293	13.2452	13.234	12.1396	12.5585	12.7294	11.9646	13.6548
FAT4	10.6661	11.1324	10.7507	10.3598	11.2939	11.1446	11.808	9.5	11.0361	10.7313	11.3217	11.9182	11.12	11.1218	10.0914	10.623	11.6449
FBN1	14.1304	13.8276	13.7213	14.0734	13.1121	14.0154	13.5502	13.5054	12.7479	13.8639	13.6317	12.4328	13.2299	13.3129	14.0467	13.9189	14.7042
FBP1	9.1638	9.4968	10.042	10.5454	9.3747	9.6055	9.0173	10.9175	10.6978	10.3426	10.2039	11.2572	10.6144	10.0017	11.2075	9.8877	9.4231
FBXO5	10.6464	11.0134	10.5332	10.244	10.746	10.9529	10.4536	10.1198	11.1243	10.5599	10.9113	11.5762	11.5317	11.5932	10.2641	10.8306	10.6882
FBXW11	14.2339	13.3017	13.562	13.4472	13.6331	13.5076	13.647	13.75	12.6601	12.9652	13.1307	12.9842	13.1909	13.2493	13.4449	13.5456	13.3711
FBXW7	11.0208	10.9758	10.4465	10.9317	10.4749	10.5653	10.8802	11.7062	11.2066	11.1896	11.2027	10.5681	11.0798	10.5783	11.3403	11.189	10.6969
FCER2	7.4295	6.9502	8.3298	7.5723	7.2457	7.666	5.8293	6.4528	8.9486	7.0047	6.7682	8.9763	8.9103	8.0098	6.9801	6.9588	4.6388
FCGR1A	10.8659	12.4025	11.695	12.4059	12.1684	11.5233	11.6699	13.9156	11.8902	12.6989	10.4475	8.4916	10.2156	10.1243	13.0255	13.0975	11.8402
FCGR1B	8.8201	8.6619	9.5605	9.4905	9.1596	8.1537	8.9875	11.191	8.5918	8.2207	8.5123	6.9341	6.9174	7.9458	10.3326	9.5775	9.3234
FEM1B	14.273	12.9706	13.2768	13.5968	13.4304	13.3443	13.5928	13.7517	12.7527	13.3458	12.7188	13.1645	13.046	13.4116	13.8264	13.602	13.3666
FEN1	10.0947	10.2488	10.5844	9.8276	10.4013	10.9429	10.2324	9.9086	10.8451	9.7734	10.4913	11.1778	11.6409	10.8631	9.5226	10.8689	10.7107
FES	10.1734	10.6705	10.2409	11.0015	10.7697	10.6007	10.5642	10.5551	10.7136	11.7625	10.8491	11.2145	10.8909	10.6199	11.0749	10.3853	10.6214
FGF1	12.227	13.8254	10.4962	12.4519	12.1422	11.8296	11.4742	13.5482	10.5557	12.1363	14.0168	11.4708	11.6944	12.1346	11.1137	12.7101	13.6678
FGF10	0	0	0	0	0	0	1.9595	4.0138	4.7728	0	7.3188	6.0334	0	3.9719	0	0	0
FGF11	9.5704	9.9881	8.1681	10.4031	9.8286	10.3564	9.7929	9.1639	10.2951	8.2855	9.7959	10.5714	10.7585	10.5829	9.9829	9.9723	9.2639
FGF12	8.5957	8.406	7.4134	8.3147	9.232	9.6171	8.0545	9.1666	9.9202	6.6188	8.6491	10.3366	10.733	9.495	7.8876	9.3597	8.7158
FGF13	8.2862	10.2552	8.5161	8.4947	9.627	9.6152	8.2679	9.2989	10.469	9.5906	10.0666	9.8021	9.7519	10.1897	7.7732	9.4579	10.0541
FGF14	9.3989	9.4191	9.7189	9.3982	9.9011	9.8179	8.2679	7.7719	10.7733	6.3055	9.555	10.5899	11.0911	10.2095	7.6244	9.8697	8.2568
FGF16	6.5961	8.8371	7.0546	6.8543	8.7978	9.5642	7.6395	7.222	10.0963	8.6624	8.1099	8.6883	9.2388	9.6067	7.4399	9.0547	7.972
FGF17	8.3255	9.0361	8.2989	8.6587	8.9663	9.4544	8.3425	6.9206	10.2032	8.1034	8.7228	10.7143	10.8197	9.7554	7.5482	9.1126	6.815
FGF18	8.8262	8.2221	9.7984	9.3523	9.5209	9.538	8.0701	7.721	9.9364	8.6477	10.5328	10.7149	10.6813	10.0164	7.8387	8.9314	8.4377
FGF19	8.9318	8.0164	9.7012	8.166	9.0261	9.7102	7.4618	7.4711	9.5397	0	9.6746	10.1337	10.3618	9.8249	6.5816	8.2524	7.653
FGF2	14.6477	13.78	14.2341	14.0681	14.2802	14.3704	14.5853	14.1972	13.6943	14.4829	13.5556	13.4388	13.6456	14.021	14.1011	14.2744	13.6858
FGF20	9.1638	8.2395	9.065	8.5937	7.3223	7.71	7.9118	10.4739	8.7497	9.0827	8.4268	6.0487	6.2614	7.8039	9.24	8.9287	8.9314
FGF21	8.9954	8.7967	8.9402	7.7244	9.3546	9.4842	7.7274	6.683	9.1809	2.3534	9.9474	10.63	10.6573	9.9577	7.7507	8.7334	8.4745
FGF22	11.1035	9.6809	10.373	8.933	9.8603	10.1644	9.766	8.8521	9.675	8.067	9.6712	10.1183	10.4445	10.0193	7.513	9.7163	8.2236
FGF23	8.2321	7.7343	8.1217	8.3397	8.8007	8.7422	7.5385	6.8946	9.6878	0	9.34	10.1762	10.2217	9.7006	7.5741	9.3932	5.7228
FGF3	8.6309	8.3906	8.4331	7.855	8.8789	9.2237	7.6942	6.757	9.9935	0	9.5966	10.7179	10.288	9.7306	6.7116	8.6961	7.8896
FGF4	4.3327	7.4738	0	6.2825	6.8454	5.709	6.0758	6.4705	5.4407	8.1804	6.4746	7.9073	6.6628	6.0609	2.4629	6.7436	8.2615
FGF5	0	5.4089	0	8.0495	4.741	4.6487	3.4102	6.5724	6.3089	0	0	5.8701	0	0	5.4554	0	6.7497
FGF6	8.6205	9.0558	8.2989	8.2155	9.0662	9.8428	7.9683	6.7425	9.828	6.2803	9.6897	10.2611	10.7022	9.6425	7.2282	9.8794	8.2474
FGF7	12.0251	12.934	12.9126	11.5417	11.6394	11.5335	11.8326	12.6753	11.7965	12.2082	12.4283	12.5172	11.9314	12.2406	11.4977	11.722	12.6963
FGF8	8.5741	9.0896	7.6605	7.8199	9.1849	9.3541	8.0957	7.3519	9.7927	8.2981	7.5275	10.3956	10.4761	9.8955	8.1042	8.4185	8.5759
FGF9	8.6923	8.7217	8.1963	8.2262	8.9874	9.1696	7.7852	6.8275	9.1006	7.6997	9.5477	9.5147	9.997	9.4408	7.8738	9.2777	7.3257
FGFBP1	9.775	10.5909	8.4935	9.1912	9.6667	10.425	8.8854	7.6911	10.6046	5.7297	8.7582	10.8058	11.3595	10.6173	8.0314	10.1749	9.3501
FGFR1	11.9271	13.0297	11.9464	13.0239	12.719	12.3417	13.7876	11.7603	12.4339	12.5634	12.5344	13.0531	13.0317	12.705	12.3571	12.9296	12.7235
FGFR1OP	11.6955	11.0611	11.5289	10.1495	11.2141	11.0451	11.5824	11.2403	10.7478	10.9449	10.1527	10.7727	11.144	11.2195	10.721	10.8821	11.6538
FGFR2	9.6839	8.7401	9.3147	8.5811	9.2098	9.9275	8.6974	7.5145	10.3225	6.2547	8.7228	10.3295	10.6973	9.7366	8.0127	9.3874	8.3567
FGFR3	9.7285	10.6966	9.58	9.0887	9.5299	10.4458	10.3121	8.5276	10.5536	10.3289	10.7873	10.8812	11.2535	10.2704	5.9525	10.3556	10.4273
FGFR4	9.1371	9.5342	8.3247	7.6623	9.0337	9.3656	8.4012	7.2632	9.6789	8.6526	9.5841	10.8244	10.5611	9.7091	8.566	9.3756	9.5242
FGFRL1	10.0102	11.6946	10.6543	10.5215	11.1296	10.8238	11.1263	9.3332	10.8324	10.3212	11.2109	11.3555	11.6002	11.4335	10.0116	10.5868	11.0934
FGL2	13.412	13.6568	13.6142	14.425	12.9397	12.8566	14.7147	14.5161	13.5146	14.7965	13.6157	11.9893	12.3219	12.2244	14.643	13.0858	14.1135
FHIT	8.7448	9.0944	9.1627	9.8932	9.3866	9.1351	9.2289	9.818	10.1521	9.6509	8.9235	10.3652	9.6263	9.315	9.2155	9.9259	8.7396
FIGF	0	0	6.3533	0	0	0	0	0	3.8246	0	0	5.0245	1.1775	0	0	0	0
FKBP1A	14.7379	14.7715	14.3671	14.4056	14.2376	14.3946	14.5458	14.9198	13.8567	14.8279	14.5183	13.9046	13.8743	14.0608	14.1642	14.4582	14.8401
FKBP5	17.6707	15.3301	15.5593	16.4475	17.0439	15.8592	16.9126	16.1622	15.9368	16.5015	15.7597	15.1971	15.9965	16.1569	16.5434	16.1115	16.5853
FKBP8	15.4949	14.7547	15.2239	15.0599	15.0448	14.7073	15.5293	15.4455	14.4185	14.7481	14.7017	14.2605	14.2553	14.9929	15.1678	14.8058	15.0547
FLII	13.0431	12.5665	12.7482	13.0341	12.8839	12.6832	12.7995	13.0719	12.1498	12.8032	12.2068	12.1134	12.4076	12.6786	13.3302	12.8373	12.9816
FLJ10474	12.4168	11.6377	12.7288	11.8479	12.3136	12.2098	11.7866	12.6126	10.9151	11.0418	11.251	11.0558	11.8038	12.2629	12.4087	11.7473	12.4374
FLNA	15.5316	15.3017	15.6478	15.058	15.3796	15.3557	15.6366	15.433	14.7508	15.5453	15.2364	14.9541	14.7114	15.0271	15.2939	15.2926	15.4838
FLNC	8.7766	11.1102	9.7497	11.6029	10.6925	10.3012	9.2924	10.884	11.2924	12.7344	12.0968	9.9978	10.3926	10.3091	10.8875	11.0594	10.9834
FLOT2	13.5469	13.1276	13.755	13.3205	13.4306	13.326	13.6327	13.4946	12.5968	12.9595	13.1235	13.2178	12.8819	13.1754	13.4286	12.8233	13.4196
FLRT1	10.0168	8.3312	10.9347	8.766	10.2063	10.5021	9.5327	9.7177	10.1751	9.5357	9.6422	10.49	10.2887	10.7202	8.245	9.2862	10.0581
FLRT2	12.8673	10.4426	11.3411	10.3251	10.6277	10.8486	9.6235	10.2753	10.2594	10.7646	11.7165	11.2208	11.2306	10.5657	8.8707	10.2359	10.2379
FLRT3	11.8933	12.9525	12.2447	11.5112	11.6747	12.0974	12.4869	12.6808	11.5671	12.1048	11.3746	10.8182	11.3259	11.4858	12.2758	11.411	12.5171
FLT1	9.4843	10.9938	8.7815	10.527	10.156	8.5741	11.1473	10.4739	9.3441	12.2376	10.198	7.4559	9.2568	7.9781	10.9935	9.7501	9.1111
FLT3	8.5595	7.722	8.1851	9.2398	8.1364	8.0087	7.6603	8.657	9.3952	9.3269	8.8114	8.0129	9.0055	8.4487	8.3485	9.3597	5.2803
FLT3LG	11.7918	11.6055	12.2864	11.6008	11.756	11.906	12.3085	11.8336	11.6327	11.6787	11.4539	11.0761	11.4676	11.8657	11.9016	11.5166	11.8632
FLT4	8.0617	8.7093	5.3508	8.5937	7.9125	8.3516	8.4695	7.4445	8.9293	8.2918	8.1099	10.1587	9.4617	8.7594	8.1508	7.7612	8.421
FMO3	8.4413	9.1977	8.7703	9.0223	9.3566	9.0205	8.2724	8.1853	10.1915	8.9963	8.4624	10.1858	10.2989	9.9352	6.7724	9.1267	7.4294
FMO5	10.2982	10.2076	8.9167	9.9479	8.8957	9.9414	10.0543	10.4271	10.2765	9.5777	9.7438	9.9799	10.6956	9.8965	9.9668	10.0546	10.0226
FN1	15.9989	15.295	15.6356	16.924	15.936	15.7039	15.2904	16.9386	15.3027	16.9237	16.1047	14.0838	14.8674	15.0822	17.4573	16.3555	15.2687
FOS	17.1152	17.8934	13.0279	17.1847	17.7293	17.1149	18.2578	14.2186	16.4576	17.5101	18.59	18.8293	17.3051	18.0642	17.0559	17.0746	18.8305
FOSL1	10.491	13.0228	9.9454	11.7204	12.5974	11.488	11.2711	10.613	11.9439	13.2852	12.442	12.8379	12.3977	11.9865	11.6087	13.2819	11.7081
FOXA1	8.7023	8.0013	7.7162	8.1826	8.8096	9.3331	8.1209	7.0441	9.3013	0	10.111	9.9859	10.4497	9.8216	6.3418	8.5218	7.3785
FOXA2	3.9413	4.3814	0	2.9415	0	0	4.5918	0	5.3659	0	5.3286	6.777	0	4.7107	6.6317	4.4508	0
FOXC1	8.1615	10.3883	8.5904	8.4632	9.1456	8.0262	7.5235	8.1138	10.014	11.0605	9.5751	8.9211	9.4643	8.7594	9.6817	9.7772	9.8865
FOXC2	8.3255	9.6488	8.9167	9.2451	9.0932	8.6285	8.3296	8.0386	9.6437	10.8813	10.178	10.1754	10.5671	9.3571	8.8212	9.6181	8.7629
FOXD3	12.7047	13.4015	13.3614	12.8376	12.8378	12.6174	13.7415	12.8016	12.6488	12.8857	12.8047	13.2654	12.264	12.5342	12.8037	12.796	14.0289
FOXE1	8.9346	10.3648	9.7032	9.6247	9.2669	9.0803	8.4053	8.0854	10.9891	10.9717	10.3558	9.9899	10.187	9.8816	10.7496	9.3132	11.394
FOXI1	9.3741	9.0509	9.3998	8.9526	9.2903	9.8395	8.5458	7.3132	10.1203	8.766	10.0009	10.6839	11.0944	10.1897	8.1101	9.7772	9.0254
FOXL2	8.7056	8.3352	9.0024	8.374	7.7557	9.2976	8.0649	6.6049	9.5355	7.2964	9.009	9.6568	9.9952	9.7006	7.6162	9.2284	7.3435
FOXO1	15.0457	12.9651	13.756	13.5838	14.3293	13.4233	14.0783	12.6066	12.5097	12.9	12.9819	14.4578	13.5665	13.9705	13.4769	12.8765	14.2045
FOXO3	14.038	12.6943	13.1719	13.0938	13.6491	13.0838	13.4751	13.1586	12.5901	12.8032	12.7983	13.3872	13.1098	13.5455	12.8989	13.0419	13.5648
FOXO4	13.3019	12.1696	12.6536	11.9468	12.4927	12.2636	12.4907	11.9675	11.2916	11.5905	12.039	12.724	12.0083	12.5879	11.7577	11.8313	12.1304
FOXP1	12.4246	11.5199	12.0885	12.3644	11.9734	11.7269	12.3392	11.7395	11.5868	12.4468	11.5108	11.0178	11.4348	11.7252	12.132	11.989	11.3462
FOXP3	6.3643	7.2528	7.0791	6.5286	6.7986	6.6356	5.3047	4.633	8.687	0	7.2927	6.8044	5.8207	6.6285	0	5.7928	0
FOXRED1	12.0672	11.7202	12.3329	11.5545	11.9329	11.6603	11.973	11.9384	11.5629	11.1344	11.2097	11.7118	11.6585	11.5515	11.9907	11.61	12.015
FPR1	10.3855	12.4409	10.8748	13.299	11.7382	10.9205	11.5489	12.9877	12.5766	13.523	12.4054	10.8882	11.5822	11.073	14.0378	12.8316	10.9827
FRMD6	13.4774	12.8889	14.2411	12.699	13.1625	14.0542	13.1932	13.4247	12.433	13.2272	13.2385	12.7097	12.643	13.2559	12.9547	12.7655	13.6419
FRS2	12.1507	11.5921	11.9322	11.5073	11.7594	11.5583	12.2117	11.7809	11.5254	11.5101	11.3011	11.4622	11.5038	11.8298	11.851	11.2046	12.661
FRS3	9.2503	8.3552	9.0496	8.1882	9.1849	8.5859	9.3403	8.8453	8.2543	9.6484	9.137	9.3259	8.2798	9.2452	9.298	8.2264	9.4335
FRZB	8.2549	9.7368	9.8402	9.9183	9.3259	9.4436	8.9117	9.2989	9.7772	11.4068	11.0055	10.3993	10.3367	9.0476	9.0004	9.3952	8.7956
FST	8.2367	9.764	8.5559	9.0315	9.0056	9.1564	8.9627	10.0971	10.0857	10.4901	9.3185	10.3145	9.9276	9.566	9.7868	9.1476	10.0102
FTH1	19.9435	18.7188	18.9916	19.1363	18.9856	18.9482	18.8869	19.4172	17.9318	18.8805	18.8156	18.2096	18.4777	18.522	19.5475	19.562	18.9207
FUBP1	14.1809	13.7245	13.7546	13.6886	14.0301	13.5825	14.3478	14.155	13.4494	13.8326	13.3244	12.8957	12.9875	13.4539	13.72	13.5774	13.9715
FUS	14.5904	13.8848	13.9181	13.6534	14.3112	13.9162	14.546	14.0266	13.1821	13.7543	13.5995	14.2938	13.5206	14.0356	13.9336	13.6938	14.622
FUT8	12.4849	12.3214	11.2612	11.0733	11.2219	10.9935	11.7877	10.8923	11.1328	10.8581	11.7469	11.3555	11.4586	11.5994	10.593	11.1353	13.0276
FYN	13.1747	12.456	13.0768	12.7684	12.5972	12.3132	12.6904	13.3145	12.03	12.7373	13.0682	12.3326	12.0807	12.5323	12.9686	12.4961	13.0913
FZD1	11.4049	11.4804	11.2831	10.9897	11.1647	10.9665	11.1668	10.4968	11.0476	11.5236	11.8143	10.9651	11.065	10.8011	10.0428	10.8008	11.672
FZD10	7.8564	10.1696	9.0246	9.3959	8.9396	8.8312	7.4696	6.9588	9.9831	9.6897	9.359	9.6379	9.4682	9.5103	9.4313	9.5411	9.3076
FZD2	9.4881	9.1866	11.1105	9.8187	9.416	9.5051	8.8377	9.5735	9.732	9.9476	10.1209	10.9442	10.0817	9.6762	8.8284	9.4653	8.7328
FZD3	10.8108	10.7647	9.9135	10.01	10.3196	10.5502	10.2055	9.8757	10.7142	9.4535	9.6763	10.429	10.7689	10.5483	9.6065	9.5638	9.885
FZD4	10.901	11.5502	12.0375	11.1167	11.1009	10.9905	11.571	11.7626	11.0184	11.6159	11.5476	11.909	11.1726	10.8787	10.5717	11.3911	10.8324
FZD5	10.5703	10.5066	9.2596	9.8608	10.5432	9.864	9.9359	9.5171	10.7249	9.6509	10.6963	9.932	10.6103	10.0036	9.9355	9.8919	10.946
FZD6	9.2927	10.052	8.7322	10.1927	9.269	9.9867	9.8617	9.9596	10.6921	9.7483	10.2408	11.0226	10.8322	10.4607	9.5446	10.1996	7.9016
FZD7	9.8473	10.164	10.5585	9.6688	10.5441	10.8346	10.8138	10.0611	10.2773	10.1869	10.7605	10.3911	10.9652	10.7232	9.2876	10.1006	10.8402
FZD8	11.6507	11.3907	12.8566	10.9134	11.6641	12.0731	12.1743	12.8483	12.0582	12.4724	12.3013	13.5541	11.661	11.9041	10.6457	11.5628	12.2965
FZD9	8.1759	6.6073	6.5235	8.398	7.5935	8.7209	7.1749	6.7714	9.0215	0	8.8448	10.3444	9.5615	8.9693	6.3216	8.3836	7.2236
GAA	12.0598	12.972	12.8477	13.6044	12.699	12.3841	13.0276	13.9772	13.5392	14.0488	12.9822	11.5982	11.9888	12.2512	14.1164	12.4162	13.3165
GAB1	12.0579	11.3514	11.7981	10.8626	11.2263	11.1439	11.5109	11.0929	10.9603	10.9388	10.4817	11.9477	11.1172	11.8376	10.3477	10.6903	12.0659
GABBR2	8.3969	8.2608	5.7671	8.6184	9.1803	8.864	7.531	7.6372	9.6143	7.3579	8.5679	9.6903	10.3625	9.2568	8.2014	9.699	9.226
GADD45A	13.3739	13.8237	13.6375	13.6602	14.0423	13.7184	13.1734	14.1885	12.3577	13.5002	15.1887	13.8724	13.718	14.4638	13.9136	14.0398	15.1775
GADD45B	14.7433	15.974	12.4307	16.136	15.5448	14.9101	14.9402	14.0736	15.2016	15.7826	16.8922	16.0903	14.5607	15.3576	16.5343	15.9594	16.3244
GADD45G	10.0021	9.854	8.8328	10.0022	10.3934	9.8346	8.9655	10.7029	9.5747	11.0172	10.9227	10.8683	10.336	9.7658	11.483	9.6064	10.1981
GAL	8.5411	8.7217	8.7049	8.3446	8.9096	9.6343	7.8164	7.2324	9.2098	7.9359	9.1804	10.247	10.3838	9.4567	7.6731	8.9152	8.635
GALNT3	9.8637	9.0752	9.2353	9.7401	9.4296	10.3984	9.0674	8.7935	10.9271	9.6849	8.8448	10.2269	10.6846	10.3146	9.6698	10.2596	9.1006
GALNT5	8.624	10.1798	9.2271	9.8169	9.6118	9.9008	9.0905	10.615	10.7023	10.8959	10.4817	10.5425	10.5886	9.8601	9.21	10.2129	6.7892
GAMT	9.8857	11.0153	10.412	10.661	10.3816	10.6495	10.7944	10.94	10.3839	10.1368	10.0858	10.7328	10.3885	10.4926	10.7646	10.7115	11.8375
GAS1	8.5813	8.2481	9.3703	8.5769	8.322	9.097	8.7468	7.2834	9.1864	7.3089	9.3736	10.204	10.1846	9.562	7.3023	9.2393	9.0875
GAS6	12.3494	12.5223	12.3163	12.7353	12.8029	11.917	13.2956	13.1401	12.6474	12.8492	12.334	12.746	12.2012	12.516	12.5184	12.4272	12.2674
GATA1	7.7768	7.4217	8.9992	5.3211	8.6238	9.0887	7.4459	6.6981	9.4045	6.842	9.0143	9.0257	9.5335	9.5779	6.5816	8.3113	7.834
GATA2	12.1379	11.9893	12.3755	11.7449	11.4929	12.5492	11.8828	12.3702	11.4437	11.9782	12.7565	12.5497	12.4125	12.2041	11.1144	11.9034	11.7124
GATA3	8.1273	7.8795	7.5156	8.2369	9.1642	8.6512	7.268	7.2428	9.3952	8.4917	9.2272	10.3065	9.7718	8.7756	8.2821	9.4392	5.5494
GATA4	7.8141	8.0755	1.7114	6.8404	8.7616	8.1484	6.3387	6.4705	9.6143	6.9093	8.6073	9.8112	9.7832	8.8757	5.2988	8.4674	7.3785
GATA5	8.2773	9.1596	8.5559	7.732	8.6137	8.8044	7.3555	6.3796	9.6633	5.8023	8.6797	10.1174	10.2194	9.6982	5.0756	9.3617	8.9343
GATA6	8.2994	8.6294	7.9531	8.6225	9.0261	9.3724	8.2406	8.1799	9.2759	9.1187	9.1222	10.2669	10.1878	9.3525	8.8212	9.2436	6.3698
GBE1	12.4372	11.8851	10.23	11.8228	11.8437	11.0929	11.6868	11.8725	10.6657	11.9274	10.7873	10.6088	10.5623	11.2041	11.9726	11.8128	11.3817
GBP1	13.3645	13.0846	13.1432	12.9342	13.5033	13.2335	13.8198	13.355	12.5941	13.4099	13.4988	13.0767	11.7594	13.3094	13.6174	12.5707	13.6953
GBP2	12.3854	11.7055	11.8173	12.1623	11.8042	11.5477	12.1692	12.9609	11.452	12.3284	11.9958	11.1532	11.8917	12.0021	12.2113	11.8569	10.7835
GBP7	9.0089	9.0336	8.4752	8.3297	8.8243	9.0465	9.0491	8.2687	9.7891	8.8325	9.4085	9.9577	10.3708	9.3679	9.0807	8.9314	7.9663
GCLC	11.4506	11.3751	12.1326	12.5015	11.4828	11.7977	11.6093	12.5634	12.1641	12.1919	11.0698	10.6484	10.998	11.1629	12.6827	11.0557	11.8312
GCLM	9.5091	10.419	10.3455	9.7212	10.1112	9.7685	9.5513	9.8111	10.8295	9.8244	10.2735	11.7054	10.612	10.328	9.2534	10.4047	9.882
GDAP1	11.9642	11.2031	11.0918	10.9001	11.375	11.303	11.7751	11.552	10.7937	10.3227	10.8379	11.6745	11.5561	11.3318	11.167	11.44	11.6327
GDF3	8.2994	8.8026	7.9663	8.3197	8.6603	9.4821	8.4053	7.0559	10.1456	8.6077	9.3694	10.2611	10.3416	9.2974	6.7116	9.5895	6.763
GDF6	7.5075	8.3026	7.8714	7.3927	8.657	8.4629	7.2035	5.3968	9.1159	7.8783	8.8715	9.6631	9.6263	8.7984	8.5268	9.6264	7.6458
GEMIN2	10.7105	10.1865	10.4192	10.077	10.6502	10.5093	10.5392	10.5675	10.4419	10.5755	9.9737	10.3506	10.9441	10.5093	10.6709	10.5817	10.8465
GFAP	9.3404	9.5893	10.3963	10.3125	9.8213	10.5083	8.6077	9.3113	12.2537	11.8556	9.8128	9.3478	10.3104	9.7483	11.9236	11.9793	8.9343
GFRA1	12.356	11.3829	13.181	12.4923	12.1698	13.2197	12.4278	13.2684	11.365	12.1744	12.3016	12.06	12.1084	12.223	12.0364	12.4303	12.7004
GGH	11.0947	10.8118	10.3404	10.7625	10.7452	10.7625	11.1356	10.2422	11.0436	10.6189	9.8551	11.5349	11.3612	11.2505	11.3553	10.7949	11.1324
GHR	9.1493	9.5943	9.4709	8.8863	9.4024	9.737	9.0066	8.1745	10.1697	7.0502	9.9723	10.5945	10.4542	9.8481	8.4263	9.4467	8.2379
GJA1	11.3189	11.8703	9.858	11.9333	10.9983	11.717	13.9038	12.9388	12.9754	13.2045	11.1845	11.1558	11.2841	10.406	11.2852	11.5597	9.9692
GLI1	8.6957	8.9805	9.4915	9.1208	9.1849	9.5682	8.2679	6.8411	9.6143	9.1187	9.8875	11.3894	10.6103	10.0017	8.7283	9.6607	8.1993
GLI2	8.8829	8.7879	9.0802	8.4075	9.3826	9.3633	8.2768	7.5648	9.9472	9.6873	9.2016	10.453	10.0537	9.6412	8.9779	9.3336	9.1496
GLI3	11.0928	9.9971	11.4073	9.7174	10.9595	11.3945	10.1381	10.831	10.2688	10.2868	10.7755	11.2931	10.9538	11.3439	9.7266	11.0171	10.9321
GLIS3	12.0105	11.4275	11.446	11.6675	11.6319	11.5068	12.5813	12.0464	12.1133	11.882	11.2248	11.6508	11.328	10.6839	11.96	11.3395	10.05
GLUD1	13.4748	12.9019	12.7905	12.7159	12.9045	12.674	13.1199	12.5561	12.5812	12.5627	12.3284	12.9171	12.7819	12.9846	12.8381	12.742	12.9555
GLUL	11.2849	10.3559	10.4168	10.4301	10.8553	10.1525	11.1668	10.4473	10.0201	10.3365	11.0295	10.7119	10.5393	10.8039	11.5195	10.8952	10.9069
GM2A	11.1971	11.8358	12.079	12.1945	11.7773	11.664	12.0611	12.6755	11.5229	11.9709	11.6724	11.5112	11.2502	11.1743	12.8359	11.9495	12.2462
GML	0	0	0	0	0	0	3.2732	0	0.7921	0	6.1835	5.2271	0	0	0	0	0
GMPS	12.684	11.8308	12.0371	11.7017	12.162	12.0608	12.3472	11.9519	11.6814	11.8007	11.3725	11.9736	11.8637	12.2077	11.798	11.6598	11.8308
GNA11	12.3841	12.3446	12.0553	12.0218	12.103	12.5381	12.3676	12.2567	11.5584	12.3192	12.2738	12.1275	12.1047	12.0713	11.787	11.9157	12.8653
GNAI3	13.8415	13.1528	13.4267	13.5036	13.6352	13.4497	13.7145	13.7946	12.8002	13.6284	13.2822	12.559	13.2098	13.2863	13.8985	13.4781	13.5893
GNAQ	14.6463	13.668	14.1031	14.1268	13.9619	13.8341	14.1229	14.6245	12.8354	14.1762	14.0419	12.9481	13.0943	13.9223	14.6095	13.9199	14.2414
GNAS	16.0442	15.5419	16.1003	16.2549	15.8306	15.7134	16.0968	16.4059	15.0691	15.8375	15.5142	15.5279	15.03	15.6122	16.4285	15.8491	15.5195
GNAZ	10.2216	8.8228	10.7072	9.0254	9.3505	9.7823	9.0956	10.3065	10.1888	9.9929	9.9874	9.2281	10.4926	10.2	9.1367	9.7317	8.9489
GNG11	10.3937	11.6402	11.005	11.5636	11.4438	10.842	12.4449	11.4446	10.6368	11.8604	11.4725	11.1208	10.8242	10.9158	11.8274	11.3094	11.4372
GNG12	13.9564	13.3371	13.9427	13.1816	13.3145	13.6004	12.9493	13.6317	12.3769	13.5266	13.6139	12.3747	13.2084	13.7046	13.5808	13.6167	14.075
GNG4	8.3082	8.1507	9.0277	8.1937	9.2142	9.4349	7.5235	7.1687	9.8046	7.1785	9.5028	10.1391	10.2293	9.4394	7.4399	9.2218	6.0172
GNG7	11.2065	10.9667	10.5886	11.0124	11.0176	10.6949	10.9274	11.6698	10.7563	11.0614	10.7732	11.2276	10.7829	11.1318	11.1748	11.299	10.8371
GNGT1	0	0	0	0	0	3.52	3.7571	0	0	0	3.1121	0	0	0	4.8114	0	0
GNGT2	8.3082	8.1913	8.1851	8.721	8.5619	8.8477	7.8286	9.4018	9.3587	8.0145	8.9349	8.1895	8.3596	7.9458	9.1597	8.7242	7.6601
GNL3	12.884	12.9198	12.6675	13.0667	13.1341	12.736	12.944	12.9186	12.745	13.382	12.871	12.2781	12.7721	12.6063	13.3678	13.4832	12.954
GNLY	7.9319	8.0947	6.7074	9.0407	9.4675	8.9459	8.6148	8.9181	9.6103	8.7614	9.2086	9.3133	9.7317	8.8209	12.6804	8.2133	7.6882
GPAM	10.5694	10.4076	10.1059	9.8346	9.9768	10.3587	10.6592	10.454	10.7048	10.4497	9.726	10.2816	10.7087	10.5986	10.0688	10.2457	10.9569
GPAT2	6.128	6.043	1.0959	6.6773	8.3828	7.8671	6.8042	6.6981	7.4522	8.4471	8.7195	6.0639	8.4139	6.4438	4.1639	6.3848	0
GPC4	12.5249	11.6084	12.2222	10.1382	12.2087	11.9994	12.382	10.6726	10.9613	10.8355	11.4435	12.2039	11.7124	12.393	9.8727	10.5419	11.9336
GPD2	12.7384	12.8441	12.4481	12.5744	12.4195	12.4439	12.7543	12.6741	12.6378	13.0401	12.4536	11.514	12.3513	12.195	13.0797	12.3916	12.2154
GPER1	9.7954	9.4842	10.3341	9.2895	9.8359	10.4715	10.2044	8.8588	9.4685	8.2207	9.0512	10.2685	10.211	9.7854	8.3535	9.3193	8.9663
GPI	13.1462	14.6169	13.5755	14.1525	13.2214	13.3034	14.227	13.8936	13.0436	13.853	13.0668	12.7706	12.635	12.9316	14.6748	13.506	13.9911
GPNMB	12.5391	10.6568	13.935	14.3523	13.2193	12.8069	13.9229	14.7943	13.7332	13.5742	9.6947	12.3141	11.5591	12.5615	14.5663	14.7251	10.3379
GPR126	9.4091	10.7512	9.6794	9.2184	8.7978	10.1931	9.4516	9.5817	9.1626	10.9042	10.4662	7.3668	8.5513	9.8481	10.0734	8.2308	10.575
GPR160	8.7122	8.6327	8.8858	9.1409	8.9584	8.159	7.4929	9.279	9.0417	8.7245	8.0277	8.6636	9.0387	8.6329	9.516	8.543	7.7295
GPR17	7.8801	9.4134	9.9371	7.9684	8.7858	9.7616	7.9118	9.142	9.2571	8.577	9.7063	9.4641	10.1377	9.5884	8.4544	8.3836	9.0115
GPR180	9.0275	9.2542	9.3802	8.6143	8.8704	9.3448	8.9145	8.238	10.1212	8.0068	8.9235	9.3478	10.2406	9.8944	8.1508	9.9273	8.05
GPSM2	10.4342	10.2509	10.9263	10.8143	10.1514	10.8028	10.6635	10.6926	10.8903	10.4341	10.3452	10.6715	10.9385	11.0365	10.8857	10.3048	10.5005
GRB10	13.0824	12.8315	12.8978	12.9181	12.8965	12.805	13.0828	12.5052	12.1735	13.2102	12.6875	12.5292	12.8766	12.4261	12.7459	12.9256	13.0016
GRB2	12.1465	12.6395	12.6625	12.9141	12.4589	12.2473	12.8165	13.2584	12.4961	13.2684	12.6817	12.3871	12.1236	12.2711	13.0096	12.3727	13.0548
GREM1	8.2862	9.5236	9.2596	8.6347	9.4562	9.5278	8.0492	7.4265	10.4066	6.6388	9.4913	9.6175	10.4366	9.2926	8.4544	9.2349	8.0608
GRIA3	10.574	9.3962	8.5516	7.962	9.443	9.8769	8.2174	8.4131	10.7472	7.4285	10.2989	8.9581	9.6354	10.2035	7.4305	10.0546	6.6095
GRIN1	2.9453	5.2124	0	0	0	0	0	3.8062	3.9664	5.6134	7.1925	6.2876	0	0	0	0	0
GRIN2A	11.6796	9.6094	9.3629	8.3836	10.3269	9.8993	7.9516	7.3327	10.2394	7.1086	9.6863	11.1633	11.01	10.1432	8.2125	10.3264	8.9196
GRIN2B	8.9204	9.9765	10.5574	9.0559	9.4525	9.9181	8.5753	10.664	7.0033	9.9536	10.3829	9.7827	9.1945	6.4553	7.8807	8.8054	9.9446
GRN	12.805	12.9531	13.1007	13.8928	12.7861	12.0119	12.4491	13.1592	12.9224	13.6317	12.323	11.9166	11.8455	12.3704	14.7007	13.0543	13.2803
GRP	9.3948	8.6327	9.5714	9.1522	9.8997	10.3202	8.9487	8.0796	10.518	8.5873	10.0654	10.4023	11.0065	10.3154	8.1101	10.0632	8.9576
GSC	4.3996	4.7144	7.1032	7.4117	6.2725	6.7523	7.531	6.6049	4.6094	0	7.4429	8.3593	5.4354	5.7216	5.0265	0	6.2616
GSK3A	12.5088	12.4223	11.8488	12.482	12.3887	11.9845	12.5492	12.1699	11.5524	12.4243	11.6942	12.8891	12.0989	12.2126	12.5073	12.2512	12.6055
GSK3B	13.555	12.7456	12.8094	12.4413	12.9189	12.7871	13.1285	13.0202	12.1414	12.4531	12.3396	12.5996	12.4979	12.5922	12.7208	12.8606	13.098
GSN	14.8198	15.1128	15.4471	15.1847	15.0098	14.3628	15.6929	15.7003	15.025	15.9187	15.4205	14.5895	14.1339	14.4856	15.3426	14.7755	14.8861
GSR	11.6784	11.8322	11.6725	12.0233	11.2329	11.5866	11.6151	12.3866	11.5594	12.5722	11.2918	10.4921	11.0522	11.425	12.5923	11.8366	11.9446
GSTA2	10.1309	9.7414	9.2569	9.0437	10.0599	10.1749	8.9231	8.3379	11.2519	5.6532	10.3239	11.0896	11.3887	11.0326	7.7658	10.3536	9.1111
GSTM1	12.848	11.8443	13.1135	12.2923	12.1475	8.0377	5.2326	12.8056	8.8003	7.9836	12.2854	8.7624	12.0555	8.6853	8.6249	11.3192	12.0809
GSTM3	10.9953	10.8602	9.7947	10.4394	10.3299	10.6172	9.9709	10.8438	10.3902	10.6948	11.1028	10.2644	10.9688	10.9554	10.835	10.3715	11.3844
GSTP1	15.012	14.37	14.8102	14.783	14.5911	14.437	15.2297	15.218	13.8048	14.7961	14.669	14.6174	14.117	14.5658	15.5222	14.703	14.6043
GTF2H3	11.3932	9.957	10.5812	10.4278	10.7833	10.479	10.8854	11.0516	9.9862	10.4168	9.4004	9.7896	9.6604	10.3186	10.8206	10.3161	10.8543
GTSE1	4.5837	7.7158	8.3897	7.3638	6.7377	7.8606	6.6877	6.6366	6.8562	7.3699	6.5936	7.6746	6.3309	6.1202	7.513	7.3281	8.098
GUCY1A3	9.5576	10.0446	9.3327	9.7193	9.6651	9.9119	9.7419	10.1014	10.5515	9.1607	9.7502	9.4882	10.5695	10.2614	8.7699	9.5305	8.9136
GUK1	13.8377	13.9775	13.7769	14.283	13.7271	13.5578	14.0433	14.4499	12.9872	14.2511	14.1409	13.7459	13.277	13.5187	14.5901	14.0051	14.1093
GYS1	10.8192	10.5951	10.3505	11.1907	10.4505	10.2611	10.8883	10.5787	9.9789	11.209	10.3463	10.0907	10.1386	9.8838	11.0628	10.0982	10.7098
GYS2	8.8503	9.3491	9.205	8.7095	9.1409	9.5155	8.5233	7.3709	10.2799	8.0522	9.6213	9.6988	10.2814	9.7542	8.7995	9.0498	7.6458
GZMA	8.4882	8.6458	8.4473	8.6387	8.6603	8.9911	7.9118	8.4085	9.8726	9.1573	8.739	8.6932	9.8974	9.4321	9.221	8.536	7.0928
GZMB	8.4293	7.4884	9.4286	9.3982	9.6781	9.1749	8.1603	7.8417	9.7903	9.4279	9.4186	10.2404	10.3844	9.5792	10.442	9.9273	8.6241
GZMH	8.5921	8.4213	9.2188	8.8863	9.4675	9.4195	8.3166	8.8419	9.9158	9.0117	9.7534	9.6952	10.4806	9.7163	9.5897	9.5551	7.5261
H2AFX	11.6838	11.5515	12.0499	12.1422	12.1284	11.9372	12.2504	11.7206	11.4208	11.4985	12.2408	11.9353	11.5054	11.6957	12.6075	11.7196	12.4722
H3F3A	16.1749	15.5846	15.8095	15.9338	15.8102	15.4707	15.9212	15.9132	15.089	15.7411	15.5569	15.247	15.276	15.4488	16.3187	15.9849	16.1064
H3F3C	12.9278	13.2069	11.3316	12.5295	11.6993	11.3114	11.2196	10.9199	12.5686	12.1676	11.1539	10.5398	11.6847	12.6593	12.715	11.6525	14.3576
HAND1	10.3678	12.6227	13.087	12.0823	11.5717	11.4593	11.3137	11.4568	12.4015	14.181	12.8474	11.9035	11.4823	11.3976	12.8609	12.3137	13.2534
HAVCR2	11.8325	12.3081	11.5388	12.963	12.0567	11.5802	11.781	13.4711	12.3483	13.065	11.6926	10.7739	11.3774	11.2969	13.5805	12.6521	11.8739
HBEGF	9.9981	13.6093	11.928	12.5279	12.8657	12.5885	12.6195	10.6793	12.6102	14.2557	13.33	11.9647	12.2784	11.637	13.0665	13.5709	13.3508
HDAC1	13.9869	12.815	13.0017	13.1649	13.1154	12.9825	13.3699	13.4905	12.5506	12.6588	12.7183	12.9683	12.8474	13.1036	13.3629	13.1328	12.972
HDAC10	10.1468	10.0618	11.7273	11.3289	10.0735	10.73	10.5806	11.924	11.2674	11.3707	11.219	9.9485	9.9286	10.0386	11.6269	10.4973	10.05
HDAC11	12.7285	11.6373	12.3829	11.6167	12.0105	12.0122	12.3115	12.1658	11.4368	11.435	11.6884	12.6518	11.5283	11.9715	11.7311	11.4167	11.4262
HDAC2	9.5667	9.1686	10.1485	8.9396	9.7305	9.501	8.9174	8.0207	10.8836	8.3775	8.7358	10.0758	10.2792	10.0386	8.4729	9.9891	7.4542
HDAC3	12.1844	11.7306	12.1529	11.9176	11.7394	11.7577	12.1306	12.0655	11.1077	11.5236	11.5079	11.6086	11.7342	11.8072	11.8597	12.0234	11.7769
HDAC4	11.8857	10.9385	10.0513	10.7754	11.4948	11.1963	11.5678	10.5509	10.7105	10.6852	10.8454	11.1739	11.6543	11.2575	10.3908	10.8161	12.3141
HDAC5	11.0504	11.6192	11.8814	11.2703	11.1183	11.1592	12.0092	11.4524	10.7398	11.3489	10.7565	10.6274	10.4939	11.2233	11.137	11.1041	11.3312
HDAC6	11.8123	11.7082	12.2198	11.7127	11.4338	11.2643	11.8184	11.8607	11.4277	11.6763	11.0321	10.5282	10.8156	11.4217	11.6056	11.5541	12.1153
HDAC7	12.5614	12.519	13.3358	12.7055	12.5103	12.7486	12.8223	12.747	12.2856	12.7509	12.4539	12.1059	12.1242	12.456	12.4828	12.5308	13.1156
HDAC8	12.3528	11.1898	11.7953	11.4138	11.7108	11.8547	11.9806	12.1104	11.026	11.3229	10.9348	10.2611	11.2882	11.3972	11.2728	11.5961	11.0809
HECTD4	11.2943	10.9385	11.7053	11.1517	11.0954	11.197	11.6745	11.4054	10.8138	11.8872	11.2668	11.1244	11.0162	11.3624	11.1195	10.7162	11.9332
HELLS	9.6499	9.6358	9.2298	9.3839	9.4276	9.538	9.9231	9.4292	9.7602	9.5007	10.4865	10.2151	10.1924	10.1006	8.7662	9.3111	10.6268
HERC3	12.5559	11.9683	12.316	12.1393	12.1171	12.1026	12.5563	12.4745	11.8381	12.5237	11.3185	11.4697	12.1096	12.0102	11.9883	11.776	12.379
HERPUD1	14.1504	13.5873	13.9283	14.8205	13.8837	13.8134	14.3975	14.72	13.989	14.6179	14.2076	13.2602	13.1419	13.4446	15.4339	13.6382	14.0554
HES1	8.9818	11.2742	9.778	10.3326	11.0278	9.8461	10.2912	9.9891	10.7588	11.466	11.7095	11.5468	10.7277	10.6784	10.505	10.6012	10.0635
HES5	7.9655	7.4591	9.1994	7.2628	8.7493	9.1564	6.2319	6.3416	9.3327	0	8.6179	9.5928	9.5554	8.9346	7.1953	8.4223	6.3346
HEY1	11.137	10.3727	10.0743	10.0131	10.0673	10.2673	10.7329	11.1924	10.6295	10.7703	10.6378	9.8112	9.8888	10.5822	10.4721	10.0886	9.3346
HEY2	9.5148	9.8212	9.7401	9.8044	10.1302	9.2855	9.8131	9.6377	9.4565	10.4269	10.3066	10.2726	9.9943	10.0027	9.0287	9.6943	9.0446
HEYL	10.2905	12.0735	7.6926	11.6896	10.9128	10.889	11.249	10.7715	10.8969	11.6721	11.9671	9.2973	10.5257	10.317	10.5887	10.7779	12.4049
HGF	8.6823	9.0583	8.0859	9.9016	8.4826	9.4017	7.6534	8.9406	9.8556	9.1293	9.3055	9.7654	9.9471	8.9912	9.2666	9.4837	8.2568
HHAT	9.1098	8.7642	10.4606	9.3174	9.6135	9.9398	8.8285	9.6687	9.6917	8.4584	10.106	10.4224	10.6397	10.0105	8.5224	9.9069	8.709
HHEX	10.7269	11.1457	10.1383	11.443	10.6869	10.1957	10.3918	11.189	11.1172	11.8673	10.1756	10.0842	10.7415	10.7983	11.367	11.0868	10.3324
HHIP	9.5649	9.8227	7.9531	9.4265	9.5172	9.8477	8.7108	7.8417	11.024	7.4285	10.0563	10.8613	10.8938	10.2498	8.566	9.9069	9.1746
HIC1	6.4926	9.4019	9.2271	7.936	8.6537	6.8207	7.7274	7.9903	9.3228	10.696	8.2658	9.5381	7.919	8.0636	8.2873	8.4674	8.1747
HIF1A	13.5273	13.8588	12.8654	14.5733	13.3751	13.266	13.339	13.2815	13.0912	14.2593	13.3376	12.8667	12.8632	13.0369	15.1919	14.0024	13.4274
HIF1AN	12.6507	11.8358	12.288	12.0812	11.8759	11.7738	12.489	12.7509	11.3485	11.7873	11.9767	11.7181	11.8003	11.9541	11.9645	12.0954	12.4076
HIF3A	15.1045	10.9205	9.4732	8.6785	13.71	10.048	11.0366	8.7064	7.1738	8.9289	9.4817	8.6536	11.4384	10.194	7.5826	8.2395	9.9877
HIST1H3H	11.3761	11.4745	11.1105	12.15	11.0728	11.6701	11.7152	11.4974	10.8462	11.8411	11.0615	11.1487	11.1996	11.3384	12.9055	11.3621	11.4846
HJURP	8.699	9.0849	10.4917	9.0099	9.122	9.7138	8.7851	7.1795	9.9256	9.1222	8.932	10.0106	10.5115	9.6374	7.6162	9.6656	8.0769
HK2	10.5251	10.4332	10.3392	11.5593	10.156	11.4609	9.997	11.2804	11.4092	10.9145	9.8537	11.1208	10.4101	10.7516	12.1291	10.3999	10.5163
HLA-A	15.604	16.0744	16.2442	16.732	15.9282	15.4263	16.6725	17.099	16.3426	16.8856	16.3023	14.7092	14.6288	15.8172	16.7195	15.1785	16.1734
HLA-B	16.3713	17.4191	18.274	17.8716	17.1835	17.3101	18.5314	18.6032	16.3155	18.1204	16.5481	16.1631	15.7339	17.2909	17.8864	16.9788	17.6765
HLA-E	15.2803	15.8776	15.455	16.6951	15.51	14.8976	15.905	16.558	15.684	17.0104	16.1959	14.9788	14.5108	15.0122	16.849	15.5452	15.9467
HMGA1	11.2844	12.4659	12.7044	11.9634	12.4495	12.7155	11.9479	12.1961	12.3062	13.1775	12.1332	12.0692	12.55	12.0844	12.0803	12.6494	12.1214
HMGA2	3.8485	0	8.1794	3.3088	6.5803	7.0084	7.9516	4.633	5.5796	0	6.7933	7.7137	4.4053	6.8193	4.8683	0	7.8896
HMGB1	13.7801	13.377	13.4623	13.4519	13.5719	13.3249	13.3125	13.2049	13.1618	13.202	12.9929	13.7921	13.472	13.6732	13.7277	13.353	13.7392
HMGB2	14.3642	12.5423	13.2843	13.9644	13.924	13.537	13.9444	13.0851	13.2013	13.3111	13.074	13.4409	13.3641	13.7612	14.6005	13.411	13.6772
HMGB3	8.2906	9.6061	8.3601	8.6102	9.0107	9.6755	8.512	8.4802	10.1447	8.8625	9.4603	8.7763	8.9678	9.7682	8.2557	8.8543	9.3892
HMGCR	12.6044	12.3615	12.4708	11.0287	11.9641	12.5747	11.9535	11.1647	10.6786	11.1811	11.9263	11.676	11.2268	11.7066	10.7609	10.7138	12.4307
HMGCS2	8.2906	8.488	8.4236	7.7839	8.7369	8.8897	7.946	7.0322	9.5326	1.245	10.0076	10.8388	10.2293	9.7866	8.5915	9.6477	5.9256
HMGXB3	10.3372	11.1307	11.5328	10.8967	11.0642	10.6152	11.3944	11.4844	10.8485	11.4199	10.9723	11.685	11.0612	10.7937	10.2535	11.0101	11.3811
HMOX1	10.5694	12.8254	11.4612	14.0815	11.5687	11.738	12.4136	12.5157	12.9833	14.4489	11.8529	10.4879	11.6526	10.701	15.9806	13.2365	11.4273
HNF1A	9.9777	13.096	12.3443	12.249	11.651	10.7255	10.4654	10.5561	13.9309	14.3902	11.6533	11.5157	11.665	11.7979	13.8074	12.0786	13.6731
HNF1B	8.8741	8.6392	8.6073	7.231	8.512	9.3815	7.9175	7.0559	9.7443	6.8591	10.4054	11.1682	10.6879	9.8437	6.494	9.0398	8.6565
HNF4A	7.6171	7.2528	8.0554	7.3735	8.7616	8.4629	5.1172	6.4528	9.4308	8.7151	8.4268	9.7109	9.2418	9.1418	6.4008	8.4488	7.1846
HNRNPA1	14.8111	14.2814	14.2885	14.31	14.5932	14.3511	14.7397	14.1343	13.9644	14.1412	14.0277	14.0294	14.1783	14.4727	14.1788	13.961	14.4928
HNRNPA2B1	15.1234	14.9547	15.6232	15.1041	15.1362	14.7981	15.6284	15.3714	14.8616	15.5867	15.1596	15.0591	14.5342	14.7351	15.3209	14.9566	15.5035
HNRNPU	14.7009	14.1313	14.3492	14.1182	14.4812	13.859	14.8651	14.0014	13.4699	14.6396	13.6672	12.3214	13.669	13.4095	14.3903	13.6878	13.8779
HOXA10	8.025	7.7941	7.0546	7.6623	8.2584	8.8607	7.1556	4.9684	9.5524	6.3547	8.9874	10.2022	10.1108	9.3861	7.4115	8.3318	6.2236
HOXA11	7.8742	8.0899	7.5684	7.1542	8.2144	8.5133	5.991	4.3564	7.895	1.245	9.3378	9.2197	9.6916	8.9012	5.9525	7.1552	5.9256
HOXA9	8.0822	9.068	8.6157	7.6937	8.1874	9.1905	7.277	6.2625	10.0099	5.1947	9.2317	10.3911	10.0443	9.9102	8.0127	7.8375	8.1496
HOXB13	8.6856	8.3867	7.7471	7.1986	8.3828	9.0059	7.347	6.2625	9.7455	4.1244	9.0564	9.9587	10.35	9.5431	7.2282	8.6479	6.8651
HOXD1	9.1853	8.82	8.7926	8.9655	9.443	10.1485	8.3122	7.7061	9.6331	7.9679	8.9738	10.1902	10.4933	9.8827	8.2014	9.8626	8.7956
HPGD	8.0461	7.6782	9.4499	8.8203	8.5407	8.7173	6.8887	7.5315	9.0337	8.5976	8.2017	9.5597	9.6054	8.4858	7.6244	9.3295	7.6314
HPN	4.1108	6.7103	0	6.1754	4.9698	5.2741	5.4705	6.5224	6.1982	8.1177	0	6.7012	0	4.7107	7.5307	5.3225	6.0172
HPSE	9.0718	10.252	8.6851	10.6197	10.0735	9.4195	7.8767	12.0897	10.6067	9.9254	10.042	9.7372	10.3479	9.608	11.0093	10.9325	6.9255
HRAS	13.2727	12.4244	12.5102	12.5831	12.5391	12.3063	12.657	12.6791	11.9054	12.6462	12.5529	12.4157	12.1426	12.4358	12.6732	12.5339	13.0021
HRK	9.0381	9.8735	8.8996	8.5978	9.6203	9.8312	7.2499	7.253	10.0896	6.1748	9.3527	10.1346	10.9615	10.0066	8.1393	9.8169	8.1546
HSD17B12	13.5029	12.9376	12.7931	13.0758	12.6974	12.8373	13.1238	13.4457	12.8139	13.1601	12.5152	12.8099	12.7247	12.8903	13.388	12.9558	12.8827
HSD17B4	13.5149	12.9647	13.351	13.3244	13.201	13.1797	13.3278	14.017	12.9302	13.276	12.9813	12.4682	12.8236	13.0613	13.8448	13.1796	13.0081
HSF1	12.1094	12.3962	12.4055	12.6489	12.2779	12.2482	12.8194	12.8847	11.7962	12.6207	12.5003	11.7835	11.8173	11.9268	12.7283	12.3596	12.6574
HSF2	10.1994	10.0642	9.2861	9.5495	9.8286	9.9688	10.0266	9.5756	9.8782	9.1187	10.1122	10.4652	10.3776	10.0271	9.3882	9.9219	10.0088
HSF4	9.6872	10.5756	8.8648	9.9266	8.3095	7.4584	11.0031	9.3902	8.3832	10.1031	9.3881	8.0742	8.2261	7.758	8.9747	8.2	9.4542
HSP90AA1	11.5879	10.9797	10.6553	10.1396	11.1141	10.7219	11.3949	10.0285	10.5992	9.3813	9.6335	10.8487	11.3914	11.4025	10.0382	10.1761	10.9106
HSP90B1	15.9595	15.7336	15.8961	15.6874	15.3019	15.5224	15.7556	15.9489	14.7828	15.8836	15.9628	14.4353	14.6179	15.3493	15.4601	15.4308	15.8075
HSPA12A	13.7423	14.0006	14.8704	13.193	14.0288	13.9697	14.2296	13.7805	13.3672	13.9051	13.7963	14.3735	13.2036	13.7411	12.8819	13.147	14.6434
HSPA14	10.2694	9.798	10.4501	10.5561	10.3545	9.8657	10.8322	10.3597	9.7578	10.7219	10.7054	9.7735	9.9508	10.0728	10.8465	10.3765	11.1169
HSPA1A	13.6252	16.0046	14.0832	17.5184	16.1168	15.8991	18.9996	13.6636	16.1948	17.4392	14.9346	14.3611	14.6005	14.8129	18.414	16.0467	13.6366
HSPA1B	11.8842	14.4754	12.4154	15.5629	14.4366	14.3955	17.2228	11.9562	14.5205	15.9252	13.9425	13.4134	12.9281	13.3197	16.1804	14.1397	12.219
HSPA1L	7.5958	7.0712	8.7167	7.7839	7.6207	7.4584	8.667	7.9903	6.0627	6.9093	8.4663	7.5614	8.4404	8.1407	7.5219	6.8608	8.3785
HSPA2	9.7155	8.506	7.9988	8.132	9.4543	9.4757	8.4773	7.0441	9.7069	7.7828	8.7422	10.5364	10.5791	9.67	6.9275	9.4145	7.3785
HSPA4	13.3118	13.032	12.8057	13.575	13.1054	12.9275	13.4629	13.8845	12.5093	13.056	12.5437	12.1621	12.1559	12.4354	14.3688	13.2218	13.4719
HSPA4L	10.848	11.2261	10.5552	11.3665	11.1027	11.3	11.704	11.5289	10.8958	10.4749	11.1307	11.713	11.323	11.1843	11.7171	11.2386	11.8129
HSPA5	13.2964	14.1719	13.8885	13.9877	13.542	13.7033	14.1689	14.0689	12.9911	14.2608	13.983	12.3242	12.8054	13.6749	13.961	14.1821	14.3448
HSPA6	7.9599	9.1274	10.0326	9.6349	8.7798	7.985	8.6183	7.8348	9.8222	11.3966	9.6108	8.7832	8.9732	8.6506	9.6718	8.7457	9.5741
HSPA8	16.0809	15.892	15.5928	16.5929	16.3407	16.0493	16.5509	16.5881	15.5907	16.5117	16.2406	15.8551	15.8714	15.915	17.1225	17.0197	16.0829
HSPA9	12.9224	13.2621	13.1357	13.2746	13.3233	13.0594	13.7064	13.5303	12.8413	13.6281	13.1177	13.3486	12.4854	13.0814	13.6798	13.1865	13.5667
HSPB1	12.2152	11.192	12.3415	10.9802	11.6576	12.1156	11.571	11.78	10.3168	10.5729	11.7169	11.8838	11.5911	12.0941	11.1115	11.2585	10.9997
HSPB2	13.3066	13.0565	13.723	13.2801	12.9798	13.4204	12.7683	13.3659	12.7626	13.483	13.2534	11.8809	11.9303	12.9385	13.4295	12.9845	13.9257
HSPB3	8.8593	9.4567	8.8996	7.5807	8.6069	9.0719	7.9739	6.8411	9.7675	6.8071	9.6037	9.5502	10.4247	9.5924	7.7279	8.9632	7.3785
HSPB6	10.1419	10.6697	11.4181	11.1239	10.4543	10.5831	10.9352	10.701	10.741	11.3819	10.6019	11.196	11.0869	11.1182	10.7132	10.2787	10.0782
HSPB7	8.3553	8.9147	8.489	8.9623	9.3051	9.3905	7.0015	6.7278	9.7044	8.7245	8.6002	11.1067	10.1458	9.4724	7.7355	9.3008	9.1672
HSPB8	8.2136	11.0021	9.7012	10.0485	10.6428	9.534	9.6411	9.6239	11.6804	12.597	9.8342	10.0253	10.4313	10.249	10.6599	10.4578	10.1533
HSPBAP1	10.0485	9.6111	9.9554	9.943	9.2209	9.4327	9.8706	10.0727	10.3632	10.245	8.9517	8.1294	9.1487	9.1666	10.2721	9.8023	9.8543
HSPD1	13.8366	14.1557	13.6241	14.6739	14.212	14.15	15.6263	14.0897	13.7397	14.5986	14.0639	13.3451	13.5362	13.7578	15.6657	14.3894	13.9817
HSPE1	14.7257	14.5601	14.6701	14.8599	14.6741	14.5862	15.1861	15.1471	14.6403	14.7932	14.667	13.2379	14.4222	14.4686	15.2526	15.0153	14.6447
HSPH1	9.6687	11.1702	8.8961	12.6739	11.5951	10.9875	14.0574	9.284	11.2857	12.5568	11.8864	10.9936	11.1528	10.9861	13.6886	11.4037	10.0716
HTT	13.3843	12.6979	13.5338	13.0117	13.1356	12.992	13.3804	13.585	12.3405	12.8928	12.737	12.9254	12.5587	12.8341	12.7941	13.2079	13.4438
HUS1	11.1179	11.0708	11.2909	11.1769	11.008	11.1677	11.3349	11.1715	11.1895	11.0428	11.2796	10.7945	11.3138	11.1457	11.6493	11.558	11.2492
IBSP	9.159	8.9387	8.7322	8.9526	9.6387	9.437	8.208	7.8072	10.2263	9.621	9.499	10.3736	10.6442	9.6425	9.5619	9.4106	7.2894
ICAM1	10.0075	12.4343	10.0713	11.7089	11.2897	10.3425	9.8927	11.0993	11.5143	12.6688	12.0387	9.9372	10.7689	9.9373	12.1868	12.2633	10.0527
ICOS	8.9261	8.2523	8.3041	9.0099	9.0859	9.9597	8.5825	7.7284	10.0089	9.0117	9.4446	9.9091	10.5587	9.7247	8	9.5655	7.709
ID1	10.7162	11.4758	10.5321	10.8583	10.3954	9.5134	10.23	10.4225	10.562	12.3303	11.8551	11.2931	11.0284	11.3017	11.3072	11.7107	10.5349
ID2	12.6269	13.4718	11.9805	14.5006	12.4744	12.8305	12.8914	12.4541	13.2446	14.063	13.6564	13.1437	12.3172	12.94	15.2127	14.0727	13.4456
ID3	12.0494	12.3608	12.4855	13.4232	12.0031	12.1818	12.9761	12.7174	13.1283	14.1731	12.9581	13.0808	11.823	12.641	13.4961	14.104	12.1662
ID4	7.9319	13.0718	10.5661	12.1986	10.8899	10.992	12.8728	9.7214	11.7188	13.1346	12.9419	12.0459	11.0823	12.0238	11.6046	12.7608	13.4957
IDH1	12.9498	12.9092	12.4319	12.8043	12.257	12.7195	12.5508	13.0962	12.6746	13.3477	12.1286	11.5177	12.108	12.2228	13.7013	12.2334	13.0888
IDH2	12.4528	12.1134	12.2578	12.4828	12.0527	12.0444	12.2126	12.9556	11.639	12.3849	11.4578	11.8425	11.7023	12.0053	12.6607	12.2828	11.9369
IDO1	7.61	9.2435	5.3905	8.8024	8.0339	8.949	6.7791	7.1468	10.3933	10.6816	9.1419	10.1128	9.0439	9.1418	9.4454	8.261	7.8713
IDO2	1.9532	0	0	0	0	0	3.9492	2.9058	3.8973	0	6.3449	5.835	4.3167	0	0	0	0
IER3	12.4299	14.3849	11.8617	13.6113	12.7068	12.7895	12.0559	11.3077	12.514	14.6181	14.7533	13.9031	12.6624	12.6874	13.4581	14.0528	14.392
IFI27	11.3151	11.7379	12.2325	12.7374	12.7283	11.9864	10.8107	13.6819	12.566	14.0317	13.7452	11.3434	11.0462	12.9193	11.3283	11.4859	11.7379
IFIT2	13.3736	13.0949	13.6176	13.8706	12.6806	13.4123	13.2162	14.9889	12.7097	13.3521	13.6058	12.9458	12.2261	13.6577	14.2774	13.5608	13.0018
IFNA2	8.9032	9.7029	9.2702	8.4027	8.3748	9.5155	8.0281	6.0898	10.3624	7.5389	9.7454	9.8664	10.1618	9.7762	7.5219	9.1614	8.6131
IFNA5	9.6551	9.8227	9.9101	9.0099	9.6169	10.225	9.1626	7.9082	10.2412	9.0345	9.8581	11.3635	11.2658	10.4274	8.8777	9.9839	8.2848
IFNA-Family	12.7221	12.9803	12.1976	12.083	12.9703	13.3257	11.9087	10.9698	14.0204	11.4163	12.9885	13.351	14.1908	13.5056	11.1413	13.233	11.5608
IFNAR1	13.5279	14.6742	14.5664	13.9737	14.5359	14.2896	13.9241	14.1396	15.4675	14.3584	14.6382	14.4931	14.9547	14.6951	13.6256	14.3242	14.4873
IFNB1	9.0589	9.7292	8.5989	9.0468	9.0312	9.7858	8.2174	7.399	10.2917	7.4847	8.8774	9.8123	10.3653	9.7877	7.2815	9.7455	6.1241
IFNG	8.9708	9.8804	9.6097	9.0161	9.4769	10.1026	8.1058	7.7719	10.074	0	9.3901	10.3652	10.5171	9.6958	8.6894	9.3028	8.8713
IFNGR1	14.8283	13.9199	14.6789	14.8595	14.2756	14.2098	14.4053	15.4679	14.3871	14.6964	13.9416	12.7058	13.5513	13.8709	15.3574	14.4728	14.3792
IFNL3	5.4933	6.0231	0	5.0082	4.6905	5.152	5.6747	3.9137	7.0197	0	6.0442	6.2077	7.0401	4.5901	0	5.1853	0
IFNW1	8.5299	9.046	7.4514	8.0064	8.9068	9.0663	7.546	6.996	10.0886	8.2074	8.7064	9.7325	10.5581	9.5158	7.9743	9.7501	7.557
IFRD1	11.5288	11.7405	10.6317	11.533	11.5542	10.9703	11.7296	10.598	10.8986	10.6828	12.6749	12.1468	11.8033	12.0736	11.2502	11.2823	12.2685
IFT52	12.2707	11.3115	11.449	11.4156	11.7056	11.828	11.9108	11.4745	10.454	10.7348	11.1034	12.4644	11.724	11.8373	11.7628	11.49	11.6186
IGF1	9.4412	9.755	9.1882	10.2819	9.6437	9.4173	9.3209	10.603	10.9069	10.4707	11.3709	9.7502	10.1744	10.03	9.9405	10.0096	9.6094
IGF1R	12.7479	12.2562	12.3644	11.7519	12.2883	12.3878	12.9045	12.3883	11.394	11.3602	11.9651	11.8717	11.8787	12.2555	11.5167	12.084	12.2474
IGF2	9.6906	13.3847	13.2877	15.1048	10.8553	10.6457	11.0595	11.8379	11.1695	12.3551	14.6234	11.9278	11.7643	10.1932	11.8229	11.8248	10.7396
IGF2R	12.8701	12.5965	12.4199	12.9426	12.4908	11.9329	12.8059	12.8483	12.2107	13.1091	11.8798	12.2701	12.0727	12.0202	13.3131	12.851	12.7165
IGFBP1	8.7861	8.1824	8.6569	8.3594	9.3155	9.2186	7.804	7.1903	9.5482	8.7198	9.6508	8.9683	10.4907	9.4866	8.0561	9.4316	6.0823
IGFBP2	11.9002	14.8126	13.8674	15.1913	12.8506	13.2228	12.1279	15.2839	12.6487	15.9077	14.8924	11.8554	13.3009	13.4598	15.2658	13.3891	14.3097
IGFBP3	11.0826	11.6544	10.1743	12.5328	11.6125	11.1372	11.7507	11.9877	11.3594	13.257	11.7194	10.7316	11.5138	10.6346	12.8395	11.1515	11.6122
IGFBP4	14.2413	15.4094	16.2307	17.0742	15.2949	15.4724	15.9041	16.841	15.3076	16.5523	15.9968	15.0264	14.5797	15.3818	16.9127	16.2327	15.2489
IGFBP5	13.8343	13.5621	13.7505	15.3105	13.3754	12.5655	14.2325	14.9504	13.2051	15.0534	15.8464	11.6321	12.6251	12.2795	14.3859	13.9535	12.9173
IGFBP6	12.6926	12.2135	13.086	14.3515	12.7368	12.1098	14.0027	13.925	12.4525	13.4481	13.0907	11.7938	11.724	11.7165	15.5594	13.3875	10.8355
IGFBP7	13.2347	14.6441	14.1568	14.9545	14.0714	12.6208	14.2728	15.1539	14.6811	16.5022	14.2906	12.5907	13.5419	13.1249	14.9378	13.6459	14.0219
IHH	8.3212	8.3068	8.7627	8.7436	8.5932	8.8769	7.9403	5.9703	8.7692	0	7.6424	10.7269	10.0537	9.1524	7.421	8.843	7.653
IKBKB	12.5511	12.2168	12.6382	12.3757	12.0744	11.9786	12.5712	12.8216	12.0525	12.5893	11.6339	11.8758	11.9223	12.0623	12.5006	12.2301	12.4933
IKBKG	7.2864	7.0712	6.9256	7.6463	7.929	8.0435	7.6875	7.253	8.2086	5.8373	7.5861	7.4616	7.4523	8.6455	6.8019	7.9635	5.5184
IL10	5.5236	7.7343	6.0654	7.4211	6.3558	5.7376	7.6325	5.6969	6.8005	9.1847	6.6358	6.2213	4.846	0	7.8172	6.2013	8.6742
IL10RA	11.5326	12.1303	11.2416	13.008	11.6645	11.0748	11.5166	12.4103	12.4017	12.8665	11.9678	10.6845	11.3767	11.1394	13.4481	12.2786	11.0928
IL10RB	13.6015	12.8175	13.4938	12.7631	13.012	12.7682	13.1577	12.9809	12.6158	12.8538	12.7062	12.1727	12.7402	12.5802	12.9881	12.3857	12.8928
IL11	8.6957	9.5307	8.8613	8.9461	9.1077	9.9087	8.7532	7.3033	10.3503	10.2319	9.8205	10.2628	10.7033	10.0444	8.1959	8.9969	8.1944
IL11RA	11.9977	11.5484	11.765	10.074	10.9038	11.3297	11.7048	10.9431	10.3365	11.1475	10.3228	11.1263	10.3694	10.8841	10.2401	10.6271	11.9288
IL12A	7.1856	7.8232	6.8983	7.4305	7.7309	8.7316	6.4699	5.9703	8.656	0	9.4642	9.6976	9.6205	9.1578	4.8114	8.0401	7.9777
IL12B	8.814	8.5273	7.5156	7.512	9.5263	9.2782	8.0545	7.9017	9.5454	1.9031	8.8507	10.3264	10.324	9.4964	7.3329	9.4598	6.4866
IL12RB2	8.2136	7.6461	8.8823	8.1491	7.9015	9.108	7.2222	6.683	9.6993	6.8591	9.009	9.7908	9.9781	9.5963	7.5395	8.6641	7.9834
IL13	2.7538	4.4425	6.723	5.2384	0	0	0	3.9137	0	6.0903	5.4281	6.6518	0	3.9719	5.1231	4.0378	6.8774
IL13RA2	8.5224	9.331	8.7167	8.0373	9.7842	10.1392	7.6255	7.6055	10.7582	8.9411	10.0394	9.3149	9.6468	10.1494	8	8.8656	7.1343
IL15	10.0511	10.5524	10.2382	9.8399	10.0991	10.2697	10.1044	9.8539	10.105	10.5254	11.04	9.8685	10.2563	10.332	10.5567	10.2162	9.5965
IL16	10.0195	11.4657	10.5844	10.6501	10.0221	9.6055	11.0199	10.0929	10.3381	10.7196	10.9034	10.4731	10.6962	9.8709	10.9782	10.0108	12.5302
IL17A	8.072	8.7997	8.0738	7.4398	8.2926	9.0205	8.2813	6.2827	9.4804	7.827	9.0276	10.2808	9.6649	9.5539	6.512	9.0173	8.4418
IL17F	9.0328	9.3208	9.2188	9.1266	9.2818	10.2537	7.7009	7.3709	9.918	5.9694	9.3357	10.1101	10.9306	10.0558	6.8019	9.68	5.8775
IL17RB	8.0513	8.4364	7.7698	7.6302	8.5192	8.692	6.6045	6.0432	9.3195	0	8.4545	9.9729	10.381	9.5075	6.5297	8.5075	8.3076
IL17RD	10.121	9.339	9.711	8.8658	9.8359	10.0045	9.8706	8.8487	10.0612	8.1872	10.0169	9.4854	10.6138	10.1261	8.709	9.9994	9.0391
IL18	10.4678	11.3849	11.5048	12.2703	10.6336	10.9267	10.8661	12.6957	10.6611	11.6458	10.8364	10.8013	11.0065	10.1863	12.3299	11.3749	10.7303
IL19	9.0196	9.2132	7.8359	9.0099	9.194	9.7246	7.4852	7.7136	9.7998	0	8.7031	9.9269	10.3018	10.0154	7.5395	9.6013	7.6742
IL1A	9.2018	9.5499	8.9798	9.3742	9.0362	9.3656	8.7914	8.5527	10.5655	9.2282	9.5514	9.3228	10.6009	9.6921	9.3438	10.8541	8.05
IL1B	9.3254	11.4383	8.3298	10.296	10.6477	9.9763	9.7223	7.4445	10.3373	10.3304	12.4341	11.0085	10.9123	9.7425	9.3858	11.8945	10.3424
IL1R1	10.4312	11.0141	9.1938	11.2897	10.9094	10.5939	9.7007	10.8666	11.0281	12.47	11.0692	9.6468	11.586	10.2622	10.7006	11.4712	9.2018
IL1R2	8.8353	9.7625	6.4314	9.3742	10.4552	9.5542	8.8162	7.4265	9.8291	9.498	9.5366	10.1648	10.6288	9.8115	11.344	10.1125	7.6952
IL1RAP	11.8868	12.5023	11.8537	12.6096	12.3299	12.3111	11.6345	12.0368	12.3051	13.3645	12.3289	11.2204	11.3526	11.7865	12.8099	12.7484	12.6323
IL1RN	8.7703	11.1301	8.043	9.7288	9.1196	9.8608	9.566	7.7719	10.2429	10.156	10.1945	9.4234	10.4121	9.7306	10.2019	10.5498	9.4147
IL2	9.3124	9.3147	9.125	9.2103	8.6238	9.4062	8.7305	6.6522	10.5245	7.4053	8.892	10.5938	10.6276	10.2356	8.1792	9.2349	6.4211
IL20	0	0	0	4.317	0	0	5.5616	0	6.0939	0	0	7.5179	0	4.6314	0	0	0
IL20RA	8.7829	8.8984	8.6488	7.1199	8.2233	9.1905	8.0855	7.1578	9.9354	7.5066	8.3984	10.121	10.2741	9.8741	7.5307	9.6559	7.6386
IL20RB	9.2772	8.7093	9.0402	7.9491	8.99	10.1565	8.8039	7.9211	9.4655	8.965	8.9405	9.8761	10.4047	9.4189	8.116	9.911	9.0875
IL21	8.7544	7.8346	8.9099	7.6623	8.9769	9.463	7.4379	7.3132	9.8838	6.9893	8.3612	9.416	9.8665	9.7018	6.494	9.0248	7.8651
IL22	0	0	0	0	0	0	5.0348	2.6808	3.9664	0	7.2661	5.4047	0	3.8371	0	0	0
IL22RA1	8.3298	8.9414	7.9465	8.5212	8.3788	9.5662	8.0281	7.1246	9.4123	6.3786	9.4466	10.6541	10.2534	9.6425	8.5356	9.0669	7.3956
IL22RA2	9.2661	9.3845	9.3478	9.115	8.7055	9.5031	7.7852	7.523	10.2765	7.3213	9.4759	10.4588	10.2909	10.2281	7.9548	9.1031	6.815
IL23A	9.1198	8.785	8.4473	8.3788	9.155	9.5278	8.3296	7.1687	9.8093	0	9.8655	10.237	10.5719	9.6823	8.0189	8.8401	8.8308
IL23R	8.9374	9.2606	8.5026	8.6824	8.8185	9.4305	8.4773	7.0322	10.5331	8.3535	9.0972	9.7097	10.0758	9.4056	8.4729	9.0742	6.2236
IL24	8.1224	8.7938	0	7.5723	7.998	9.2831	7.4299	6.3416	9.0675	7.944	8.932	9.8235	9.7102	9.2715	6.6642	9.4856	5.2803
IL27	7.2138	6.6726	8.0179	7.0244	6.913	7.7027	6.1753	7.2428	8.5945	0	8.3528	10.0683	8.8583	7.6057	6.3216	7.1915	6.5339
IL2RA	8.7544	8.8737	8.7665	9.9084	9.1963	9.6036	8.1008	8.0504	9.9642	11.2846	9.386	10.409	10.35	9.9092	10.0382	10.0982	8.7859
IL2RB	7.5815	9.339	9.0151	9.7097	8.8067	9.7633	7.804	8.4039	10.4004	8.6624	9.688	9.6767	9.2493	8.8842	10.1018	9.2218	0
IL2RG	9.0328	9.957	9.9993	10.2132	9.9232	10.0235	9.1032	10.3163	10.8656	10.4168	10.1803	9.5529	9.834	10.2163	10.843	10.0472	9.226
IL3	8.209	8.061	7.0669	8.1147	8.2366	8.7281	6.7664	6.5053	9.3212	0	8.6662	10.3413	9.7264	9.4908	7.8387	8.3318	7.2236
IL33	9.5521	10.0223	8.7889	10.2333	9.3826	9.8689	8.2724	10.6387	10.5409	9.3238	10.4865	11.386	10.719	10.3955	11.2034	9.7979	8.4168
IL3RA	5.9607	7.8628	0	7.512	6.0097	3.646	6.7407	7.7503	6.6822	0	7.5125	7.0981	5.2324	2.3778	7.8599	6.4004	7.1846
IL4	8.9176	9.0825	9.3301	9.4566	9.2754	10.0422	8.236	8.2013	10.3225	10.0369	9.6897	10.5026	10.5939	10.1679	8.4451	9.9232	9.8911
IL4R	10.9196	12.1049	11.2975	12.0644	11.2801	11.1169	10.7747	12.1149	11.9128	12.779	10.9099	10.6408	11.3668	10.4097	13.1878	11.8316	9.8465
IL5	9.6889	9.4153	9.649	9.1662	9.0513	10.0322	7.8589	7.5399	10.4749	6.1472	9.774	10.252	10.7658	10.6186	8.0864	9.3815	8.7662
IL5RA	7.8742	7.4517	8.6199	7.8688	8.7948	9.2855	7.9233	6.8814	8.7497	0	10.0328	10.2328	10.0076	9.326	5.4554	9.1149	8.3435
IL6	9.5539	13.3892	8.9167	10.6856	10.567	10.6514	11.1319	7.3803	10.955	11.6134	12.7651	12.5939	11.3992	10.8107	10.1326	11.7235	12.4667
IL6R	12.3849	12.6462	11.7432	12.9967	12.7623	12.0583	12.2143	12.8626	12.5293	13.4759	12.0265	11.6025	12.3586	11.6351	13.3553	13.3342	11.4684
IL6ST	15.7868	15.2236	15.3446	15.4193	15.3543	15.3862	15.5086	15.6889	14.5336	15.7514	15.6308	15.142	15.1093	15.0616	15.279	15.5073	15.807
IL7	8.4413	8.5131	8.5603	7.8688	8.6927	9.6362	7.5235	7.4445	8.7788	7.8443	9.5569	10.1936	10.3353	9.5963	6.5985	9.0935	8.0337
IL7R	9.6221	10.436	9.5928	10.2426	10.0833	9.8608	9.4536	9.0028	10.5238	11.7044	10.5216	10.2562	10.5665	10.153	9.4913	10.2649	7.0716
IL9	0	0	0	0	4.3438	3.0583	4.1966	0	4.9195	1.245	0	4.6344	0	0	0	4.62	0
ILK	13.7103	13.9039	14.7046	14.0008	14.1982	14.0279	14.1052	14.3312	13.581	14.2155	14.1076	12.9794	13.5128	13.9044	14.3636	13.6406	14.2564
INHBA	8.4492	9.7475	8.2884	10.071	9.3626	9.3331	7.8408	8.5148	9.9536	10.4383	11.0116	10.111	10.6813	9.3663	9.7228	9.5655	7.8956
INHBB	9.2435	10.2477	10.5244	11.3352	10.0833	10.2136	9.036	9.2664	10.1706	11.7314	10.0692	9.273	10.3339	9.9455	12.1766	10.4296	8.8085
INPP5J	5.9827	8.1598	8.5428	8.374	7.2544	8.1323	7.8708	9.4064	7.9558	9.3453	8.5085	4.4615	6.816	6.4668	7.4305	7.3443	6.5494
INS	12.0871	14.7709	15.0514	14.1575	13.2133	12.7492	12.7521	13.1172	14.6566	15.9933	14.4662	13.496	13.2514	13.1255	15.1303	14.02	15.552
INSR	11.3091	10.9192	10.4084	11.1893	10.9258	10.6504	11.0987	10.2639	11.0471	11.1888	11.3568	11.7766	11.4772	10.9483	11.081	10.8456	11.532
INTS7	10.9096	10.6832	10.6066	10.1734	10.3625	10.5522	10.9861	10.5236	11.2785	10.0406	10.1295	10.7028	11.1399	10.91	9.9813	10.7823	10.8117
IRAK1	13.4524	12.8297	12.7088	13.927	12.938	12.6507	13.2515	13.545	13.083	13.2694	12.8242	11.7271	12.232	12.6697	14.2599	13.3925	13.219
IRAK2	9.6923	11.5388	9.6284	10.6259	10.6941	10.6802	10.7921	9.9004	11.0986	11.6396	11.3463	10.7593	10.8272	10.594	11.0133	10.9359	10.0129
IRAK3	13.1282	12.169	12.5692	13.4744	12.8728	12.1536	12.8722	13.3363	12.4335	13.6148	12.2799	11.7375	12.4471	12.8002	14.0247	12.866	13.0804
IRF1	10.457	12.9554	9.7478	11.226	11.3685	10.8246	10.9881	9.2562	10.4808	11.4999	14.2548	14.5479	11.2845	13.212	10.1484	11.7591	15.0832
IRF2	11.6661	11.282	11.4843	11.8413	11.6206	11.5161	11.8345	11.9613	11.5201	11.8144	11.1072	11.9622	11.6736	11.5752	11.9468	11.3541	11.6259
IRF3	12.4329	12.2296	12.5764	12.3221	12.0651	11.8515	12.4384	12.596	11.7047	11.8556	11.5777	12.1455	11.7779	11.9451	12.2735	12.1005	12.1266
IRF4	3.5276	6.0231	0	7.4211	5.2037	4.4557	4.1966	3.2719	6.1692	7.0047	6.459	7.4673	3.6272	5.7216	6.4388	4.3896	6.653
IRF5	11.5543	12.4075	12.0281	12.6823	12.3057	12.213	11.0065	12.4197	13.3714	11.1777	12.1758	12.4012	13.0181	12.5909	12.0613	12.6596	11.53
IRF6	15.252	16.6982	15.7046	16.0957	15.9078	16.0432	15.0214	14.3559	17.8347	15.1318	16.0138	16.3878	17.0149	16.6761	16.071	16.5468	16.1424
IRF7	9.3211	10.5713	9.9993	10.516	10.3865	10.1957	9.8085	10.3915	11.021	11.8422	11.0915	11.6871	10.5405	10.9032	10.2628	9.9178	11.0419
IRF8	11.408	12.3501	11.3909	12.955	11.607	11.7179	11.6664	13.0699	12.2052	12.8694	12.2385	11.5263	11.3234	11.3708	13.4729	12.2307	12.0983
IRF9	11.9807	12.2447	12.3961	12.5849	12.5789	12.3066	12.3402	12.7509	12.1897	12.8985	12.146	12.707	11.5851	12.5129	12.8388	11.9692	12.5261
IRGM	8.9289	8.2608	7.4325	8.7843	9.3155	9.3331	7.7977	7.6987	9.3889	8.2273	7.7032	10.6515	10.4194	9.7043	7.7432	9.4335	8.0662
IRS1	12.1965	12.9193	13.1315	12.3711	12.0688	12.895	13.3932	11.9082	11.7226	12.1191	11.8185	12.5988	11.9022	12.1553	12.1909	12.0174	13.3967
IRS2	15.1921	14.5494	14.2223	15.1285	15.0012	14.3822	15.0017	14.6573	13.6578	14.2908	14.1809	14.1321	14.6735	15.0662	14.8277	14.816	15.0843
ISG15	11.6282	12.9333	13.4811	13.5729	12.6547	14.0351	12.7877	14.0867	13.4074	14.891	13.9206	12.675	11.9075	13.7267	13.6554	12.5024	12.935
ISL1	9.0169	8.5995	9.1684	8.7286	9.9938	9.8866	7.7598	7.4973	9.9557	7.8529	9.6143	10.1551	10.7912	9.9228	8.4263	9.7348	5.8528
ITGA2	11.9569	10.6168	12.5542	10.5378	11.5709	11.7802	11.6898	11.7472	10.1978	10.2004	10.9383	11.2314	10.1215	12.0503	11.7684	10.266	10.8013
ITGA3	10.771	12.4425	11.4163	12.6618	11.5835	11.6181	11.2812	12.546	11.9144	12.8336	11.6661	10.6634	11.1809	11.3255	13.1419	12.1445	12.7145
ITGA4	12.2838	11.9158	11.1672	11.9834	12.2981	11.4442	11.9764	10.6279	11.9131	12.4979	11.685	10.56	11.5813	11.6801	12.9637	10.9897	11.7197
ITGA5	9.3907	11.2778	9.4662	12.0897	10.5235	10.123	10.27	11.4734	11.4037	12.6839	10.7661	8.9064	10.7201	9.8081	12.3701	11.8558	10.0487
ITGA6	15.7714	15.2733	15.5795	15.2202	15.6241	15.1189	14.8524	15.015	13.9755	14.1976	15.2161	15.4679	15.225	15.7021	14.7555	15.549	15.6515
ITGA7	12.844	12.8052	14.0553	12.9679	13.2761	13.4039	12.199	13.4324	11.9007	12.9919	12.8569	13.3637	12.848	13.2945	13.6876	12.7036	14.0486
ITGA8	7.8263	4.2508	7.3343	6.6294	6.7866	4.6487	6.5162	5.8401	6.8653	9.6704	7.4108	5.2801	4.3617	5.0523	1.0897	6.872	0
ITGA9	9.1877	8.2523	8.9402	9.1912	8.5689	8.0377	8.5753	10.4122	9.1385	10.8719	9.531	7.5452	7.3777	7.4237	10.3149	9.3275	9.402
ITGAM	10.8806	10.8497	10.4768	11.4185	10.3964	10.079	10.4417	11.9224	10.2139	11.1149	10.3076	9.3133	8.9678	9.9383	11.827	11.1236	10.2732
ITGAV	13.1604	12.9926	13.1954	13.6258	12.9302	13.2213	13.9912	14.8254	13.8658	14.3983	13.0012	12.5204	11.9879	12.3162	14.2757	13.7666	12.3167
ITGB1	15.9302	15.2304	15.4858	15.285	15.5338	15.5586	15.4462	15.5062	14.6374	15.6323	15.2825	14.8077	14.8032	15.2488	15.6118	15.3071	15.6684
ITGB2	12.5825	13.282	13.4244	13.8736	12.5322	12.4585	13.0036	14.3483	13.8501	14.7009	12.5246	10.1997	11.5354	12.0158	14.6117	13.0213	13.3653
ITGB3	7.9982	9.1641	8.8613	9.477	8.9477	8.9024	8.2679	8.561	9.6594	9.1949	8.1829	9.4981	10.0103	8.9551	9.6936	9.4316	7.3956
ITGB4	17.1416	15.7306	16.4708	16.2013	16.3312	16.2183	16.7362	15.8556	15.1183	15.3853	15.311	16.8791	15.9092	16.2027	15.7852	15.9966	16.0507
ITGB6	6.0468	6.2957	7.0546	5.1047	5.6623	6.4232	5.3394	5.6037	5.8596	0	6.065	7.0758	7.0192	7.339	4.5587	4.9932	0
ITGB7	9.3845	10.3766	10.2637	9.7401	9.5245	10.294	10.1381	10.3224	10.1978	8.5456	9.8432	10.7796	10.6097	10.3351	9.7533	9.5181	9.4084
ITGB8	15.639	15.7428	16.9059	16.4788	15.9448	16.9693	16.0715	17.138	14.7875	16.3539	15.9817	15.816	15.5929	15.5625	16.843	16.3758	16.6686
ITLN2	8.8262	9.3748	8.6529	8.56	9.1149	9.9505	8.393	7.4355	10.2359	8.535	9.7438	10.7004	10.655	10.0793	7.7047	9.6214	7.8589
ITM2A	8.5668	9.7029	10.7402	9.2022	9.581	10.035	9.8085	8.9595	10.1549	9.1503	10.1791	9.7781	10.0495	10.0396	6.6317	9.0522	9.3301
ITPKB	12.3272	13.6783	12.4537	13.0175	12.3475	12.0558	13.1652	13.0524	12.5297	13.314	12.9651	11.9072	11.886	11.6303	13.1086	12.7095	14.0291
JAG1	10.5703	12.3204	10.7902	11.8626	11.4646	10.7807	11.801	12.0915	11.4718	12.8439	11.6703	10.8465	11.2127	10.5442	11.8828	11.4731	11.3234
JAG2	7.2864	10.2982	9.325	9.4125	9.2967	8.578	9.8269	10.0611	8.9614	11.0512	9.3336	8.4718	8.0756	7.6314	9.9205	7.8771	9.8956
JAK1	13.8095	13.1528	13.5418	14.0206	13.5793	13.0517	13.7728	14.051	13.2299	14.0227	13.2624	12.5905	12.9024	13.0624	14.1568	13.8689	13.441
JAK2	13.2019	12.4223	12.7546	12.7292	12.3815	12.569	12.8512	13.3681	12.4542	12.5947	12.4753	11.3651	12.2521	12.1829	12.9563	12.6608	12.5378
JAK3	6.4616	9.0896	8.9634	8.8238	8.7616	7.4498	8.4734	9.6764	9.7867	10.9489	8.8175	10.816	7.6913	6.3229	9.443	9.0863	8.1944
JMJD1C	13.4352	13.3744	13.1996	13.4858	13.2902	12.849	13.4103	13.1927	12.7838	13.662	13.9027	13.9142	12.5427	13.0491	13.4424	12.9209	13.5938
JMJD6	11.1601	11.3232	10.7248	11.4704	11.6658	11.3668	11.8887	10.739	11.0062	11.577	11.1393	12.0208	11.4492	11.762	11.6869	11.6291	11.4423
JPH3	8.5849	8.8257	8.5776	8.5168	8.8873	9.4261	8.5789	7.1134	9.5678	6.578	9.009	10.1453	10.4819	9.6298	8.4072	8.2438	7.9663
JUN	16.8593	16.352	15.7044	16.7077	17.1693	16.6711	17.5472	15.3219	15.5794	16.1365	17.2987	17.892	16.179	17.1129	17.0737	16.109	16.7287
JUNB	16.211	16.9177	12.8424	16.3277	16.6344	15.9099	16.2322	13.471	15.3499	16.5858	17.7112	18.4964	16.612	16.873	16.8883	16.663	17.5161
JUND	14.4827	13.8393	12.5518	13.7289	14.4334	14.0193	14.9976	11.8591	13.2106	14.1111	14.2817	15.5361	13.6188	14.0975	13.5944	13.9408	14.438
KAT2B	14.1201	14.3889	13.9731	14.1725	14.2037	14.2584	13.7678	14.0783	13.1367	13.9634	13.8069	13.4234	13.368	13.6101	13.4323	13.9074	13.7459
KAT5	11.1054	11.1307	11.245	11.2618	11.3549	11.1115	11.6067	11.3604	10.9682	10.9648	10.2746	12.0746	11.4479	11.3547	11.3156	10.7674	11.6729
KATNBL1	12.7595	11.9094	12.3205	11.0591	11.9448	11.5861	12.6726	11.9143	11.626	11.9207	11.4666	11.04	11.995	11.9354	10.8875	11.6464	12.1381
KCND2	8.0036	9.2858	7.906	6.8404	8.9848	9.0059	7.804	6.8814	9.498	6.3303	9.7211	9.9393	10.3039	9.8349	6.4759	8.4562	6.9948
KCNIP1	9.1023	9.355	9.9404	8.6667	9.2776	9.5899	7.8286	8.5276	9.5775	9.8988	9.9995	9.6354	10.6741	9.5512	7.9482	10.0019	8.2985
KCNK5	10.5251	10.5021	12.2369	9.155	10.0474	11.858	11.4506	10.0814	11.0296	9.0307	11.0196	11.7955	11.0531	11.3547	7.0056	9.8987	12.6304
KCTD11	10.3906	11.6109	10.8956	10.9762	10.7961	9.8246	10.9309	10.5467	10.893	10.6888	10.8625	10.7669	10.2118	10.5031	11.0651	10.6639	12.1659
KDM1A	11.9405	11.5938	11.5316	11.6426	11.3735	11.4436	11.7791	11.4674	11.3726	11.6452	11.0698	11.7375	11.258	11.6411	11.9919	10.9832	12.4173
KDM3A	12.8511	12.3633	12.6012	12.5317	12.3445	12.4806	12.8284	12.2895	11.594	11.8752	12.1924	12.2957	11.9089	12.2364	12.7912	11.474	13.0568
KDM3B	12.6249	11.9201	12.2642	11.8738	11.9924	11.885	12.4098	12.2152	11.5103	11.7596	11.7417	12.4448	11.8385	11.9351	11.7094	11.3212	11.9681
KDM4B	11.9967	11.8351	12.5378	12.3299	12.4236	12.2482	12.5658	12.2586	11.7666	12.0429	12.1378	12.1707	12.1545	11.95	12.2463	11.602	12.8443
KDM5B	10.7471	11.4085	10.8528	11.4539	11.287	11.5	11.7098	11.0301	11.0466	10.5973	11.6361	11.2863	11.5007	11.3001	11.631	11.1572	12.183
KDM5C	11.7659	12.4829	13.0785	12.0291	12.8755	12.5497	12.669	12.9755	12.0932	12.8716	12.49	11.1769	11.294	12.5379	11.9702	12.13	13.0424
KDM6A	11.8618	12.0978	11.665	11.3208	12.015	12.0322	11.6902	11.6635	11.74	11.7424	11.3973	11.0021	10.8357	11.9888	11.6534	11.3058	12.6618
KDM7A	10.9762	10.8326	10.8013	11.5657	10.7667	10.4074	10.8277	10.514	10.2368	11.4688	10.5412	9.1661	10.449	10.2523	11.5217	10.9028	11.1684
KDR	9.5631	10.3569	11.0714	10.4883	9.3546	11.1271	10.112	10.6533	8.4839	11.5522	10.166	8.9438	8.8759	7.5849	10.3389	8.5777	9.0364
KEAP1	10.8069	10.4463	10.779	10.5561	10.7108	10.703	10.8238	10.8898	10.687	10.6707	10.0756	11.4765	10.9306	10.6918	10.0351	10.8154	10.3784
KIF14	8.7766	8.2395	8.0979	8.2208	9.0413	9.6921	7.7725	7.0907	9.5817	9.4676	9.7292	10.2661	10.5146	9.591	6.5816	8.8373	8.8527
KIF2C	7.0039	8.2178	7.611	8.5124	7.8392	7.666	7.8469	7.6759	8.5863	8.577	8.0064	8.3746	8.6498	8.1796	5.2988	7.0406	7.6095
KIF3A	11.9936	11.2893	11.8345	11.6788	11.9	11.9147	12.2262	12.2732	10.9308	11.6203	11.3998	9.8246	11.1631	11.7356	11.7548	11.5255	11.7534
KIF3B	13.0572	12.3333	12.5077	12.5546	12.631	12.6814	12.6927	13.2461	11.8346	12.1701	12.5444	11.386	12.1737	12.1382	12.5643	12.6691	13.0369
KIF5B	14.9611	14.2503	14.8771	14.4337	14.5038	14.5449	14.5534	15.0845	13.7464	14.5651	14.642	13.9188	13.9691	14.1412	14.2605	14.5832	14.8043
KIT	5.9383	5.9618	8.701	7.1542	4.9698	6.6951	5.969	7.6683	6.651	7.6315	0	7.3232	6.2375	4.4586	8.3535	5.9063	6.0609
KITLG	10.0088	10.512	11.0058	8.9942	9.718	9.9166	10.3552	9.3972	10.0201	10.1987	9.8522	10.8564	10.2996	9.8148	9.7189	9.1545	9.0662
KL	9.4996	10.8982	9.8131	10.0755	9.9327	9.9912	10.0213	10.2109	9.9557	8.1939	9.8174	9.5092	10.2511	10.3241	10.7306	9.3874	11.0213
KLB	9.0641	9.092	8.6447	8.7057	8.127	9.5196	8.3122	7.253	9.6581	7.3213	9.4004	10.5654	10.2953	9.8987	8.2396	8.6641	6.3167
KLF12	11.1358	10.6887	11.247	11.0078	10.9326	10.8722	11.2323	10.0871	10.5786	10.7161	11.442	10.1858	10.8322	11.0054	10.5183	10.7957	11.2509
KLF17	7.638	8.2308	8.3601	4.8501	8.0237	8.4586	6.8289	5.0649	9.0357	4.7566	7.935	8.8306	9.5261	8.3125	6.4575	7.7851	6.7497
KLF4	13.6214	13.3526	10.424	13.0442	14.0769	12.8814	13.423	9.3405	12.0503	13.1698	14.4125	15.9365	14.0942	14.1929	12.5576	13.3935	13.5784
KLHDC10	11.7655	11.8074	12.0718	11.9436	11.5582	11.9953	12.0011	11.9127	11.4965	11.962	11.6593	11.592	11.6286	11.6294	11.4432	11.7443	11.6973
KLK1	8.4413	7.2356	6.2492	8.2581	8.4412	9.4694	6.9796	6.3983	9.0812	7.4957	8.0383	10.7593	10.1506	9.6412	7.0917	8.9152	7.4786
KLK2	8.3212	8.2308	8.4567	7.5723	8.8273	8.8145	7.6807	6.488	8.9271	7.3579	9.1922	9.8324	10.309	9.3086	7.1953	8.7086	7.5105
KLK3	8.957	7.3357	2.7414	8.7133	8.8957	9.7299	7.5006	7.5812	9.5858	7.0502	9.4426	10.4113	10.4793	9.3292	7.4677	9.3214	0
KLK4	6.9151	6.9182	6.8422	6.2192	7.6341	8.1215	5.8536	5.2811	8.6534	0	8.0064	9.0602	9.1113	7.9417	5.6942	8.1033	6.5947
KLK5	9.2089	9.2175	9.2596	8.8203	9.2276	10.1121	8.2543	7.2115	9.7431	8.0817	9.8052	10.6998	10.8716	9.7728	7.4769	9.2175	8.1033
KLRB1	6.4458	0	6.2707	6.8818	5.7876	5.3502	5.5616	5.7267	4.3235	7.9914	6.1255	4.9281	3.6272	3.1203	7.9216	7.2952	0
KLRD1	9.1638	8.9093	8.0305	8.1604	9.2231	9.5542	8.2858	8.3331	10.4297	5.8715	9.3943	11.1308	10.7458	9.8437	8.9584	9.4087	7.5947
KLRG1	10.4212	10.2909	9.543	10.074	10.0449	10.1801	9.8825	9.8724	10.9443	9.7437	9.9941	11.0624	11.0337	10.4636	10.0718	10.534	8.9314
KMT2B	11.9844	12.0306	12.2095	12.1745	11.9309	12.085	12.5478	12.2377	11.1918	12.1003	11.7565	11.3411	11.7544	11.7174	12.0371	11.7722	12.4707
KMT2C	13.5525	13.2355	13.4769	13.2379	13.2466	13.1978	13.5222	13.3024	12.5525	12.7187	12.9647	12.496	12.687	12.7883	13.4498	13.0449	13.6757
KMT2D	12.7871	13.2968	12.9446	12.7905	12.7923	12.8474	13.2448	13.0937	12.3943	13.0236	12.5133	12.8316	12.4108	12.6726	12.7914	12.7688	13.059
KNG1	8.2773	8.5861	9.0983	7.9748	8.3178	9.5134	7.5899	7.6135	9.5197	8.0744	8.8803	9.8588	10.301	9.6835	8.1735	8.6577	7.7429
KNTC1	10.5566	10.1319	10.4084	10.5193	10.2505	10.1419	10.9152	10.2292	10.3234	9.1813	10.2713	11.0395	10.4838	10.3398	10.456	10.0826	10.8543
KPNA2	12.1688	12.8966	11.3046	12.5865	12.4005	12.5039	12.0286	12.227	12.5688	12.333	12.6129	12.3955	12.7246	12.3421	12.9328	12.5181	12.8129
KRAS	13.4494	13.0976	12.663	12.82	12.4952	12.3886	12.6786	13.1907	11.9023	12.6911	12.2953	11.9182	12.1654	12.2801	12.5195	12.7341	12.8758
KREMEN1	8.6517	7.923	8.4844	9.0407	8.3947	10.0984	8.5606	9.7233	9.9461	9.7935	10.5037	9.8985	9.4225	9.7259	7.6244	9.1337	8.6386
KRT13	7.8918	6.6726	7.6194	7.9294	8.6537	8.8865	7.8164	6.488	9.3212	0	8.5787	10.2921	10.0623	9.3541	7.4115	8.8171	7.2616
KRT14	8.748	9.9649	9.4755	8.4902	8.5724	9.8945	8.5346	8.0147	10.073	8.0744	9.8566	10.9162	10.673	9.7413	6.9671	9.9644	9.4252
KRT16	9.9845	9.8511	9.3301	9.2583	10.4256	10.6046	9.351	8.747	11.0041	10.3134	10.4326	11.9823	11.9534	11.2665	8.3335	10.4973	8.8589
KRT17	9.4452	9.4343	9.763	9.292	9.8489	10.2722	9.4596	9.7066	10.8622	8.5027	9.986	10.7203	11.1679	10.4933	9.5662	9.9124	9.0742
KRT18	13.6855	13.6511	13.1517	13.2249	13.8979	14.4465	12.7873	12.1586	14.453	11.882	13.7452	14.2805	15.1043	14.53	12.598	13.9614	12.4695
KRT19	9.541	9.5774	9.5386	9.5082	10.0145	10.3425	8.9088	7.3519	10.6268	8.6624	10.0934	9.717	10.981	10.3194	8.9972	10.1862	8.1944
KRT5	7.8079	8.0064	7.8502	7.1314	8.7707	9.1458	7.7598	5.6969	9.146	5.1947	7.3697	10.3498	9.5212	9.413	5.8434	9.443	7.4042
KRT6A	8.3255	8.5483	4.4989	7.7766	8.4412	9.1879	8.1796	5.6969	10.2455	7.0797	9.2477	11.3739	10.4458	9.9819	7.4492	8.9995	7.6952
KRT7	2.5329	7.3437	7.2288	0	7.8158	0	3.2732	5.6354	5.5796	0	0	5.7809	5.9293	4.3638	7.2919	5.8163	0
KRT8	13.1265	13.1345	12.9107	12.5578	13.0021	13.2176	12.6082	12.5324	13.8067	12.2392	13.2006	13.2749	13.8254	13.4874	12.5793	12.8414	12.597
KSR1	11.0281	10.9385	12.4055	11.6905	11.6633	11.1339	11.7743	12.0022	10.3357	11.4076	11.1779	10.958	10.5557	11.4584	11.7325	10.9624	11.1221
L1CAM	16.7247	16.4578	16.9414	16.4006	16.6878	16.5656	16.9562	16.4662	15.746	16.0857	16.3188	16.5908	15.9998	16.3626	16.2076	16.0183	16.739
LAG3	9.1098	10.0606	9.5692	8.8829	9.7336	9.5622	9.3763	8.2119	10.166	10.035	10.77	10.5227	10.5127	9.9039	8.8176	9.5878	8.5416
LAMA1	9.0222	11.1307	9.2596	8.991	9.7117	9.9551	9.9957	7.8885	9.8151	8.9003	9.6508	10.1551	10.7876	9.7436	9.2719	9.8738	11.0053
LAMA3	12.0984	11.2636	11.3811	11.4026	12.6059	11.7969	10.3594	10.5033	10.387	10.828	11.8962	12	12.9831	12.7026	11.0719	12.605	12.7017
LAMA5	10.6822	12.9821	11.8219	12.7905	11.0163	11.9406	12.4095	12.4285	11.7238	12.748	12.0634	11.7279	11.6139	11.4731	11.8153	10.5689	12.4113
LAMB3	8.0617	7.923	5.8261	7.4673	8.4526	8.9149	7.5534	6.5053	9.6633	6.3547	8.8803	9.6277	9.5818	9.3648	7.343	9.3132	7.2236
LAMB4	9.2366	12.9307	12.1906	12.0241	11.2102	9.8913	10.27	10.1156	13.706	14.2338	11.3388	9.81	10.6601	11.0504	13.6599	11.5606	13.385
LAMC2	8.1174	7.4064	8.624	8.0064	9.1573	9.3815	7.8885	6.4166	9.945	7.8357	9.1098	9.7976	10.2421	9.7762	8.5746	9.4448	8.3031
LAMC3	10.0155	8.7582	8.1099	9.5855	9.3807	9.4608	8.7945	7.9276	9.9536	10.6226	9.3271	11.2851	10.7234	9.8448	8.6855	10.2327	8.1993
LAMP5	8.4453	8.3552	9.2243	9.2076	9.4638	9.6209	8.1796	7.5566	9.9213	8.0962	9.5066	10.4068	10.4581	9.5241	7.5995	9.4892	9.5222
LAMTOR3	10.4232	10.8002	11.1906	11.1368	10.204	10.3332	10.8154	10.8068	11.2436	11.3885	9.8417	10.3444	10.3542	10.6238	11.5464	10.518	11.6973
LAT	9.1542	9.6358	10.1193	9.3645	9.1963	8.8542	9.5969	9.5383	9.2742	10.3993	9.1804	8.5629	8.9751	8.7802	10.449	8.9659	9.5203
LATS1	13.499	12.6215	13.3944	12.7608	13.0201	12.8425	13.3966	13.2461	12.6176	12.6884	12.5025	12.6665	12.5966	12.9085	12.6315	12.7083	13.1563
LATS2	14.1776	14.2491	14.1079	14.9047	14.4226	14.4311	13.8976	13.7283	13.4466	13.9864	13.8643	14.0967	14.0312	13.8105	13.848	14.5017	14.7255
LCN1	9.1023	8.9308	9.3802	8.4723	9.0712	9.5134	8.1699	7.1358	9.9525	6.9893	9.6143	10.1525	10.5731	10.0328	8.8497	9.8513	8.9225
LCN2	0	0	0	3.9521	0	0	0	3.5637	3.3938	0	6.3949	2.1716	3.8329	3.1203	7.2919	0	5.6387
LECT1	7.9432	7.5591	8.375	6.3232	8.3466	8.3236	7.3384	6.3026	9.5183	7.6611	8.1099	10.552	9.9117	8.951	7.3126	7.146	6.9373
LEF1	9.2366	9.6193	9.9636	9.5038	9.1689	9.9134	8.5005	8.5978	9.7796	9.1538	9.9404	10.3583	10.8014	10.0241	9.0686	9.6379	9.2139
LEFTY1	9.3927	9.7995	8.5559	9.3863	9.7629	10.0664	9.1674	8.7935	10.2858	8.4528	9.7357	9.6668	10.7158	10.1776	8.8355	9.3893	8.1846
LEFTY2	8.2504	8.5587	8.4613	7.5381	7.8735	8.9611	7.6255	7.8619	9.3212	8.4528	9.7486	9.3679	9.9517	9.3118	7.4769	9.3617	6.1241
LEP	7.9033	8.2735	8.5516	8.4723	9.2231	9.4905	6.8769	5.6969	8.9614	8.43	9.1147	10.4688	10.2675	9.1346	5.6942	9.6832	7.1546
LEPR	12.6141	11.2747	11.4917	11.6576	11.7238	11.3132	11.6035	10.9838	11.4154	10.5051	11.2623	11.2992	11.8079	11.6322	11.1937	11.9587	11.5717
LETMD1	11.741	11.4032	11.4336	11.3641	11.1472	11.2015	11.2705	11.784	10.8975	11.4083	10.4846	10.578	11.0886	10.8782	11.5388	10.8089	11.3407
LFNG	7.7449	9.7045	8.4935	9.6708	7.8791	8.5541	6.9235	7.9276	9.6607	10.4637	8.8949	7.0301	7.4471	7.2882	10.8667	9.3376	10.0391
LGALS1	15.6685	15.8873	17.4077	15.9093	15.7383	16.7174	15.8393	17.1574	16.2041	17.1588	17.1528	15.9693	15.3713	15.9128	16.0132	15.6849	16.5105
LGALS3	13.3174	14.31	14.2526	13.948	13.5687	13.6675	14.8073	13.9984	12.9335	13.7164	13.362	13.7994	13.4399	13.3119	14.2266	13.7715	14.8269
LIF	7.8018	10.9504	9.2861	9.5897	9.8774	10.0494	9.2359	8.8419	10.8735	12.3989	11.0927	10.6616	10.9208	9.5673	10.9398	11.3877	9.0282
LIFR	13.5495	12.3882	12.4992	12.6067	13.226	12.5328	13.2568	12.56	12.043	12.6682	12.5636	12.0992	12.7999	12.7171	12.6884	12.876	12.6179
LIG1	10.3584	10.6792	10.6512	9.8796	10.567	10.6985	11.0478	10.9652	10.3118	10.9786	10.0433	10.4886	10.7542	10.9257	10.4053	9.9592	11.1163
LIG3	10.8547	10.8074	11.4395	10.7355	10.8373	10.9521	11.0058	11.1331	10.7835	10.5755	10.7145	10.6906	11.1675	10.6759	10.4172	10.7424	11.3435
LIG4	10.5261	10.4731	10.3006	10.3646	10.3371	9.9398	10.2519	11.131	10.6533	10.3548	10.4196	9.5502	9.8878	9.7006	10.8197	10.5454	10.2848
LIN28A	8.9818	8.9308	8.811	9.3424	9.0488	9.1564	7.8164	6.8681	9.7145	8.7009	9.0564	9.9289	10.4895	9.3463	7.9416	9.4029	7.7563
LIN28B	8.9954	8.6555	9.7266	7.6383	8.9396	9.097	7.4618	6.713	9.6529	6.2803	8.739	10.5384	10.6612	9.3785	8.5091	9.911	7.4624
LIN9	9.9722	9.8068	9.4071	9.6409	9.1196	8.8607	9.3763	8.3475	9.8647	9.2315	10.0485	10.6165	10.7855	10.5469	8.4544	9.9878	9.05
LINC00886	10.4589	9.4362	10.0849	9.1494	8.9822	10.1671	9.3056	9.2638	10.3308	8.5189	9.7881	10.3782	10.957	10.3444	8.3335	9.002	9.1189
LIPA	14.2727	13.2334	13.6594	14.3534	13.7722	13.559	13.635	15.4033	13.1592	13.4184	13.2068	13.5478	13.1096	13.4237	15.3201	14.1886	13.1001
LIPE	8.8078	8.315	8.3144	8.1771	8.8007	9.3448	7.4696	6.9837	9.717	0	9.4971	10.8465	10.2873	10.0017	8.05	9.5586	5.9721
LMO2	8.2321	8.7909	9.0832	8.3545	9.0107	9.0292	8.0334	7.253	9.2204	0	9.0117	9.8324	10.3735	9.6105	6.9929	9.2197	8.4906
LOX	8.3679	11.1656	9.9913	12.8588	10.932	10.0437	12.2544	8.3379	9.6917	11.8497	8.9901	8.727	8.6767	9.0011	11.367	9.4892	11.0789
LOXL1	7.1177	7.7645	8.8074	8.8897	7.347	7.0432	7.8589	8.9084	7.7797	9.4704	9.0381	8.325	6.9908	6.8104	8.942	8.2481	8.7794
LPCAT1	8.7985	10.512	9.9236	10.9084	10.0016	9.4651	10.3689	10.5151	11.2979	11.1777	10.1122	10.0795	9.9727	9.9496	12.1561	9.8256	10.2545
LPL	15.1155	14.1175	12.5197	13.6312	13.6324	13.4302	14.3203	14.2181	13.09	13.3329	13.3049	13.0216	13.1853	11.7998	14.6552	13.7797	13.812
LRG1	8.4492	8.9227	8.2185	8.4677	9.0538	9.2212	7.277	6.6366	9.9705	8.9003	9.4085	10.4501	10.0826	9.4189	7.9743	8.2695	6.4211
LRIG1	13.2221	13.6678	14.0762	12.9344	13.8423	13.5545	13.9469	13.8177	12.8481	13.314	13.5521	12.8454	12.4554	13.0084	12.1603	12.6594	13.5153
LRMP	9.5484	8.8485	8.1393	8.7511	9.3906	9.4736	8.3553	9.1112	10.4074	7.8614	9.1296	9.6045	10.3549	9.9393	7.5911	9.3356	8.4335
LRP12	11.3683	11.6996	11.1885	11.1517	11.0015	11.2401	11.0904	11.3376	11.4346	11.4958	11.1233	10.9966	11.3452	11.2148	11.3352	11.6316	11.4846
LRP1B	7.5815	7.939	7.4325	6.303	8.1079	8.0886	7.268	5.7267	8.8764	6.061	8.3186	8.4137	9.1599	8.0972	0	8.543	7.1546
LRP2	9.4765	9.4455	9.5605	9.6826	9.6683	10.1657	9.9514	8.2276	10.5079	6.4254	10.8341	10.3698	11.0578	10.1198	8.736	10.1348	8.1647
LRP5	9.4172	10.2594	10.7631	9.915	10.2881	10.1135	10.4426	10.1976	8.9118	9.9812	10.616	10.864	10.4399	10.6585	8.3782	9.8626	10.9151
LRP6	10.6524	11.3424	9.9049	10.2973	10.7483	10.6885	11.4654	10.613	10.608	9.7575	10.6482	12.0564	11.4826	10.9575	10.8278	10.7704	11.1552
LRRFIP2	12.7834	12.4623	12.7672	12.8622	12.5411	12.5485	12.7075	12.4157	12.3729	12.8436	12.6225	12.2075	12.1475	12.189	12.7075	12.6204	13.2823
LRRK2	13.098	11.9973	12.1275	12.9108	12.2548	12.1163	12.5192	12.3038	12.0287	12.7694	11.848	11.5505	11.9759	12.0304	12.5543	11.7681	11.6751
LTA	7.3806	6.818	7.8573	6.8404	7.9876	9.0691	6.9235	6.2625	9.1663	0	8.5385	9.7408	9.6112	8.6201	5.6942	8.1639	7.9663
LTA4H	12.1947	11.8304	11.7645	12.1411	11.7238	11.7664	12.0566	13.0686	11.6904	12.5307	11.3436	11.6315	11.8517	11.8643	12.8637	11.9754	11.0487
LTB	7.2864	7.5864	8.3349	6.9869	7.0191	7.509	5.4388	6.9335	8.9053	7.8529	8.0948	9.8224	9.0283	8.5301	8.0743	6.8495	5.0393
LTBP1	12.9786	11.8755	9.3876	11.2139	12.1018	10.9897	11.5284	11.695	11.6393	12.3199	11.3228	10.0879	11.1805	10.2043	11.3577	11.9126	10.841
LTBR	12.7551	12.9218	13.0155	13.4062	13.1561	13.1872	13.2177	13.2684	12.7686	13.1209	12.7269	12.5049	12.2891	12.7619	13.538	13.0298	12.9907
LTF	8.8383	9.4787	8.7088	8.2685	8.859	9.6939	8.2406	7.4973	9.199	8.8794	8.8656	10.1101	10.462	9.4668	8.431	9.8067	8.4866
LTN1	13.021	12.0147	12.2164	12.0595	12.4535	12.5073	12.6151	12.6141	12.1744	12.1525	11.8998	11.3473	12.1313	12.3579	12.1752	11.7235	12.3495
LY96	10.0301	10.0703	10.4524	10.4827	10.142	9.7875	9.6635	10.8086	10.8825	11.3183	9.5859	9.6468	10.075	9.9071	10.8579	10.0886	9.2115
LYN	9.592	10.3737	9.294	9.7363	9.7053	9.7546	8.75	9.4224	10.5094	9.0899	9.8861	11.0275	10.9788	9.872	8.3131	10.4782	9.6058
LYVE1	9.9232	10.4379	8.2349	10.84	9.9977	9.9897	9.0803	8.4715	10.3886	10.4679	10.0896	10.0175	11.5507	10.4778	10.2211	10.7401	9.3719
LYZ	14.25	12.8589	13.6816	14.3525	13.3275	13.3445	13.4883	13.2536	12.8408	14.2733	13.289	11.7054	12.0281	13.1795	15.3052	12.9917	12.2322
MACC1	10.8435	11.6287	11.7584	11.1058	11.3289	11.4995	10.7747	10.884	12.629	11.0305	11.2673	11.3674	11.6784	11.5005	11.5962	11.5357	10.6865
MAD2L1	10.6653	10.8154	10.4156	10.4578	10.9774	11.0293	10.2923	9.9518	11.5262	9.7181	10.7029	11.1025	11.3105	11.1479	10.2575	10.6998	10.2091
MADCAM1	8.9118	8.4734	7.906	8.5124	8.7524	9.7246	7.4459	6.996	9.843	6.7713	9.6695	10.3264	10.803	9.9092	7.7583	9.469	7.9136
MADD	11.3947	10.9622	11.0249	11.3245	11.0771	11.4029	11.2789	11.3231	11.0787	11.2782	10.3932	11.8354	11.1089	11.4047	11.2509	11.0576	11.3988
MAF	14.6072	15.1263	15.0858	15.3028	14.1596	14.2928	14.6657	16.2879	14.3091	15.5426	14.8483	13.3491	13.642	13.9964	15.3327	15.0531	15.5906
MAFF	12.1808	13.545	12.9015	13.1209	13.7508	13.7216	13.0803	11.7648	12.9607	13.651	15.0388	13.2077	13.3021	13.1635	13.0822	13.0758	13.8608
MAG	5.1485	10.4276	8.661	8.3045	7.2717	8.9551	9.028	8.931	9.0909	11.1666	11.0615	9.5703	8.5095	8.0674	7.7954	7.146	11.6999
MAGEA1	6.5229	7.9177	8.1039	6.563	8.8817	8.9822	6.6742	5.5712	9.0675	0	9.4623	8.8505	9.3022	9.2385	5.1231	8.6446	8.6458
MAGEA10/MAGEA5	5.4623	7.0808	7.3444	4.7341	1.91	7.7804	3.2732	2.0865	7.1443	0	5.7939	6.6417	6.9908	6.7079	4.6261	5.6437	0
MAGEA11	8.1996	9.616	9.0434	7.2835	9.5965	10.3367	8.1308	7.6135	10.4675	6.8071	10.0459	9.8279	10.4723	10.6591	7.8528	9.4764	8.9225
MAGEA2	9.0589	10.3002	9.5386	7.9939	10.5792	11.0888	7.7725	8.8487	11.1612	7.6901	9.9404	10.3583	10.9565	11.0856	7.1729	10.7846	9.2091
MAGEA4	7.7578	8.8569	8.5026	6.9613	8.9716	9.8312	6.304	7.5731	9.9589	0	10.0794	9.9628	9.8743	9.8848	8.1622	9.4929	8.7227
MAGEB1	7.9262	8.8792	8.5026	7.5295	9.4391	9.5217	7.7009	7.2115	9.6814	7.2452	9.0693	9.1871	9.2463	9.9259	6.7116	8.6674	8.1697
MAGEB2	7.8683	9.562	9.5864	7.936	9.9136	9.8575	7.7852	7.6835	10.3964	8.2074	9.9164	9.4938	9.5723	10.5354	7.2498	9.5689	8.5065
MAGEB3	7.2506	8.8171	9.1367	7.304	9.33	9.7581	7.8589	7.1246	9.9557	7.8699	9.4836	9.0883	9.8007	9.8059	6.5297	9.2987	8.4041
MAGEC1	7.1951	9.0162	8.7514	7.6463	8.1874	8.8704	7.0547	6.8411	10.012	1.245	9.025	9.2499	9.5445	9.807	5.6299	8.7907	7.6813
MAGEC2	9.1023	10.224	9.5649	8.7548	10.2119	10.7729	8.3595	8.5019	10.4244	8.4011	10.0756	8.9294	10.5821	10.6025	8.1903	10.2195	9.3676
MAGED1	14.1783	13.2041	13.5852	13.711	13.8199	13.5492	13.8677	14.3105	13.3403	13.6898	13.6887	13.0166	13.1982	13.5099	13.6433	13.005	13.505
MAGED2	13.3651	13.1752	13.2415	13.1171	13.0439	12.8991	13.3849	13.6006	12.7993	12.9717	12.6934	12.9134	12.5481	13.0356	13.3386	13.1021	13.556
MAGEE1	8.5299	9.4172	9.3478	9.2766	9.9094	9.8881	9.148	9.3088	10.3527	7.9914	9.5254	9.9185	9.1991	9.9567	9.3931	8.9314	9.1137
MAGEF1	10.6282	11.4491	12.0854	11.1094	10.8892	11.1291	11.4381	11.6544	10.7877	11.4534	11.4836	10.644	10.8446	11.0278	11.2582	10.4818	11.7034
MAGEL2	9.0062	8.9676	8.8219	9.4566	9.7274	9.6457	9.0648	8.8179	10.1288	8.4243	9.4024	10.2791	10.5992	10.0338	8.1959	9.9578	7.8713
MALT1	10.5053	11.6013	10.2503	10.8865	10.6117	10.5613	10.7065	10.5043	11.9559	11.0761	10.4613	10.3041	11.2606	10.9549	11.3136	10.8654	9.748
MAML1	11.724	11.0895	11.7683	11.2973	11.4318	11.3102	11.8695	11.2493	11.1543	11.7811	10.9647	11.1071	11.2257	11.5458	11.2963	10.9987	12.1901
MAML2	11.8015	11.8333	11.7693	12.0629	11.6365	10.842	11.6488	12.0908	11.0811	11.4889	10.5225	10.9298	10.1248	11.4107	12.677	11.8409	11.8109
MAOA	7.9765	8.6425	9.0056	7.4853	9.3886	9.7458	8.2768	8.0968	9.5426	7.6997	9.8082	9.8858	9.9425	9.8955	7.0431	8.6249	8.2801
MAOB	11.5316	13.0459	11.4199	13.0853	11.9905	11.4404	12.5447	12.7959	12.6179	12.7081	11.2696	11.119	11.3163	11.4228	13.7664	12.7337	12.8674
MAP1B	13.9303	14.2884	15.0297	15.6381	14.5343	14.3251	14.6873	15.7052	14.554	16.0148	14.932	14.0604	13.4585	13.9171	16.3928	15.3211	15.0234
MAP1LC3A	12.9941	12.5525	13.3352	12.7249	13.0406	12.9056	13.275	13.427	12.6323	13.2694	12.8508	12.7094	12.2456	12.8988	13.065	12.6449	13.7941
MAP2K1	12.9657	12.8175	12.7205	13.1386	12.7701	12.9248	12.7351	13.3936	12.752	13.2224	12.9472	12.5447	12.7535	12.4229	13.449	12.9891	12.8105
MAP2K2	13.8412	13.6775	13.921	13.807	13.7601	13.8064	13.6937	14.5817	13.0481	14.099	13.9958	13.7035	13.2736	13.4516	13.4304	14.1495	13.7379
MAP2K3	11.036	12.8384	11.2922	11.5513	12.1698	11.6985	11.6923	11.4395	11.7974	12.5578	12.6823	12.1944	12.0885	11.8342	11.7421	12.7893	11.9763
MAP2K4	11.6763	11.126	11.4012	10.9842	11.5822	11.5391	11.3536	11.6151	10.975	11.401	11.4725	10.3436	11.0206	11.4684	11.11	11.371	11.3719
MAP2K5	12.2833	11.662	11.7161	11.5134	11.3949	11.1776	11.8628	11.8976	10.589	10.9114	10.9778	10.0388	10.7006	11.2941	11.7814	11.2107	11.8324
MAP2K6	10.6	10.702	10.5552	9.6845	10.0411	10.3759	10.7889	9.8249	10.6722	9.5647	10.3249	10.621	10.588	10.2882	10.0794	9.5464	10.245
MAP2K7	12.9762	12.2	12.2732	12.1343	12.4039	12.1769	12.6184	12.4909	11.7232	12.1559	12.0864	11.3155	11.8	12.114	12.5025	12.2353	12.7318
MAP3K1	11.9773	11.9012	11.9576	12.0808	11.6327	11.7621	12.219	12.0947	11.8615	12.1761	11.3932	11.7821	11.7132	11.4812	12.28	11.7978	11.8751
MAP3K12	12.9877	12.5508	12.9458	12.8133	12.4371	12.786	13.2862	13.2321	12.2092	12.6926	11.9206	12.1082	12.0169	12.2215	13.467	12.7767	13.0202
MAP3K13	9.5205	10.0581	8.7322	9.4054	9.081	9.4968	8.4537	9.1502	10.6262	9.4106	9.8596	9.598	10.35	10.029	7.3529	10.1313	8.8682
MAP3K14	11.7535	11.5458	11.4513	11.8976	12.0227	11.6481	11.4416	11.5006	11.34	11.2322	10.9805	11.1756	11.7159	11.4473	11.6124	12.115	11.529
MAP3K2	13.1433	12.4835	12.7501	12.3623	12.6279	12.3306	12.9939	12.8698	12.191	12.7759	12.2044	12.2993	12.0499	12.4104	12.4465	12.6295	12.674
MAP3K3	13.2341	12.7357	13.3478	13.0678	12.9019	12.8492	13.6236	12.9844	12.054	12.9563	13.0464	13.0794	12.8905	13.2072	12.8139	12.7229	13.8254
MAP3K4	13.0138	12.3326	12.7137	12.2881	12.4816	12.5401	13.0813	12.8718	12.1519	12.3486	12.6624	12.2325	12.1709	12.2528	11.8448	12.0145	12.8304
MAP3K5	11.6648	11.4299	11.2369	12.1149	11.7012	10.9536	11.9238	12.5762	11.9079	12.2384	11.2967	11.5007	11.0819	11.9773	12.4765	11.7243	10.2709
MAP3K8	10.9146	11.4491	11.9166	12.3778	11.5462	11.4943	11.9685	12.0121	11.7641	12.6487	12.1307	11.9823	11.8729	11.1501	12.813	11.5619	12.1725
MAP4K1	9.6499	10.1144	10.2677	10.2466	9.7476	9.6171	9.9584	10.7928	10.0453	10.6163	10.16	10.5446	10.48	10.0017	10.3663	9.8414	9.7038
MAP7D1	11.454	12.4421	12.8276	12.722	12.0817	12.1187	12.2865	12.5636	12.1908	12.9977	12.8851	13.1363	12.2489	12.1604	12.7497	12.461	12.9963
MAPK1	13.5278	12.8215	13.857	13.3061	12.996	13.9368	13.1947	14.06	13.0229	13.8625	13.5579	12.1343	12.3824	12.8255	13.6136	13.0521	13.3956
MAPK10	11.7855	11.1474	10.6593	10.7773	11.2208	11.186	11.5914	12.06	11.1115	10.548	11.4105	11.6527	11.7737	11.4062	10.9298	11.5188	9.972
MAPK11	8.4727	8.8171	9.5496	9.2531	9.4898	9.4239	8.7882	8.8453	10.4801	10.1049	10.2397	9.6643	10.1337	9.1001	9.2507	9.4145	9.6404
MAPK12	8.1124	8.3592	7.7005	8.5255	9.1386	9.1775	8.8854	8.4313	9.8681	7.9757	9.8626	9.318	9.5747	9.2418	8.9085	7.9046	9.7294
MAPK13	9.2548	9.1844	8.7926	10.3573	9.8446	9.8705	8.8528	8.7829	10.4434	8.1735	8.2837	10.5391	10.5021	10.0377	9.8692	9.5792	8.557
MAPK14	12.453	11.3849	11.4091	11.4806	11.8681	11.6095	12.0422	11.7132	10.9443	12.0931	11.0504	11.4686	11.3678	11.6748	11.3428	11.6525	11.6799
MAPK3	12.5114	12.474	12.9953	13.0554	12.6239	12.5417	13.1619	13.3774	12.5675	13.1039	12.4544	12.6452	12.116	12.3426	13.4978	12.581	12.6453
MAPK6	12.9946	12.8372	12.9909	12.9626	12.9613	12.9658	12.6443	12.703	13.181	12.3912	13.0367	12.6947	13.0784	13.1298	12.9127	13.062	12.9249
MAPK7	13.7515	12.2439	13.4882	12.4803	13.5622	13.3965	13.414	12.626	12.5651	12.0794	12.4475	12.9804	13.0208	13.3674	12.367	12.4404	13.2361
MAPK8	11.4054	10.7512	10.9629	10.6043	10.6933	10.8938	10.8045	10.1976	11.0346	10.0667	10.7021	10.9991	11.4384	11.2877	10.1852	10.9359	11.6113
MAPK8IP2	7.4612	8.0064	9.2488	7.3927	8.7086	9.3214	8.1008	8.3136	9.4061	7.9991	9.9221	8.4804	9.2221	8.5994	7.6408	8.4967	7.7761
MAPK9	10.8169	10.2711	10.6634	9.6409	10.3835	10.6561	10.8022	10.4551	10.3176	9.396	9.9488	11.0988	10.7845	10.701	9.5315	9.9205	10.5712
MAPKAPK2	8.7608	9.6077	9.325	9.0346	10.0093	9.7192	9.397	9.1475	9.9935	10.5227	10.3694	10.4083	10.0733	9.7911	8.0864	9.4125	10.6556
MAPKAPK3	9.3276	10.1549	9.9897	10.1538	10.0323	10.1432	9.5679	10.5331	10.3018	10.2286	9.9887	9.7502	10.4665	9.9352	10.2878	9.6575	9.3031
MAPKAPK5	11.2035	11.047	12.506	11.6968	11.5449	11.6724	12.199	11.9923	11.2133	11.9033	11.9156	11.6454	10.7147	11.0754	11.6735	11.5076	12.0436
MAPKAPK5-AS1	11.8065	11.7921	11.7612	11.5112	11.5542	11.5722	11.9298	12.2338	11.3959	11.3841	11.7336	11.3943	11.5379	11.3482	11.7359	12.0374	11.4136
MAPRE2	12.7217	11.3717	12.7629	12.0225	12.296	12.1036	12.5756	12.6652	11.5885	11.9141	11.5384	12.5311	11.7422	12.3764	11.7539	11.6154	10.4147
MAPT	10.3361	9.6729	10.2107	10.78	11.4381	10.0957	10.7652	8.8689	9.498	8.4414	9.7756	12.8443	11.4335	11.1336	8.8176	10.2628	10.8189
MAT2A	15.6203	15.1207	15.2418	15.2174	15.3418	14.9933	15.4569	15.3929	14.6967	15.3842	15.0762	14.3724	14.6912	14.9666	15.5112	15.2898	15.3833
MAX	12.7005	11.9255	12.1641	12.0797	12.1964	11.7621	12.5342	11.8199	11.4947	12.341	11.45	11.5835	11.4775	12.2918	12.1759	11.7912	12.6295
MAZ	14.3541	13.7875	14.5594	14.0806	14.1567	14.2139	14.2824	14.2566	13.234	14.0597	13.8247	13.6413	13.6747	14.0375	14.5427	14.0348	14.3207
MBL2	8.9118	8.2438	9.2461	8.3297	9.2098	9.4217	8.2588	7.5059	10.0282	1.245	8.2478	9.8953	9.7905	9.471	7.4115	9.143	7.1747
MCCC1	13.2689	12.009	12.5767	12.3405	12.5515	12.1915	12.8596	12.9398	11.5233	12.0944	11.8502	11.357	11.5525	12.0771	12.8613	12.1595	13.0214
MCL1	16.3439	16.3722	15.2691	16.3322	16.1354	15.7634	16.5283	15.186	15.4565	16.4746	16.709	16.0102	15.6673	16.0459	16.5831	16.0964	17.028
MCM2	10.6746	10.2951	10.9153	10.2118	10.5895	10.8263	11.177	10.6269	10.4297	8.775	10.1839	10.7939	10.6259	10.7812	10.9595	10.5	10.6122
MCM3	12.0537	11.7643	12.2219	11.609	11.8634	12.0867	12.1473	12.0534	11.6354	11.2574	11.6304	12.1879	11.8278	11.6017	11.9282	11.8959	12.0143
MCM4	9.2366	9.7029	9.0214	8.5769	9.4004	9.8078	9.2243	8.1745	9.6423	0	9.8128	10.2462	10.2967	9.8013	8.9747	8.8142	8.5025
MCM5	12.0258	11.6361	12.972	12.2823	11.5817	11.9205	12.1198	12.6121	11.7154	11.6842	11.7888	10.8288	11.0697	11.3349	12.4867	11.513	11.473
MCM6	11.2279	10.2668	10.7781	10.1453	11.0151	10.1618	10.762	10.4271	9.7711	10.0481	9.4426	9.8566	9.7285	9.9475	10.3823	9.7271	10.8394
MCM7	9.1346	8.9702	8.6851	8.4991	9.3846	9.5421	7.8225	8.1251	9.6891	4.7566	9.2725	10.0184	9.9499	9.5158	8.8176	8.6049	9.6847
MDC1	11.5053	11.5128	11.3342	10.9043	11.0954	11.2928	11.5189	10.9823	10.9041	11.2743	10.6404	11.389	11.323	11.2538	10.8606	11.2261	11.6268
MDK	10.9666	11.4454	13.8718	12.6633	12.8029	13.5819	13.183	14.0269	12.832	13.5672	13.7079	12.5398	12.101	12.8068	13.6189	11.0747	14.1552
MDM2	14.319	14.1854	13.8249	14.3341	13.9707	13.5047	14.1765	14.9475	13.8573	14.1649	13.8314	13.1591	13.1687	13.5587	14.9454	14.1569	14.5467
MDM4	14.4146	13.6069	14.0537	13.4713	13.7414	13.7706	14.1533	13.7751	13.2294	13.5498	13.2819	12.6797	12.9951	13.3873	13.651	13.4238	14.1658
MECOM	9.3699	9.9465	9.3554	9.755	9.8646	10.0636	9.0854	9.1502	10.6799	9.5331	9.2363	9.8932	10.4247	10.1207	10.0335	10.2766	8.6636
MED1	12.4339	11.8896	12.1644	11.7681	12.0034	12.0351	12.2997	11.9034	11.534	12.0159	11.1839	11.7783	11.7528	11.9743	11.6967	11.8488	12.4073
MED12	12.3836	12.1517	12.7456	12.3318	12.2616	12.1565	12.4864	12.187	11.8717	12.0354	11.6678	11.2851	11.4915	12.361	12.6282	11.7083	12.1
MED23	11.7926	11.3707	11.5662	11.5384	11.4934	11.385	11.73	11.5092	11.1163	11.1212	11.135	11.1817	11.5676	11.706	11.4853	11.5965	11.6605
MED24	12.5827	12.1187	12.3443	12.2919	12.3946	12.3276	12.793	12.6964	12.1114	12.3249	12.0219	12.5828	12.2198	12.5025	12.5014	12.3727	12.7387
MEF2C	12.7258	12.934	13.0206	13.302	12.3632	11.9123	12.7571	14.0623	12.9663	13.3641	12.5636	10.9605	11.4708	11.5325	13.6102	12.9738	12.015
MEIS1	10.4039	10.2348	9.3377	8.9099	9.7917	9.8263	10.6454	9.0999	9.6224	7.6997	9.025	11.3262	10.4895	10.3123	8.9876	9.5199	10.3806
MELK	10.4929	10.3136	10.5541	10.4043	10.3666	10.9017	10.0634	10.2903	10.9886	10.5612	10.3228	10.5282	11.154	10.6548	10.515	10.0765	10.6943
MEN1	11.7317	11.5683	11.449	11.5652	11.3091	11.8367	11.7967	11.6688	11.317	11.4032	11.1301	11.6413	11.6412	11.5123	12.103	11.6308	11.9173
MERTK	10.7236	11.8128	9.3453	13.8041	11.9346	11.4593	11.6244	14.2112	13.4397	14.1877	11.8201	11.1734	11.4443	11.0108	14.8211	13.0178	11.9648
MESP1	8.7253	9.4248	9.0711	7.4305	9.1642	8.9611	9.1183	8.0147	9.8905	6.9578	9.3314	10.0916	10.0529	9.5131	8.207	8.4337	7.4126
MET	14.6254	12.5143	13.6877	13.8763	13.8233	13.2089	13.9282	13.5305	12.044	12.1235	13.0125	13.2547	13.2394	13.8272	13.2745	13.7607	13.1072
metrn	0	0	6.2918	4.7341	0	0	0	3.4252	6.0145	0	5.9131	5.6661	0	0	0	0	3.6956
MFNG	9.6361	9.8666	10.579	11.0599	10.2374	10.2636	9.5364	11.2357	11.1139	11.2767	10.1672	9.3509	10.0243	9.697	11.3969	10.7711	10.2882
MGA	10.9281	10.9279	10.7102	10.7307	11.0455	10.8037	11.1836	11.1449	10.8382	11.0201	10.4054	11.1071	11.144	11.1625	11.2622	11.1324	11.2674
MGAT4A	12.0314	12.2556	11.8399	12.4334	11.7417	11.5588	12.0326	13.0339	12.4561	12.9685	11.0563	10.552	11.2355	11.1921	13.1088	12.2611	11.6904
MGEA5	15.8833	14.4445	14.9778	14.8455	15.0586	14.6271	15.6287	14.9088	13.7053	14.2227	14.676	13.6152	14.1918	14.7119	14.8566	14.45	15.1001
MGMT	10.6972	10.2742	10.9204	10.666	10.9846	11.0308	11.0273	11.3194	10.4623	10.9747	10.8984	10.7125	10.9184	10.8124	10.3676	10.6791	10.8964
MGST1	9.0249	11.1987	8.8147	10.7523	9.1339	9.6209	11.4898	8.0622	9.7431	9.9295	9.7677	10.6204	10.2369	10.6057	11.1656	10.1761	9.8434
MIA	14.4981	14.0359	14.3917	14.5872	13.8177	14.521	14.9214	14.771	13.5577	14.8628	13.761	13.027	12.6039	13.6262	14.0866	13.1344	14.5569
MIF	13.1327	14.2437	14.6956	14.2167	13.4257	14.5318	14.5384	15.2023	13.8751	15.0031	14.41	13.1669	12.9232	12.9541	14.7229	13.6045	13.663
MIXL1	8.1711	7.8628	7.4608	8.2046	8.6863	9.0635	7.0547	6.9206	9.1608	6.6971	9.1922	9.9587	10.0708	9.5539	7.5395	9.2197	6.8528
MKI67	9.8231	10.2509	9.2782	10.071	9.6152	10.796	9.9087	8.561	10.6087	8.0447	10.0615	10.7588	11.0219	10.809	9.5769	9.9097	9.7662
MKNK1	9.6151	11.1102	11.0529	11.1232	10.4665	10.072	11.0438	11.3182	10.9855	11.5956	9.9206	11.069	10.4274	10.4045	11.0605	9.8314	10.6232
MLF1	10.8532	10.7781	11.1194	10.6905	11.2516	11.0372	11.1704	10.2069	11.1153	10.3041	11.4975	12.2484	11.6263	11.3901	9.7419	11.0278	10.703
MLH1	11.8348	10.8269	11.3207	10.9921	11.0259	10.9521	11.5833	11.7531	10.6991	10.5625	11.1171	10.2244	10.0417	10.551	11.475	11.1136	11.3412
MLH3	13.8474	12.1222	12.3383	12.3044	12.7312	12.1915	12.6436	12.8693	11.9302	12.0657	11.8341	11.3124	11.931	12.1177	12.7128	12.5259	11.8701
MLLT3	10.0511	9.1686	8.2989	8.777	8.9978	7.7666	9.0333	8.2066	7.8362	9.641	8.5606	6.2746	7.4575	8.4254	8.7129	8.4637	8.8149
MLLT4	8.8533	9.7878	8.6851	10.0859	8.8704	8.3837	9.7288	9.532	9.2793	10.6438	9.9819	7.9892	9.0125	8.6278	9.516	9.2672	9.635
MLPH	8.9459	9.0704	9.0465	8.5853	9.1985	10.1944	7.4459	8.3807	9.7975	8.9531	10.5103	10.7652	10.9989	10.153	9.154	9.3597	7.2139
MLYCD	12.2702	11.1143	11.6307	11.4957	11.4154	11.4932	11.8072	11.6679	11.3004	11.1666	11.2561	11.2115	11.5397	11.4868	11.4113	11.2675	11.962
MME	9.5072	12.7131	9.7873	11.0478	10.3816	10.989	9.566	10.962	10.4151	10.9409	12.4617	10.9251	11.1655	10.2356	9.3413	10.2228	12.6085
MMP11	6.6658	6.7711	8.7244	9.3911	7.5375	7.5418	8.2813	9.6474	8.7124	10.1919	8.8803	6.0179	5.6317	6.8546	8.2125	7.6932	7.9891
MMP14	13.2385	13.5192	13.8707	14.4846	13.6274	13.4341	13.9251	14.5153	13.5546	14.128	13.6087	12.7953	12.6539	13.1328	14.9798	14.4509	13.793
MMP2	12.0788	12.2312	13.7415	14.0228	12.4765	12.6846	11.5424	13.6822	12.6215	14.0586	14.3497	10.3459	12.1222	12.6977	15.0067	13.6446	13.1526
MMP3	8.7155	9.6951	8.7852	8.4677	9.0488	9.6939	7.6325	7.5812	10.4205	1.245	9.8744	9.9929	10.6097	9.8171	5.6299	8.9995	6.5646
MMP7	9.6009	8.8485	9.122	9.4972	10.2581	10.0692	8.4616	8.1251	10.3551	9.1538	9.822	9.678	10.7679	10.0652	8.2663	9.7965	9.5984
MMP9	6.5961	8.3026	8.2512	9.7936	8.3095	7.9117	7.7789	6.3796	8.9803	10.3698	8.4971	10.232	9.96	8.6379	11.1727	7.8881	4.8529
MMS19	12.7869	12.1819	12.8381	12.3592	12.68	12.5745	12.9092	12.9107	11.8119	11.9753	11.9685	12.2309	12.287	12.2408	12.8475	12.1663	12.6284
MNAT1	11.3657	11.3202	12.192	11.3531	11.4883	11.5528	12.0263	11.675	11.1487	11.6556	11.146	11.4828	11.5555	11.6066	11.1874	11.2375	12.0011
MOB1B	13.1472	13.0318	13.0182	13.208	12.7697	12.7378	13.2102	13.6546	13.0123	13.519	13.0984	11.2683	12.1804	12.661	13.5643	13.0079	13.3805
MOS	8.6379	9.1596	9.1882	8.0434	8.8302	9.0691	7.5534	6.7997	9.3905	1.245	8.5385	10.0047	10.1174	9.1961	7.9013	8.6897	7.6952
MPG	11.3313	11.7481	12.5197	11.7463	11.6715	11.9368	12.0418	12.3352	11.6724	12.236	11.8394	11.5112	11.5277	11.6665	11.8243	11.0253	12.253
MPL	9.1566	9.0435	9.1102	9.0161	9.0687	10.1539	9.2768	7.2934	9.6184	8.089	9.5751	10.2611	10.5096	9.905	6.9671	9.3874	8.753
MPO	8.2458	8.7431	7.7005	6.8263	8.9716	8.8833	7.2222	6.6049	8.2404	6.4482	5.4597	9.1359	10.046	9.4263	7.689	9.3295	6.0392
MRE11A	10.5649	10.0223	10.5075	9.3645	10.1408	10.5801	9.8054	10.0828	9.5994	9.7666	9.8685	10.8394	10.2623	10.3607	9.1597	9.795	10.1596
MRPL13	11.7338	10.9887	11.6994	11.2871	11.3294	11.4523	11.399	11.728	10.812	11.1888	11.1072	10.5452	11.2058	11.1514	11.2178	11.6071	11.4644
MS4A1	8.3125	8.1323	8.6323	8.1826	8.5794	9.2586	7.8347	6.4166	9.7602	6.202	8.4506	10.1192	10.7287	9.326	7.8027	9.4145	6.0823
MSH2	11.0155	11.5489	11.5471	11.1623	11.2656	11.0315	11.998	11.9726	11.3408	11.1675	11.4435	11.0648	10.8745	11.1713	12.1015	11.2633	12.0622
MSH3	11.2833	10.1296	11.0918	10.2832	10.2275	10.7616	10.8579	10.8155	10.4667	10.1919	10.0381	10.3926	10.2308	10.3367	9.9289	10.5654	10.4252
MSH4	9.6939	9.1821	9.8491	8.8692	9.0387	9.4436	8.5569	7.6606	10.4465	6.7347	9.2924	9.9577	10.4041	9.7785	9.154	9.7787	8.8496
MSH5	4.9836	5.6866	6.9256	6.8954	6.1657	5.6197	6.9906	6.1125	5.9815	0	7.5717	7.8115	5.2801	5.7594	5.7253	0	4.4544
MSH6	11.6356	11.0978	11.2053	10.4895	11.5158	11.4046	11.6843	11.2017	10.9666	10.1421	10.734	10.9872	11.2359	11.4606	10.4004	11.2013	11.4593
MSI1	11.7812	11.702	11.6579	11.5188	11.2732	11.7699	12.1427	11.5849	11.8829	11.6096	11.5309	11.5999	12.1072	12.089	11.3774	11.8161	12.0517
MSL2	12.5232	11.9523	12.1857	11.9566	11.9872	12.0533	12.362	11.749	11.5107	12.165	11.6656	11.7507	11.8318	11.8254	12.1539	11.7978	12.4283
MSN	15.1643	14.6752	15.3618	15.3274	15.0799	15.0374	15.072	15.6573	14.5135	15.3577	15.3539	14.1661	14.4205	14.8437	15.7878	15.1292	14.9827
MSR1	11.7785	12.7115	12.7921	13.1686	12.1519	12.0664	11.9538	12.6403	13.0034	13.5868	12.2279	11.1344	11.8739	11.5019	14.1384	12.5092	12.7034
MST1	7.8079	9.4769	7.7162	8.56	7.4643	6.8073	8.4216	8.0911	7.2312	7.4513	7.6966	9.0315	7.7851	7.9168	7.1036	8.089	9.8339
MST1R	8.957	9.1133	8.9436	8.991	9.2946	9.6737	8.5679	7.7576	9.2605	6.9093	8.892	10.7453	10.4844	10.3729	7.6968	8.2438	8.8085
MSTN	11.8238	10.1014	11.2658	11.3176	11.7308	11.7914	10.1914	10.237	11.0255	9.4507	11.0582	11.0453	11.3044	11.8676	11.3701	11.4582	11.6435
MT1A	10.9946	10.202	10.9898	10.634	12.2567	11.3437	11.2773	10.3285	10.7576	9.9436	11.6239	12.7495	12.2198	12.4957	9.8934	11.7949	10.3357
MT1X	12.7842	13.345	12.5074	14.0633	14.0251	12.7378	13.2639	12.3991	13.7309	14.0823	13.0365	13.0962	13.1683	12.9631	13.9952	13.7617	14.1978
MT2A	17.1286	16.6961	16.7786	17.9279	17.3686	16.876	17.2968	16.2902	16.9809	17.8175	17.1495	18.1126	17.3058	17.4978	18.0669	17.8124	18.2038
MTA1	12.9162	12.4653	13.1405	12.3265	12.739	12.3645	13.0448	12.7055	12.1465	12.6153	12.2654	12.7002	12.3201	12.5762	12.1052	12.0673	13.085
MTCP1	10.0034	10.2348	9.532	9.7001	10.1802	10.5791	9.6341	9.7526	10.2315	8.933	10.3196	10.2799	10.3514	10.4849	8.3831	9.9151	9.5627
MTDH	8.6586	8.8541	7.9859	8.1434	8.2969	8.7065	8.2902	8.5105	9.238	8.4358	7.895	8.9843	8.701	8.6926	8.0252	8.1409	8.9373
MTFP1	9.2112	10.2196	9.3728	10.636	9.3176	10.8478	9.4714	10.2056	10.4682	10.5334	10.1381	9.4994	10.2285	10.0396	10.6858	10.5207	8.1033
MTHFD1	10.5685	10.6544	11.1687	10.7699	10.6845	10.3996	11.093	11.0286	11.1019	10.5807	9.7292	10.5384	10.5033	10.8335	10.9423	10.4457	11.2796
MTMR2	13.1892	12.4627	12.6579	12.3617	12.5288	12.2977	12.6858	12.4701	12.1076	12.1235	12.4074	11.709	12.3761	12.317	12.5045	12.4064	12.5935
MTOR	12.1808	12.2116	12.3265	12.2247	11.7187	11.9084	11.9507	12.2845	11.9125	12.1093	11.445	12.0115	11.6624	11.8184	12.5331	12.286	12.551
MTSS1	11.2861	11.3454	10.4048	12.3445	11.2057	11.0664	11.5037	12.489	11.7927	12.5845	10.4564	10.7808	11.1631	11.0069	12.8144	11.4452	10.7891
MUC1	10.7591	10.436	10.3841	11.2909	10.8574	11.0089	10.8007	10.2512	10.5752	9.7368	11.0485	11.6451	11.154	11.0049	9.991	10.7193	9.848
MUTYH	10.1924	9.4896	10.5288	9.0739	10.1219	9.6267	9.9997	9.1666	9.8128	7.7647	9.4126	10.382	10.6213	9.9269	7.8528	9.7317	9.7038
MVP	14.162	13.7945	14.3235	14.01	13.7501	13.8116	14.2207	14.6718	13.6883	14.3277	13.5157	13.7195	13.3594	13.3705	14.4425	13.8742	13.8676
MX1	11.4237	12.1622	12.2605	12.1036	11.8281	13.0537	11.7928	12.9304	12.7246	13.6261	12.0952	12.1214	10.9009	12.8636	12.9863	10.8456	11.5632
MXI1	12.5701	11.1825	11.226	12.0299	11.7621	11.3332	11.8334	11.4271	11.1976	11.5168	10.5291	10.6281	10.9873	11.8805	11.9303	11.4071	11.5974
MYB	9.2548	8.9598	9.238	9.1092	9.4487	10.2401	8.9231	8.0327	10.2324	8.5666	9.6746	10.5323	11.0911	10.0652	8.6535	9.8385	8.1846
MYBL1	10.6334	9.9373	11.2817	11.1693	10.3504	10.4576	11.1497	10.9636	11.2974	10.0293	11.1856	9.8793	10.3154	11.436	11.1727	9.6975	10.6521
MYBL2	8.2504	8.8055	8.97	7.6383	9.0082	9.6975	8.5643	7.5059	9.2257	6.536	9.7389	10.0907	10.1034	9.7483	7.4305	8.5147	7.4624
MYC	13.1093	14.5973	12.1997	14.0209	14.5044	13.3508	13.5774	12.2913	13.5211	13.5772	14.1983	15.8119	14.4413	14.6166	14.4829	14.4579	14.0943
MYCL	8.8383	8.636	8.2512	9.0498	8.5228	9.9912	7.9572	8.9595	10.1706	8.0447	9.5047	9.4453	10.5319	10.2523	8.6166	9.8097	8.7596
MYCN	9.3361	8.0463	8.3848	6.9742	8.7023	8.9087	8.9059	5.8936	8.5445	1.245	8.6038	10.2142	9.7572	8.9367	8.7012	7.7429	8.7596
MYD88	10.6221	10.7669	10.938	11.429	10.9045	11.0916	10.9223	11.2043	10.9592	11.1024	11.1726	11.0859	11.1225	10.7351	11.7939	11.2531	10.5551
MYLIP	9.4212	11.7895	10.3187	11.4693	10.8759	9.9166	11.8916	11.2461	9.7844	11.0952	11.6695	11.442	10.9213	11.205	11.1684	10.9877	11.7391
MYOD1	8.3384	8.7278	8.37	8.0373	7.9398	9.1801	6.7276	7.5483	9.2239	1.245	8.5274	10.121	10.3535	9.5485	7.2498	8.9527	6.7761
NAB2	10.943	12.3163	10.9841	11.6739	11.6361	11.5712	12.1652	10.7417	11.1809	11.6991	11.0615	12.0074	11.702	11.4051	11.6814	11.737	12.6193
NAIP	13.1613	13.3877	13.6394	13.7249	13.8783	13.0443	14.0239	14.3991	13.3008	13.6275	12.7179	13.2626	13.3271	12.9564	13.4626	13.3159	13.345
NAMPT	12.466	13.3533	12.0023	13.4635	13.107	12.532	12.4026	11.8915	12.7239	13.9479	13.568	12.8797	13.3685	12.4878	13.2756	13.5295	13.3263
NANOG	12.1022	12.3484	11.9854	11.8457	12.3862	12.4806	11.7543	11.9722	12.9149	11.2014	12.5465	13.1969	13.538	12.9506	11.9734	12.3243	11.566
NAP1L1	15.2836	14.4867	14.9615	14.7966	14.9076	14.7339	15.0958	15.9842	13.898	14.8234	14.6671	13.467	13.7921	14.2409	15.33	14.6607	14.804
NASP	13.0236	13.0335	13.1546	12.9852	13.0083	12.8946	13.3207	13.091	12.6605	13.0413	12.7585	12.7185	12.4792	12.584	12.9463	12.6843	13.459
NAT1	9.2412	9.4229	9.2835	10.1495	9.7599	9.8929	9.4477	9.9486	10.6228	8.3168	10.341	10.4253	10.6442	10.1315	9.3109	10.5826	8.5947
NAT2	8.699	8.4988	8.2512	8.2262	9.1526	9.3047	8.1603	7.7503	9.9493	0	9.6318	10.2082	10.7022	9.3556	6.3814	9.0097	8.5532
NAT8L	9.7512	11.4023	12.1673	10.9084	10.775	11.8822	11.8728	12.3261	11.1483	11.3878	11.7465	11.9101	11.5768	10.9671	11.6284	11.2839	12.0056
NAV2	11.3167	11.627	12.5438	12.5298	12.453	12.4971	12.6551	11.9896	12.0415	11.647	11.4632	12.3688	12.1535	12.14	12.3223	11.9275	12.862
NBN	13.7949	12.304	12.9779	12.1003	13.0669	12.5205	13.3148	12.4825	11.9359	11.7378	12.1755	11.8043	12.5785	12.865	11.851	12.4877	12.8969
NCAM1	14.9061	13.5783	13.9082	13.1203	14.5657	13.8474	14.1519	13.0024	12.4529	13.0692	12.9973	13.7767	13.852	14.2819	13.2887	13.5688	14.4671
NCAPD3	9.6239	10.5226	9.886	10.5846	9.51	9.6381	10.5336	10.4157	9.7094	10.516	8.7772	8.8306	9.2252	9.5832	11.039	10.2755	11.0695
NCK2	11.7321	12.3753	12.6403	12.4548	12.1364	11.9433	12.1987	13.2722	12.5146	12.9643	11.8379	11.312	11.7205	11.6621	12.3945	12.1355	12.4374
NCOA1	12.2465	11.8848	12.4674	12.0413	12.2263	11.6949	12.0611	11.9264	11.6932	11.5653	11.8367	12.219	11.7459	12.0129	12.1019	11.7312	11.9706
NCOA2	13.1879	11.9292	12.9738	12.8667	12.5482	12.55	12.5368	12.4836	11.7657	12.5699	12.1785	12.7233	12.2995	12.5574	13.0345	12.2757	12.5139
NCOA3	13.6018	12.564	13.0712	13.1947	13.4085	13.2194	13.4442	13.3946	12.7266	13.0795	12.8577	12.5967	12.8627	13.0756	13.2323	12.8366	13.3221
NCOA4	12.7135	11.9365	12.305	12.7398	12.2667	12.1439	12.513	13.2103	12.3373	12.1217	11.8532	11.8549	11.8104	12.2619	12.9887	12.4726	12.4304
NCOR1	12.7797	12.5021	13.0517	12.5792	12.6413	12.4571	12.9678	12.9282	12.0094	12.272	12.662	12.075	12.0099	12.1679	12.3851	12.1948	12.8314
NCOR2	11.553	11.9963	13.4736	12.4786	12.2221	12.5044	12.2187	12.9829	12.1847	13.2383	12.7968	12.5705	11.7165	11.907	12.4342	11.9676	11.9039
NDC80	8.9061	9.1039	9.6264	8.1434	8.8845	9.6152	8.5606	7.5483	10.3543	7.3699	8.9264	9.2163	10.1932	9.7774	6.9671	8.3318	7.9548
NDRG1	16.3564	15.1437	14.8158	15.0357	15.3379	14.8445	15.7307	14.9308	14.0424	14.685	14.8366	15.4198	14.9888	15.2121	14.6503	14.9552	15.4481
NEIL1	10.1853	8.9011	10.091	9.3275	9.0736	8.8178	9.6974	9.8906	8.0384	9.5197	9.1048	9.4086	7.8809	9.3038	10.1627	9.2064	9.0032
NEIL2	9.7528	10.2456	10.6087	9.7078	10.2743	10.1657	10.1565	10.2766	9.8476	9.9476	10.5768	10.7779	10.6448	10.5354	9.8831	10.0146	10.4031
NEIL3	9.1901	9.4115	9.6992	8.3297	9.3321	9.3928	8.6941	7.6759	9.645	8.2918	8.9517	9.9557	10.1839	9.8047	9.1163	9.5603	8.5261
NEK2	10.455	9.5201	9.8895	9.5236	10.2527	10.8922	9.1819	8.5402	11.4107	9.5569	10.3098	12.2821	11.7173	11.3995	10.1598	10.9069	9.4314
NES	11.6716	13.0091	13.4058	12.5655	12.2398	12.7112	12.4754	13.6198	12.9186	14.0132	13.9797	11.2593	11.7525	12.0671	13.2725	12.9754	13.9808
NF1	13.5915	13.0318	13.6434	12.9536	13.1266	13.0507	13.2805	13.3352	12.6356	12.6078	13.024	12.7868	12.8581	12.9626	12.97	12.9595	12.9251
NF2	9.4785	9.3942	9.2298	10.5678	10.5887	9.8162	9.9359	11.3418	10.2271	10.2947	10.6686	9.7885	9.5663	9.299	9.9765	9.5638	9.4521
NFAT5	11.8725	12.3851	11.874	11.971	11.8709	11.2426	11.9468	11.799	11.784	12.1446	11.7759	12.1013	11.0811	11.6439	12.5347	11.6275	12.1618
NFATC1	11.7228	12.9176	11.0782	12.1863	12.953	11.3495	12.865	11.449	11.9021	12.8487	12.7865	11.9474	12.1841	12.2011	11.3079	12.2328	11.6076
NFATC3	11.6186	10.8879	11.0452	11.2024	11.1325	10.9205	11.4032	11.3757	10.1069	10.569	10.6988	10.7287	10.4672	10.7604	11.2006	11.024	11.475
NFATC4	8.3384	9.4842	9.1308	9.768	9.3826	9.9024	8.8437	8.3136	9.9147	9.711	10.0143	10.3295	10.3994	9.6054	9.1425	9.3336	9.1771
NFE2L2	8.877	9.1504	8.9064	7.9684	9.122	9.1324	8.1407	7.2734	8.8469	7.137	9.5894	10.2783	9.3448	9.1489	7.6408	8.4261	9.5065
NFE2L3	11.7382	11.3863	11.6182	10.66	11.3376	11.7437	11.7027	10.8224	11.982	11.3121	11.6425	10.8946	11.8551	11.8195	11.1649	11.0655	11.373
NFKB1	12.5525	12.0259	11.9089	12.0109	12.1233	12.0075	12.2906	12.1418	11.7047	12.4887	12.1693	11.774	12.0361	11.9167	12.2082	12.5137	11.9795
NFKB2	9.9345	11.137	10.5443	10.0454	10.0549	9.7599	10.634	10.033	10.1269	10.8687	9.8744	9.6097	9.4566	9.9698	10.9513	10.3506	10.5271
NFKBIA	13.6388	13.0241	13.7083	13.3222	13.5987	12.9875	12.8806	13.1298	12.4882	13.5193	13.8318	14.3783	12.9068	13.8144	13.1473	13.3573	13.3161
NFKBIE	10.4804	11.768	10.0544	11.0455	10.822	10.8502	10.4032	10.4065	10.9352	11.4342	11.7621	11.417	11.3245	10.9427	11.2629	11.561	10.9409
NFKBIZ	13.8449	13.3731	11.3637	13.1993	13.5295	13.0943	13.4786	11.4734	12.4139	12.6068	14.7106	14.5442	13.6569	14.3424	13.3196	13.2294	14.6257
NGF	7.7831	8.7062	8.3799	7.5467	9.2818	9.3047	7.4774	6.8275	9.2996	7.1648	9.1637	9.1923	9.5603	8.5356	7.81	8.6706	9.098
NGFR	13.4019	13.7131	14.4558	13.5397	13.6306	14.7294	12.9615	13.6673	12.7067	13.7352	13.6381	12.8324	13.4649	13.9512	13.0114	12.4143	14.7196
NGFRAP1	9.0948	9.7307	9.8021	9.3124	9.8503	10.1525	9.9888	9.5192	10.4875	9.1881	9.8036	9.3164	9.2221	9.9403	9.7362	9.3132	9.1033
NKD1	8.4571	8.8847	8.0492	7.9162	9.1526	9.0803	7.7852	7.3897	9.3826	7.5808	8.5236	9.512	10.194	9.5282	7.2063	9.4727	9.2848
NKX2-1	8.3928	11.4827	8.6073	7.304	9.6699	9.3973	12.6921	7.1021	11.2609	11.2006	7.5644	10.7077	9.1599	8.7192	7.5395	7.3443	11.6399
NKX2-5	8.1323	8.2819	7.5245	8.5685	8.9795	9.0747	7.194	6.5224	9.6224	3.5803	9.1637	9.3322	9.9636	9.3602	7.1386	9.0274	4.3873
NKX3-1	9.5336	9.7595	8.8961	9.1352	9.3985	9.7994	8.7914	8.5897	10.4381	9.5224	9.6559	10.0588	10.8711	9.7389	8.5617	9.7607	8.2042
NLK	11.2632	11.7071	11.1715	11.4232	10.6177	10.7703	11.3788	11.625	10.4213	11.0038	10.9564	10.3185	10.9316	10.7534	11.2321	11.1867	11.2515
NLRP3	10.0288	10.2445	9.5276	11.3339	10.6177	10.4447	10.2801	10.5108	11.1877	10.9756	12.4886	10.2278	10.5647	10.7155	11.9706	10.5081	11.0157
NME1	11.4049	11.4998	11.5903	12.0603	11.4851	11.5125	11.484	12.7454	11.2366	12.4486	11.4361	10.3629	10.8604	11.2266	12.9923	11.9275	11.8937
NME7	11.511	9.974	10.6984	10.8125	10.233	10.4404	10.9507	11.3985	9.8927	10.8549	10.2386	9.1573	10.1498	10.1503	10.7637	10.6038	10.8037
NMU	0	0	1.7114	5.7962	4.2069	0	0	4.633	3.9664	0	1.9513	4.8945	0	0	5.8714	0	4.9491
NNMT	10.2927	13.5501	10.8132	13.0842	11.823	10.1499	12.4449	11.8494	13.3903	14.9704	13.0025	11.2251	11.4763	10.4989	13.1331	11.6549	13.2974
NOD1	10.7334	10.9205	11.1428	10.4984	10.7475	10.2161	11.5874	10.7902	11.0067	11.4264	10.2813	10.7155	10.5731	10.5368	10.4892	10.4476	11.0655
NOD2	9.2661	10.0123	9.6034	9.9912	10.0624	10.0915	9.5715	7.5731	10.4097	9.5855	10.4826	10.49	10.9194	10.2373	9.9422	10.0705	8.5532
NODAL	9.0116	9.0187	9.1798	8.2633	9.4315	9.9912	8.1008	6.8946	9.5817	7.2838	8.96	10.2479	10.2474	9.7199	6.1716	9.4486	8.0282
NOG	7.1177	8.4513	2.7414	4.608	7.1369	8.3424	5.7796	3.2719	8.5972	8.8325	8.0745	7.5234	8.5019	7.9	5.2568	8.0049	6.0823
NOL3	9.9046	10.3013	9.6673	10.0785	9.6287	9.0719	9.8795	10.0567	9.7157	10.1013	9.7518	10.1301	10.1158	9.4795	9.0867	10.0121	9.9314
NOLC1	11.0921	11.2757	10.9793	11.0748	11.1135	10.4811	11.1436	11.0256	11.062	11.6884	11.5577	11.542	11.0051	11.1232	10.953	11.2499	11.648
NOS2	7.5226	7.846	7.394	6.5111	6.323	7.5499	8.8407	5.2404	7.9039	8.0962	7.0849	8.7554	7.1531	8.2037	5.5966	7.5608	6.9721
NOS3	7.6991	8.82	7.6026	7.8893	8.74	9.1431	7.277	8.6531	9.3967	8.965	9.703	10.409	10.4926	9.0908	8.5574	8.6414	9.5065
NOTCH1	12.5541	12.8515	13.3035	12.3286	12.6057	12.5495	13.3345	12.0615	12.6099	12.9581	12.3795	12.7488	12.5895	12.3544	11.9927	11.848	13.4243
NOTCH2	11.7623	11.8647	12.8764	12.3781	12.2241	11.7617	12.4212	12.2882	11.9278	12.2036	12.2743	12.0426	11.9559	11.9642	12.0483	11.815	11.9855
NOTCH4	7.5958	8.4438	8.7703	9.1606	8.4789	7.5818	8.993	8.811	8.3317	9.7891	9.4798	6.0639	8.3788	6.9228	9.9553	7.1735	7.972
NOV	12.547	10.1167	14.9554	12.8341	13.5612	14.1946	11.2283	14.3304	13.2553	14.7015	14.3102	11.9848	11.927	13.1283	12.339	12.0368	12.4218
NOX1	7.5075	9.1039	8.1099	6.7685	9.1339	9.712	6.1944	6.7425	10.0027	0	9.6491	8.9541	9.7025	9.9039	6.9801	9.2608	8.0227
NOX4	9.8872	9.596	9.4801	9.4172	9.6387	10.1578	9.3317	8.2119	10.8382	6.2803	9.8174	10.8983	11.2019	10.4593	9.3736	10.0765	8.4986
NPC1	11.4525	10.7987	11.1622	10.656	10.8387	10.5968	11.1728	11.1756	9.3079	10.3196	10.6447	9.7396	10.5815	10.2818	10.6957	10.6719	11.7421
NPM1	8.0513	7.3517	0	8.3788	8.5724	7.5418	8.4094	8.0911	8.7199	7.6997	7.7294	9.8868	8.8894	8.854	7.5219	8.5777	8.4252
NPM2	8.3969	8.5131	7.611	7.3441	8.6927	9.3261	8.4053	7.7648	9.3715	8.0962	9.1296	10.111	9.8439	9.9228	6.8308	8.3195	7.2139
NPPB	8.8047	9.1389	7.0044	7.9812	8.6305	9.2782	7.3973	6.5888	9.558	6.9093	9.178	9.8858	10.0313	9.461	7.6651	9.0148	6.8277
NPR1	5.2243	6.4673	5.7671	8.0189	4.3438	6.3324	6.0758	6.0667	6.4604	0	6.9465	5.3562	5.4769	4.5038	5.1231	5.4477	7.6095
NQO1	9.4862	10.105	10.5833	10.8686	10.458	10.2916	10.5411	11.4197	10.104	11.607	10.9206	10.5674	10.5909	10.263	11.0537	11.6541	10.2367
NR0B1	6.6658	7.8058	7.636	6.5111	8.3986	8.1695	6.9004	5.9452	8.9824	0	8.6763	8.646	8.4586	8.8906	6.1488	5.3548	6.5797
NR0B2	8.748	8.6715	8.8219	7.8893	9.3051	9.1696	9.577	6.9206	9.5009	9.7134	9.2156	8.8701	9.6263	9.9414	6.8308	8.4894	9.1596
NR1H3	8.7766	8.7967	9.1769	8.7323	8.8447	9.3331	8.3971	8.6952	9.4277	7.2189	9.4307	9.2077	9.9763	9.1092	8.3733	9.3736	8.8117
NR1H4	8.5558	9.3649	8.6073	7.3638	8.3947	8.8245	7.5385	6.3607	9.0316	7.5808	8.0999	9.8401	9.536	9.3181	5.7557	9.0473	6.5797
NR1I2	7.971	8.123	9.191	6.7537	8.3828	8.582	7.9683	7.6135	9.1253	1.245	8.7804	9.9403	10.0234	9.38	7.3922	8.5147	7.9777
NR3C1	13.0244	12.3441	12.6823	12.3488	12.3857	12.2636	12.7981	12.3988	12.0438	11.8001	11.9206	12.463	11.9948	12.6207	12.5999	12.1672	12.7379
NR4A1	14.0179	15.8229	12.0003	14.7199	15.37	14.2812	16.4657	12.1532	14.4088	15.3848	15.916	15.8378	15.3501	14.8646	14.9696	14.9736	15.3848
NR4A3	10.7781	13.4873	8.4379	12.3952	12.1813	11.3912	12.5331	7.5648	11.2869	12.631	13.162	11.446	12.1022	11.035	11.9907	12.7645	11.9612
NR5A2	8.3638	8.8513	7.5941	8.3594	8.7524	9.1511	8.0334	7.4445	9.945	7.944	9.1685	9.1957	10.064	9.2974	8.5617	8.6049	7.9136
NR6A1	8.4333	8.5024	8.7206	8.6427	8.7524	9.8028	7.8164	8.797	8.7931	8.2273	8.8949	10.7155	10.149	9.6525	8.1219	9.2086	8.3871
NRAS	12.1404	11.8598	11.8861	12.0368	11.6654	11.6124	11.9823	12.2133	11.4524	11.937	11.5309	11.842	11.6133	11.7406	12.1528	11.9345	12.1065
NRG1	11.7603	11.5128	12.0783	11.4878	11.688	11.2162	11.483	12.9761	11.4361	12.1872	12.0159	10.3963	10.7147	10.9194	11.7717	11.5427	10.9416
NRG2	8.8682	9.132	9.191	7.2732	8.8214	8.347	9.0039	7.8686	8.475	7.8095	8.971	9.4453	9.0645	9.299	7.1501	8.1175	8.5144
NRG3	9.0222	7.3437	8.5904	7.5295	8.3053	8.6132	7.2859	6.6981	9.1809	5.6919	9.178	9.875	9.7582	9.9071	6.5645	8.5811	6.6241
NRG4	8.5149	8.8286	5.7671	8.7474	8.5619	9.2537	7.8347	7.2934	9.1139	7.0797	9.6387	10.4348	10.4307	9.5713	7.649	8.7848	8.2568
NRIP1	13.2984	11.7972	12.5225	12.382	12.9476	12.5964	12.0987	12.6262	11.7129	11.4548	12.3893	12.4829	12.6307	13.3662	12.739	11.8154	12.6614
NRP1	8.8109	9.755	9.5052	10.1094	9.7101	9.1351	9.1455	10.0611	9.8116	11.1597	9.7787	9.0659	9.3194	9.2234	11.3682	9.6816	8.3611
NRP2	13.2932	11.8489	13.9413	13.3612	13.0298	13.3356	11.9305	13.8039	11.3083	12.6071	12.4396	12.9793	12.4383	13.0158	13.5074	13.2172	12.2498
NSD1	11.9146	11.312	11.7903	11.3948	11.4471	11.5457	11.8868	11.6664	10.9624	11.447	11.4593	11.6883	11.5652	11.5558	11.435	11.517	11.9759
NT5E	8.7544	9.361	9.5029	8.777	9.5388	8.7101	8.9487	8.5486	9.8116	11.3027	10.0249	10.0711	10.2102	9.4365	8.994	9.2108	8.5722
NTF3	9.1198	10.5279	8.5472	8.0495	8.6991	9.4736	7.259	8.536	10.0027	9.1745	10.2567	9.1359	10.3831	9.0342	8.4263	9.7802	10.2974
NTHL1	9.5884	10.5217	10.2849	9.3023	9.4935	10.0147	10.4246	10.6338	9.7132	9.9436	10.543	9.1992	8.8894	9.7318	10.1194	9.5533	10.59
NTN3	7.971	8.7278	8.0242	6.4202	8.7462	8.2805	7.7142	6.5559	8.9949	7.8867	8.5859	10.2873	9.8636	9.5282	7.1386	7.5328	9.4906
NTRK1	7.1276	7.3113	7.5334	6.6131	7.9719	8.3189	7.106	5.7559	8.5246	7.4285	7.535	8.727	8.7053	9.0361	7.3329	8.407	4.9949
NTRK2	15.3926	12.9856	14.7685	13.9554	14.3241	13.5706	15.8939	13.7808	13.3865	13.295	13.3161	14.4869	13.6512	13.5163	13.0606	13.0265	13.7772
NUDT13	8.0873	5.9825	7.6686	8.2581	7.1369	7.3698	8.2947	7.7576	7.6803	7.827	8.4856	7.9073	6.2965	7.4586	8.2557	7.9101	7.9834
NUF2	8.9598	8.737	9.554	8.508	8.9233	9.3541	8.7851	8.0968	9.8938	9.1187	9.4206	8.9377	9.7666	9.3587	8.7885	9.4965	8.8371
NUMB	11.8904	12.2244	12.4904	12.3117	11.9265	12.105	12.3477	12.6954	11.726	12.2498	12.2882	12.0769	11.714	11.7195	12.3098	11.8931	12.2438
NUMBL	9.4232	10.9352	11.2198	10.4973	10.4169	9.9838	11.0968	10.3949	10.4875	11.593	11.2983	10.0963	10.2156	10.1871	10.5458	10.1242	11.7642
NUP62	12.1772	11.463	11.4571	12.1214	11.708	11.5939	12.0166	12.2123	11.4022	11.8877	11.4495	11.1185	11.3574	11.8494	12.2281	11.7523	11.8017
NUPR1	11.3896	12.0485	10.0895	13.2937	11.257	9.3355	12.6419	12.5287	11.5439	12.5767	11.3531	8.3716	9.5806	9.0797	13.8176	12.3528	10.3446
NUSAP1	8.8563	7.9808	8.8328	9.1179	8.7948	9.2903	8.6183	8.3379	9.3999	8.5666	8.9349	9.4175	9.5925	9.6336	9.0656	9.3932	8.8713
OAS1	7.7705	9.5147	10.2121	10.1552	8.9178	9.6016	9.4497	10.6907	10.6408	11.7349	9.4146	8.4285	7.0401	9.5526	10.9423	8.9841	9.3741
OASL	7.732	9.6793	7.1151	9.3149	8.7677	9.1801	7.9683	9.4826	9.9354	9.4704	9.593	9.9729	9.6491	9.435	8.965	9.1796	8.6241
OCLN	0	2.8705	0	0	4.5276	0	0	3.69	0	0	0	5.4284	0	0	3.9698	0	6.1846
ODC1	12.9997	12.7588	12.7831	12.3583	12.8649	12.5735	13.3059	12.9973	11.9976	13.7906	13.5278	13.2214	12.6915	12.6932	11.9373	12.6527	13.2972
OGG1	10.4402	10.463	11.2039	10.2909	10.9197	10.4683	11.1325	10.4417	9.7031	9.9132	9.6712	10.5323	10.43	10.3637	9.6334	9.8155	10.2199
OLIG2	7.5075	8.0265	6.7074	7.0244	7.6606	8.4586	6.1944	6.6522	8.9118	0	7.6765	9.4511	9.5983	8.7733	2.4629	7.9424	7.4624
OLR1	12.8027	14.112	12.4064	13.1374	12.8698	13.3851	13.5564	14.7287	13.5073	14.1768	13.3639	11.54	11.6996	12.3034	14.4148	13.9553	12.5013
OMD	9.0196	8.6294	8.7128	9.274	8.8037	8.7281	7.7009	7.5399	9.2432	9.8716	10.1221	9.3133	9.9889	9.1111	7.5911	7.7732	7.7429
OPCML	10.3015	9.2691	8.3041	8.4169	10.0399	9.9657	9.4094	9.4201	9.5269	7.6997	9.4913	9.6804	10.4555	10.2704	9.3931	9.5895	8.5608
OR10J3	7.603	7.6526	8.5861	6.3431	8.1317	8.6323	6.8769	6.6677	9.2827	7.944	7.7742	9.6878	9.276	8.483	6.727	8.3915	6.1446
ORC6	8.461	9.3767	9.7459	8.5472	9.0312	9.588	8.7272	8.5734	9.0417	8.0962	9.5587	9.9526	9.9943	9.14	9.9238	9.122	8.9891
ORM1	8.2818	8.0803	8.2566	5.9075	8.6338	10.5145	7.5385	5.4334	8.7324	0	9.0997	9.5993	9.6783	9.3633	8.0189	8.2947	6.949
ORM2	8.5224	8.4734	8.7167	8.7323	8.7086	9.6343	8.5643	7.523	10.0944	7.2964	9.5859	10.0145	10.6374	9.8514	7.9743	9.3356	6.4211
OSM	8.9118	10.5533	7.551	10.3363	9.8942	10.1644	10.0438	7.1687	10.9167	11.8216	10.8265	10.0106	10.2125	9.4277	12.1093	10.811	9.9933
OTX2	7.8683	8.3068	7.9597	7.073	8.6305	9.1243	7.8286	7.0907	9.4323	7.065	8.9093	9.6379	10.211	9.4174	6.7724	8.9341	7.7159
P4HA1	12.4803	13.0126	11.7422	13.328	12.2545	12.4764	12.7583	12.676	12.2416	12.578	11.8816	11.3278	11.7254	11.9818	14.0019	12.4298	12.1068
P4HB	14.0535	14.512	14.4914	14.5212	13.9004	14.0589	14.409	14.5675	13.893	14.6949	14.074	13.0751	13.286	13.7267	14.8435	13.9438	14.6071
PA2G4	13.8943	13.5869	13.7289	13.4521	13.547	13.668	13.855	13.5008	13.4548	13.2622	13.2572	13.0429	13.7019	13.4725	13.4686	13.6737	13.4009
PABPC1	11.5396	11.5946	11.3117	11.5379	11.759	11.3084	11.4556	11.6309	11.4342	11.4903	11.4797	10.5193	10.8252	11.2945	11.5017	11.2697	11.6085
PAF1	12.9921	12.541	12.6876	12.6603	12.8901	12.786	12.9465	12.71	11.8291	12.3697	12.6219	12.7624	12.5654	12.8601	12.721	12.5359	12.855
PAG1	12.1209	11.7747	12.1787	11.547	11.8766	11.3713	12.1408	12.4825	11.7924	12.3886	11.6955	10.9727	11.2994	11.5795	11.7989	11.6308	12.1201
PAICS	12.0588	11.9683	11.4688	12.0129	11.6423	12.0239	11.9816	11.7818	12.3032	11.9085	11.4549	11.4438	11.9816	11.9175	11.946	11.9392	10.9277
PAK1	11.0826	11.0763	10.9817	11.6345	11.2526	11.0811	11.1522	11.957	11.4947	11.4242	10.9056	10.7842	11.1217	11.0215	12.1467	11.3994	11.2078
PAK1IP1	10.3688	10.3509	10.2691	10.3683	10.3915	10.3483	10.737	10.5633	10.7379	10.1629	9.8581	10.8221	10.5165	10.5999	10.4208	10.4239	10.5005
PAK3	8.4051	9.4751	9.3925	9.0798	9.4199	9.7581	8.7305	7.6759	10.3783	8.1529	9.8817	10.1954	9.9636	10.4201	7.9548	9.5499	7.834
PAK7	4.5837	7.227	5.5033	6.5459	5.903	6.8207	5.7281	0	6.5866	7.2582	7.535	7.2454	8.0857	7.7393	0	6.8608	6.2427
PALB2	10.9576	10.6085	10.7994	10.8036	10.3371	10.8559	10.672	10.8573	10.6838	10.4326	10.4846	10.1027	10.6874	10.5286	10.576	10.8703	11.006
PALM2(AKAP2)	9.3531	10.0471	9.7742	10.1622	9.6219	10.3495	9.5642	10.621	10.5079	11.815	10.8581	10.1155	10.2202	9.4936	10.6769	10.4837	9.615
PARK7	14.6967	14.1195	14.19	14.2192	13.9339	13.5698	14.2012	14.8876	13.4515	14.3429	13.943	12.5742	13.1718	13.6431	14.9277	14.3588	14.3194
PARP1	12.9491	12.6276	12.6398	12.9653	12.4772	12.2012	12.9168	13.2458	12.4827	12.5423	12.4939	12.4914	12.284	12.2564	13.1577	12.7694	13.3908
PARP2	12.1486	11.4777	12.0922	11.735	11.8124	11.9076	12.1078	11.6921	11.2414	10.6426	10.9826	10.7394	11.677	11.4616	11.471	11.3248	11.9659
PARP3	8.3596	9.1366	8.1099	8.3446	8.8929	8.9087	7.3211	7.5894	9.7056	9.5957	9.5477	10.1489	10.2095	9.4852	7.1386	9.143	7.8149
PARP4	10.6763	10.4257	11.0645	11.1616	10.9721	10.5712	10.7556	10.9807	11.3794	10.5999	10.9135	11.352	11.7181	11.0772	11.3251	10.7162	10.9046
PAX3	6.6104	7.3031	7.4608	7.1765	7.8275	9.2363	6.5902	8.6336	8.7812	6.578	8.2703	10.3113	9.0628	8.6098	5.5626	8.3072	9.0199
PAX5	7.6655	7.7941	7.3842	7.3141	8.2969	8.3142	6.1944	6.5724	9.2912	0	7.2661	9.6506	9.5651	8.9713	7.343	8.2695	6.1033
PAX6	0	0	0	5.3608	0	0	0	0	0	0	6.6358	4.6745	4.7136	0	0	0	0
PAX8	10.2993	10.0021	9.1043	8.6785	8.6305	9.4757	8.6041	10.0059	9.4922	6.8591	8.7162	10.5547	10.8638	10.3668	9.4547	9.0621	7.1241
PBRM1	12.5506	12.0559	12.91	12.5513	12.37	12.2398	12.5494	12.4172	12.051	12.5364	12.0491	11.5722	11.7546	12.1179	13.0259	12.1425	13.0168
PBX1	12.3339	10.9319	12.3304	11.5145	11.9268	11.5083	13.2384	11.5925	11.024	10.8388	10.7389	11.4445	11.5703	11.9248	11.6468	11.4167	10.6094
PBX3	11.5437	11.4008	11.8214	11.6391	11.5315	11.4447	11.9273	11.8047	11.1473	11.9172	11.3109	11.2089	11.6341	11.3972	11.5787	11.495	12.0769
PCK1	8.6789	8.8597	8.8892	8.8167	8.9342	9.1905	7.1845	6.0898	9.4774	8.2074	9.609	10.2462	10.2756	9.14	7.5741	8.9711	6.2043
PCNA	11.7635	12.2577	12.4354	11.8976	11.6613	11.8985	12.2842	12.7209	11.7245	11.2972	11.8747	12.4691	11.8089	11.6822	12.1493	12.1309	12.637
PCNX	12.2131	12.1911	12.2342	12.1825	12.167	11.9021	12.376	12.1827	11.7034	12.2041	12.0495	12.0159	11.791	11.8392	12.1377	11.9558	12.4312
PCOLCE	10.5447	10.4342	12.4136	11.7374	10.2074	10.6672	10.5373	10.7893	10.7199	12.689	12.6219	11.2021	10.7234	10.3421	10.3601	11.0551	10.4031
PCSK6	8.6134	10.0397	9.0983	7.8199	8.2497	9.4694	8.7305	8.1417	9.8838	8.323	8.7162	9.6817	9.97	9.2115	8.116	7.4529	9.1189
PDCD1	7.33	8.5379	6.912	8.3096	8.1364	8.7702	6.8166	6.6677	9.1809	9.1363	8.0435	9.4366	9.832	9.1436	8.2716	8.3599	0
PDCD1LG2	7.3889	8.3026	9.4662	8.7095	7.6801	9.2084	8.5495	8.9595	8.4511	9.9968	7.7229	6.8134	6.6628	8.2207	9.3955	7.497	9.1343
PDGFA	12.8756	13.5113	13.6188	13.2378	13.3837	13.7172	13.0194	13.6922	13.24	14.2278	13.5869	12.61	13.2948	13.2521	12.8713	13.2157	13.8442
PDGFB	13.8739	12.9409	13.5959	13.7593	13.4829	13.8853	13.932	14.4246	13.7577	14.3756	13.7325	12.3989	12.576	12.6926	14.1383	13.4506	12.4679
PDGFC	12.3283	11.2872	11.7258	12.4381	12.2079	11.4168	10.2044	12.6929	10.8399	11.9269	11.4627	9.5312	10.5521	11.912	12.4494	11.6204	11.4511
PDGFD	10.217	10.8219	10.8686	10.667	10.6933	10.6181	10.9577	11.2253	10.8167	10.7394	10.1827	11.3048	10.7741	11.0935	10.7142	10.2173	11.2169
PDGFRA	10.4852	8.3789	9.742	9.8416	9.8503	10.0177	7.9849	8.5233	9.9997	10.6189	11.1874	10.6497	10.6796	10.0558	7.0917	10.3375	6.709
PDGFRB	12.1956	12.5853	11.6035	12.2193	11.139	11.0257	11.9384	11.7972	11.2733	12.8107	11.802	12.0804	11.4602	11.1457	11.8841	11.1047	11.9095
PDIA4	11.1583	11.2721	11.5871	10.8652	10.5316	10.9883	11.2248	11.0669	10.874	10.9835	10.643	9.7608	10.6144	10.8915	10.8909	11.0012	10.9039
PDK1	10.1947	10.8769	9.0496	10.7864	10.4111	10.1671	10.0359	10.1749	10.5522	10.4511	10.0576	10.0823	10.2002	10.3115	11.2314	9.8471	9.5684
PDK2	12.7213	12.3551	12.2322	12.1036	12.175	11.9631	12.9775	12.763	11.1972	11.9355	11.3457	11.5437	11.5816	11.9395	12.6098	11.5787	12.3651
PDLIM7	9.334	10.0372	10.5585	10.5291	10.2418	9.463	10.1057	10.3774	10.4608	11.3841	10.0459	9.4131	9.4051	9.7306	11.1853	9.5827	10.9409
PDPK1	12.1489	11.4209	11.1615	11.7621	11.6277	11.4603	12.0162	11.78	10.9373	11.3893	11.2718	10.1146	10.8262	11.2929	11.3156	11.6258	12.1308
PDPN	8.5992	9.7013	11.8678	11.2967	10.5334	10.5289	10.1914	11.9934	11.1459	12.9421	11.0413	9.62	9.822	10.7028	13.7673	8.9152	10.3871
PDZK1	8.1518	8.6261	6.576	8.2789	9.2582	8.7528	7.7977	7.0907	10.1221	7.7464	8.9982	9.3861	10.0512	9.6799	7.689	8.9737	8.5646
PECAM1	11.2117	12.2149	10.6583	12.9066	11.4856	10.9025	11.7999	12.6522	12.0874	13.2796	11.5504	10.5734	11.3616	11.2359	13.5782	12.1186	11.0343
PELP1	10.0846	10.0955	10.6014	10.2857	10.5869	9.9793	10.577	10.6446	9.9621	10.7066	10.1756	10.1962	9.9211	10.1161	10.6014	10.079	11.1771
PER1	15.81	15.1441	15.3239	15.3137	15.4154	15.2356	16.0988	14.7726	14.5746	14.8629	15.2606	15.3522	15.0928	16.0524	15.3934	14.6237	16.0363
PEX12	10.6524	10.6463	10.779	10.5603	10.4486	10.8794	10.127	10.5499	10.999	10.0667	10.3694	10.7179	11.4686	10.9381	10.4172	10.7674	9.6725
PF4	7.6991	8.2608	6.1136	7.8128	7.5587	7.8863	7.1749	6.996	8.6921	6.1472	8.3143	9.2973	9.2114	8.6252	9.6598	8.1269	9.0635
PF4V1	8.5992	8.3592	8.2884	7.7091	8.945	9.0915	7.5754	6.5559	9.1478	9.5647	8.9792	11.1969	10.2865	9.4394	8.5224	8.1456	7.7429
PFDN1	13.9255	13.7119	13.5933	13.5827	13.5551	13.6312	13.7899	14.1485	13.2846	13.7696	13.6637	12.5733	13.1855	13.1946	14.0566	13.7273	13.9404
PFDN2	13.0226	12.8429	12.6493	13.142	12.9765	12.823	12.9688	13.2228	12.4147	12.6059	12.8235	11.9982	12.4957	12.4889	13.2496	13.2181	12.9621
PFKFB1	6.892	7.3437	7.636	6.7977	8.5932	8.4714	6.5757	6.5724	9.281	4.2335	9.0486	8.8373	9.2313	9.4263	6.3418	7.6351	6.3698
PFKFB2	10.9906	11.0532	11.3117	11.5524	10.8976	10.7815	11.8041	11.924	10.6876	11.1238	10.3335	10.3812	10.6126	10.434	11.9084	11.1112	11.6085
PFKFB3	11.1751	13.8696	11.7388	13.7229	12.704	12.2351	12.3338	12.8528	13.1783	14.135	13.5159	12.2598	12.3272	11.9289	14.1877	13.9128	13.4164
PFKFB4	9.0693	10.1411	10.0482	9.8346	9.766	10.3939	9.8721	9.3691	10.1203	10.2531	10.3228	10.0397	9.9718	10.0386	9.6415	9.2458	9.1292
PFKL	12.7775	12.4801	13.1773	12.7452	12.3031	12.2127	13.1931	13.0117	11.928	12.5024	12.0387	11.9741	11.3337	12.0345	13.4417	11.3867	12.6764
PGC	0	0	6.183	3.6013	0	0	0	3.1005	0.7921	0	0	6.3755	0	4.412	0	1.4929	6.1033
PGF	8.9003	9.6998	9.1367	9.3275	9.0637	9.0747	7.9794	8.5191	9.7844	8.0145	9.4798	10.1301	9.9563	9.3587	9.2155	9.5707	8.446
PGR	7.0463	5.9408	8.8648	6.5799	8.2322	7.9054	7.546	6.1787	8.9635	7.0502	7.9518	10.1192	9.4746	8.2241	5.7855	7.7612	6.7892
PHB	13.3788	12.9822	13.0642	13.0605	13.1103	13.4401	13.1477	13.2659	13.1811	12.7626	13.0587	13.1708	13.6237	13.3257	13.225	13.3996	12.5129
PHB2	13.3363	12.9995	13.321	13.1089	13.1042	13.1317	13.3803	13.355	12.3862	12.7829	12.6337	12.5771	12.5211	12.6738	13.6215	12.8702	13.076
PHF6	11.8393	11.0178	11.8009	10.9865	11.1087	11.4091	12.0796	11.9412	10.665	10.6088	11.4406	11.2389	10.5071	11.6062	11.0046	11.0025	11.2945
PHGDH	10.0235	10.8734	11.8314	9.7001	11.024	11.4091	11.5964	11.0979	10.5536	11.1212	11.3447	10.5103	11.2936	10.9324	10.5083	10.2755	10.9504
PIAS1	12.2213	11.2102	11.9204	11.8281	11.8811	11.6696	11.709	12.1435	11.2852	11.6347	11.3098	10.5634	11.2389	11.5548	11.7045	11.4877	11.7691
PIAS2	12.0254	11.4763	11.7935	11.6591	11.1213	11.4096	11.7222	11.8683	11.4877	11.7602	11.0711	10.6062	11.2565	11.3536	11.6839	11.5215	11.8406
PIAS3	12.2319	11.7401	12.2982	11.8409	12.0933	12.1139	12.3817	12.2384	11.4632	12.084	11.8677	10.7517	11.4883	11.8024	11.7021	11.5117	12.3087
PIAS4	11.257	11.0191	11.9671	10.5773	11.2726	11.5094	11.5401	11.3757	11.0376	10.8334	11.2465	11.5363	11.4459	11.6227	10.3389	10.8241	11.6641
PIDD1	10.6282	10.5815	11.0545	10.7882	10.4343	10.6551	11.2248	10.9062	10.6611	10.2724	10.2431	10.4458	10.4933	10.3011	10.2548	10.2713	11.1208
PIK3C2A	13.4477	12.5172	12.8094	13.0488	12.759	12.7558	13.0808	13.222	11.7819	12.8951	12.5428	12.5875	12.3343	12.4206	12.818	12.479	12.8945
PIK3C3	12.6291	11.9586	11.9166	11.9072	11.921	11.9699	12.2332	12.3154	11.4064	11.8688	11.5013	11.1103	11.663	11.8638	11.7113	11.7099	11.8766
PIK3CA	13.0106	12.0231	11.8861	11.9802	12.5169	12.2771	12.6462	11.8874	12.0058	11.8867	12.0514	11.7783	11.8867	12.2638	11.5803	12.1543	12.1489
PIK3CB	9.9275	9.5324	7.6026	9.1994	9.4063	9.6209	9.833	8.8588	9.3179	8.3834	9.4247	9.4755	10.4379	10.4119	8.8462	9.4801	10.1368
PIK3CD	10.7906	10.8727	11.1075	11.5715	11.0942	10.8681	10.6805	11.4129	11.5967	11.7499	10.6779	10.4202	11.1659	10.8157	11.7373	11.0753	10.4946
PIK3CG	9.1346	9.2648	9.2216	8.454	8.3466	8.864	7.9849	8.2788	9.9082	1.9031	9.0846	9.6656	9.822	9.351	8.4451	9.2799	9.0282
PIK3R1	17.5814	15.3376	16.3046	15.2443	16.0664	15.6821	16.4843	15.4994	14.9577	14.5819	15.3705	15.3862	15.588	15.8844	14.8386	15.1878	15.9915
PIK3R2	12.066	11.9375	12.3669	11.8708	11.7155	11.5924	12.0491	12.7299	11.1557	11.8422	11.6182	12.141	11.5519	11.8044	12.2274	11.7778	11.8137
PIK3R3	8.99	10.4949	9.1769	10.1006	9.8956	9.4261	9.4869	9.5939	9.5775	10.4511	10.3109	9.7976	10.1001	9.4781	9.8178	9.9286	10.0514
PIK3R5	9.6256	10.0871	8.5603	11.1361	9.8603	9.501	9.6218	11.1944	11.0031	11.6007	10.1851	9.4366	9.9416	9.3951	11.4113	10.3882	9.6689
PIM1	9.0008	11.4322	7.8992	10.7873	10.8913	8.681	9.766	9.3738	9.776	12.0573	11.055	10.0767	10.1075	9.3323	10.8994	11.3695	10.2307
PIM2	8.6169	9.1436	6.6267	8.7018	9.1826	9.3928	8.7597	7.7576	8.8469	8.6128	9.9376	9.6316	8.8524	9.1858	9.4075	8.6049	8.5222
PIM3	9.9653	12.4922	11.3909	12.3383	11.4447	11.6733	11.3349	12.2776	12.0242	13.0055	12.9926	11.1549	11.1836	10.6282	11.7055	12.3443	12.9954
PIN1	12.5651	11.8947	11.9773	11.9984	11.9076	11.9236	12.3192	12.4762	11.2436	12.2748	11.3404	12.0066	11.4527	11.8094	11.9875	12.0713	12.2606
PINX1	7.4295	8.4364	7.6524	7.8893	7.3306	7.9488	8.8224	8.8954	8.439	8.1872	8.8083	7.7796	7.9779	7.0951	9.3134	8.0986	9.4786
PIR	8.9927	8.6968	7.7005	7.5381	9.46	8.8801	8.9059	9.0418	8.7979	9.611	8.932	9.7999	9.0161	9.5431	8.05	9.3193	8.8651
PITRM1	10.4658	10.1617	10.5693	10.3163	10.4609	10.1311	10.2967	10.791	9.461	9.7756	10.2431	9.7349	10.2756	10.1897	10.2615	10.2184	10.9166
PITX2	7.6991	7.5932	5.6737	7.6463	8.3986	7.1212	7.1161	6.1125	7.4938	0	8.4818	9.2449	9.4949	8.9075	6.6152	9.0198	5.9017
PKM	13.3332	14.1472	14.0115	14.281	13.4396	13.3958	14.0331	14.4359	13.6169	14.485	13.686	13.5718	13.1552	13.4566	14.9048	13.6661	13.922
PKMYT1	7.3723	8.0013	6.5587	6.9995	7.6341	8.7874	7.906	6.4705	9.146	8.0962	8.9628	9.0526	9.3876	8.5054	5.899	7.9895	7.7362
PKP1	0	0	0	0	3.5888	5.4224	0	0	0	6.1472	0	5.646	2.8697	2.3778	5.7253	0	0
PLA1A	4.2624	3.8608	8.2458	7.3342	7.1923	3.0583	6.2863	7.1246	0	8.8455	5.8185	6.5475	5.65	6.6786	3.9698	7.0604	0
PLA2G10	10.6678	11.9709	11.4372	11.3208	11.2499	10.9337	9.6907	9.7453	12.6033	12.9421	11.2757	12.2633	11.9032	11.2865	12.0247	11.2079	12.2193
PLA2G2A	8.0974	7.8058	7.1617	6.9995	8.2541	8.37	6.6045	5.8401	8.7472	7.271	8.9517	10.3918	9.3835	8.9873	7.1841	8.7273	6.1033
PLA2G3	7.7641	7.659	9.1338	8.0795	7.6207	8.2708	7.3639	6.4348	8.6921	6.6971	9.6763	9.5583	9.3476	8.2836	6.4575	8.4261	5.6673
PLA2G4A	12.945	11.3449	13.6899	12.8858	12.4899	13.4347	13.1025	13.0775	12.1689	12.758	12.7169	11.925	12.6049	12.3923	12.5212	12.2051	11.7855
PLA2G4C	10.0021	9.9399	9.9454	10.172	9.9502	9.9008	10.0452	9.8076	10.0443	9.7063	10.3152	10.4865	10.187	10.1116	9.4547	10.2435	9.3413
PLA2G4E	8.6722	7.7343	9.4286	8.0312	8.7431	9.1189	6.6467	6.1349	9.0675	8.4185	8.2203	10.6943	9.8449	9.5186	7.8244	9.2458	8.0662
PLA2G4F	7.7449	7.9548	9.0309	7.1199	7.9928	8.2461	7.6185	5.9197	8.536	1.245	8.4545	9.454	9.0831	8.3777	5.5966	7.5328	4.8023
PLA2G5	7.9655	7.9808	8.5295	8.0002	7.9876	9.1162	7.7208	8.2119	8.8446	1.245	7.9008	10.0397	9.6849	9.3571	8.3284	9.4965	7.7227
PLAT	13.2553	13.4389	13.831	13.8238	14.0489	14.0235	13.9657	14.5764	13.4233	14.7207	13.4785	12.8752	12.5681	13.2609	14.7356	14.6018	13.9246
PLAU	10.9423	12.6101	10.1	11.0553	11.1314	11.0537	12.2067	10.1936	11.7744	12.061	11.5272	11.7732	11.7954	11.2608	11.5267	11.4148	13.1896
PLAUR	10.771	13.0846	9.0863	12.5167	12.123	11.2021	11.7671	11.3188	12.2988	13.3714	13.1569	11.879	11.6113	11.115	13.4629	12.8507	11.9573
PLCB1	11.9694	10.7899	11.5432	9.779	11.6824	11.1931	10.6592	9.7971	10.6348	10.3319	11.5398	10.5418	11.8368	11.1598	10.01	10.1148	11.0309
PLCB4	9.6839	10.0059	7.394	9.3645	9.8546	9.7228	10.2967	8.9532	10.2067	10.897	9.932	9.5502	10.2369	9.697	8.5046	9.4259	8.6386
PLCE1	11.552	11.066	11.642	10.7203	11.1927	11.7098	11.7015	11.3394	11.3546	10.9449	11.5508	10.7692	11.5388	11.6587	10.195	11.2074	10.8766
PLCG1	10.8291	10.8176	11.5048	10.6197	11.2313	11.0579	11.792	11.2879	10.6375	10.8907	10.6361	10.9917	10.726	10.9686	11.0359	10.7629	11.2562
PLCG2	9.351	10.2348	10.17	10.7002	9.7706	9.5702	9.7157	11.541	10.7496	11.4342	10.4932	9.9475	10.1215	9.6361	11.6335	10.2797	9.53
PLD1	9.7639	10.6242	10.0025	10.6095	9.7053	10.1432	10.8632	10.7795	10.6107	9.8716	10.8484	10.75	10.5233	10.4664	10.3149	10.5953	10.0622
PLEK2	8.6654	8.2002	7.3645	9.1494	8.3708	9.2586	7.1161	7.2009	9.455	7.137	8.5787	9.2811	9.9323	8.8232	8.832	8.4299	8.2284
PLG	8.6028	9.0262	8.9469	7.9684	9.0613	9.2033	7.9347	7.6759	9.7443	7.7091	9.7771	9.4071	10.4523	9.66	8.3029	9.5216	6.6672
PLK1	10.1805	9.1366	9.6653	9.452	9.5653	10.1853	9.3122	9.0119	9.8349	7.5495	9.6318	10.5303	10.6248	10.5354	9.9171	9.6816	9.7004
PLK2	12.1628	12.8365	11.3046	13.9688	12.4282	11.4593	12.4837	12.5701	12.0632	12.748	12.6819	12.6376	12.0132	12.264	14.322	12.9975	12.3276
PLK3	12.2623	13.3132	10.1614	12.669	12.9772	11.8478	12.5452	11.8716	12.649	13.4704	13.199	12.8366	12.161	12.1222	13.1211	13.3711	13.2075
PLK4	9.7039	10.3805	9.1454	9.3596	9.7164	9.8412	9.9888	8.972	10.4638	9.5143	9.2454	10.7756	10.6265	10.2473	9.21	9.7547	9.8021
PMAIP1	8.9459	9.2457	8.8037	9.1802	9.1125	9.266	9.0648	7.5315	9.3842	9.1434	10.4146	10.4992	10.0138	9.41	9.0807	9.3417	9.8835
PMEPA1	12.4505	12.4662	12.7329	12.8904	12.6361	12.1234	12.8086	13.2629	12.7511	13.835	12.3141	11.6038	11.6568	11.3532	13.1651	12.951	12.4028
PML	11.5852	11.8143	12.0941	12.1679	11.9272	11.9643	12.1952	12.84	12.2555	12.5267	12.4792	12.1248	11.4641	12.1953	12.0949	11.3068	12.7163
PMS1	9.608	9.7261	9.9169	9.3839	9.6186	9.7423	8.8407	9.9407	10.3479	11.1362	9.1073	10.554	10.0382	9.6663	9.6272	9.7455	10.1496
PMS2	13.7003	13.1258	12.9504	12.8193	13.0657	12.4702	14.2744	13.1932	11.8575	12.7231	11.77	12.318	11.9513	12.6442	13.1316	12.3972	13.8103
PMS2P3	11.2285	10.3619	10.1912	10.4973	10.3113	10.6391	10.7564	11.0368	9.1404	10.0463	9.5841	10.2151	10.4108	10.2858	10.9661	10.4268	10.5674
PNKP	11.3657	11.4735	11.7926	11.6886	11.4832	11.282	12.0523	12.3301	11.6782	12.0555	10.8484	11.4994	11.0743	11.5373	11.8434	11.1417	11.8632
PNPLA2	12.7507	12.9093	13.129	12.9028	12.9186	12.7673	13.264	12.8787	12.4534	12.9593	12.97	12.7026	12.2577	12.3964	12.9259	12.4929	13.2557
POLB	11.7639	11.6564	11.2551	11.7388	11.6431	11.0978	11.509	11.6973	11.4755	11.3885	10.9312	10.9062	11.1155	11.2751	12.0529	11.5675	11.6286
POLD1	8.5957	8.7642	8.466	9.1912	9.4656	9.361	8.9627	8.6876	9.0276	9.517	8.6457	10.6802	9.5457	9.6157	9.0747	8.7669	9.7843
POLD2	12.1852	11.6348	11.9225	11.2473	11.8744	12.0981	12.1878	11.6021	10.869	11.3252	11.445	12.4229	11.7967	12.1905	10.8251	11.7416	11.8434
POLD3	10.5848	10.1191	9.7324	10.4429	10.142	10.6007	10.289	10.1043	10.5571	10.7055	10.1332	9.9091	10.5307	10.8056	10.7646	10.5706	9.6058
POLD4	10.8374	11.0889	10.6306	9.8311	11.4476	10.2831	10.1145	10.274	10.5759	8.8018	10.5759	10.7611	10.7778	10.5603	10.0734	10.5766	10.4572
POLE2	9.3404	8.0707	9.2298	8.2943	8.9637	9.3331	9.3805	8.1799	9.5885	8.5614	8.4106	9.5993	9.7317	9.3339	7.5655	8.46	7.9948
POLL	9.874	10.1191	10.4745	9.7899	9.8021	9.8881	9.7976	10.597	9.4819	10.7498	9.4817	9.1376	9.0143	9.906	10.6325	9.2987	10.6359
POLR2D	10.916	10.7383	10.7325	10.7727	11.0511	10.8305	11.0731	11.0951	10.5536	10.6113	10.4386	10.4105	10.9661	10.607	10.7571	11.012	10.4644
POLR2H	9.7447	11.109	11.0312	10.66	10.6168	10.6353	10.8284	10.2499	10.2533	10.5935	11.2068	11.4014	11.1793	10.6154	10.5415	10.7029	11.0473
POLR2J	9.7253	9.6569	9.5474	9.7827	9.1781	10.1352	9.95	9.3525	9.6529	7.0352	9.4913	10.2454	10.4208	10.1749	9.5093	9.7891	9.7073
PORCN	8.3596	9.1799	8.1681	8.3147	8.5372	9.4436	8.8736	8.5937	9.2133	8.965	9.3442	9.8434	9.5542	9.4625	8.0743	8.677	9.0635
POU5F1	10.0485	10.0047	10.2218	10.278	10.6117	10.8527	9.2079	9.9533	11.0138	8.5666	9.8832	12.0015	12.0092	11.1416	8.4729	10.6607	9.1993
PPAP2A	14.5613	13.6215	13.6389	13.2418	13.8379	13.485	13.8979	13.8706	13.1507	14.1908	13.4226	12.0637	12.7937	12.9982	12.9553	13.205	13.728
PPAP2B	13.0005	13.5356	13.6909	12.5145	13.2846	13.1115	13.4212	12.7239	12.3068	13.4899	14.1053	13.053	13.0257	12.9998	12.2463	12.809	14.0912
PPARD	11.9217	12.5454	12.207	12.6613	12.0688	12.0692	12.1866	12.3497	11.6808	12.3648	12.2368	11.5799	11.7129	11.4261	12.6695	12.5636	11.8041
PPARG	8.6517	10.1377	7.8573	9.6728	9.5705	9.4327	8.5043	10.767	9.9386	10.1031	8.9292	9.9958	10.2217	9.8784	10.4184	10.3931	8.4501
PPARGC1A	8.909	11.0984	8.9436	9.5855	9.7902	9.4062	10.5204	7.3615	10.0017	2.3534	9.7129	9.377	10.149	9.7866	8.1735	9.1055	10.5512
PPARGC1B	9.957	9.7789	9.5209	10.2009	10.2614	9.5196	9.982	10.4827	10.7853	10.9237	9.384	10.191	10.6527	10.1378	10.8412	10.151	10.6177
PPAT	10.4707	10.7565	10.4837	10.0301	10.27	10.4587	9.9847	9.6219	10.8656	10.128	10.6107	10.961	11.3747	10.8588	10.0069	10.5576	10.5769
PPBP	9.2861	10.0859	9.5452	9.2714	9.9847	9.8263	9.0596	8.7027	9.524	9.541	9.932	10.1631	11.0241	10.0877	11.4994	10.6839	10.6104
PPIB	14.5786	14.5565	14.9934	14.8571	14.5799	14.4744	14.733	15.0987	14.234	14.9571	14.6596	13.4934	13.8427	14.4176	15.1819	14.5295	14.7311
PPID	10.9892	10.4777	10.8304	11.0823	10.7013	10.6523	11.1356	11.1668	10.4213	10.6549	10.4922	10.7095	10.6718	10.6937	11.1391	10.8759	10.6067
PPM1D	9.9103	10.3941	7.7005	9.7698	9.9847	10.086	9.5825	9.2638	10.2507	9.7801	9.5009	10.6281	10.8506	10.487	9.717	10.0197	10.2163
PPP1R15A	13.8827	14.3267	13.2829	14.3327	14.5034	13.8976	14.731	13.0604	13.3211	14.2155	14.7036	14.319	13.3881	14.3574	14.9858	14.0255	15.2908
PPP2CA	14.4508	14.1637	13.7537	14.229	14.2169	13.9692	14.414	14.2775	13.7024	14.3571	14.0429	13.3303	13.452	13.7944	14.3055	14.2294	14.659
PPP2CB	14.0506	13.5864	13.8724	13.8641	13.953	13.7314	14.0454	13.91	13.0656	13.9371	13.9262	13.3528	13.3625	13.7632	13.7131	13.7352	14.163
PPP2R1A	8.5485	8.319	7.0044	7.5807	8.5156	9.2135	7.7009	6.3026	8.6027	0	8.197	9.7919	10.0918	9.2217	7.0431	7.9687	7.3785
PPP2R1B	10.1272	10.3569	9.1191	9.7753	9.846	10.1539	10.1818	9.9199	10.2076	10.5755	10.3239	9.8379	10.2087	10.2736	9.5918	10.036	9.9001
PPP2R2B	11.3069	9.8284	11.5607	10.4669	10.8256	10.8003	11.3678	11.1373	10.4412	9.4394	8.656	11.2494	10.719	10.3576	10.5599	9.9942	9.3828
PPP2R2C	8.3679	8.3068	6.7839	6.7387	8.3011	9.0747	6.4542	6.9713	8.475	7.895	8.3056	8.824	9.5699	9.1292	8.0189	9.1149	7.9016
PPP2R4	11.8762	12.4216	12.3578	12.0607	11.9214	11.7759	12.0169	12.3625	11.663	12.2445	11.5079	12.1191	11.3407	11.453	12.3519	11.7335	12.4454
PPP3CA	11.9902	11.6418	11.7219	11.5883	11.6469	11.3507	11.8466	11.4734	11.0301	12.0684	11.132	10.8818	11.2632	11.2148	11.4479	11.2776	11.6865
PPP3CB	13.3377	12.3586	12.5778	12.5298	12.8986	12.627	13.076	12.9024	12.057	12.7045	12.1901	12.1555	12.393	12.5124	12.733	12.6281	12.6456
PPP3CC	12.6468	12.1228	11.7427	12.3025	12.3733	12.0441	12.3874	11.7554	11.6183	12.3164	11.7736	11.8203	12.1384	12.2062	11.7916	11.847	12.7824
PPP3R1	10.1865	10.3299	10.6684	10.5061	10.4247	10.7634	10.3939	10.2601	10.802	11.2759	10.3011	10.9882	10.9693	10.7754	10.5792	10.5671	10.781
PPP3R2	7.9982	9.9868	9.98	9.6688	9.1029	8.8801	8.5081	7.4973	11.0763	10.6239	9.8402	10.0655	10.1506	9.5241	10.835	9.4448	10.3457
PRAME	8.0974	8.3828	8.6569	8.0913	8.3828	9.7581	6.8887	7.1687	10.0602	8.6077	9.4778	9.7012	9.6042	8.673	7.649	9.3597	8.5797
PRC1	8.7703	9.4659	9.3199	9.0589	9.2187	9.6644	8.7565	8.2687	9.3554	8.7057	9.7211	10.2808	10.2601	9.7979	9.0004	9.1705	8.294
PRDM1	10.8108	11.2239	10.6664	11.5684	10.6893	10.4195	10.1674	10.8233	11.1253	11.7823	11.7787	11.1655	10.9066	10.7835	11.7572	10.6974	10.3956
PRDM14	8.2229	8.636	8.2726	7.4398	8.267	8.9971	6.9235	6.2625	8.9358	7.1921	8.0999	9.3816	9.6343	9.1909	5.4554	8.9233	7.8402
PRDM2	11.9006	11.9471	12.4502	11.9618	12.058	11.7742	12.1044	12.0833	11.7154	12.2807	12.6319	11.2406	11.5804	11.7885	11.8978	11.8309	12.5804
PRDX6	13.0571	12.7782	12.9122	13.027	12.6908	12.7805	12.632	13.0138	11.7375	13.1082	12.6728	12.2668	12.207	12.5678	13.4668	12.7341	13.2596
PRF1	7.7385	9.2691	6.912	8.6184	8.4826	9.3261	8.1109	7.3615	9.7394	8.5081	9.0223	10.9822	9.6331	9.4964	9.1396	8.9763	6.6095
PRICKLE1	9.5613	10.2562	9.157	9.138	9.4935	9.8312	8.5271	8.9658	9.1718	8.8018	9.1828	9.7073	10.3885	9.2535	8.0864	8.5743	9.7826
PRKAA1	12.3712	11.6922	11.6323	11.8976	11.8979	11.449	12.0824	11.9769	11.1704	12.2277	10.6178	10.7435	11.2295	11.1403	11.8995	11.8168	11.7948
PRKAA2	10.1722	10.0385	9.2782	9.6981	10.0979	10.3072	9.2428	9.4179	10.591	10.7313	10.6054	9.2973	10.4247	10.1225	9.6517	9.9433	9.8728
PRKAB1	11.9242	11.1628	12.1522	11.8895	11.4438	11.4689	11.4516	12.0958	11.851	12.5822	11.2505	10.8634	11.4189	11.0283	12.0243	11.2189	11.5508
PRKAB2	11.5585	10.419	10.3467	10.6197	10.5981	10.9703	11.0993	10.7169	10.4578	10.2868	10.6369	10.7905	10.7653	10.8819	10.2588	10.7584	10.6908
PRKACA	12.3581	13.0568	12.981	13.036	12.6712	12.6041	13.1236	13.4007	12.4366	13.1488	12.7175	12.3383	12.1602	12.2324	13.0457	12.9996	13.2481
PRKACB	12.1003	11.4528	11.7889	12.0819	11.9083	11.5658	11.9184	12.3334	11.3602	11.9294	11.7344	11.5986	11.2192	11.3263	12.7302	11.77	11.0067
PRKACG	8.009	8.5861	8.624	8.6667	8.7858	9.2831	7.3723	7.0792	9.3554	7.3579	8.9405	10.3622	10.1296	9.52	7.1953	8.9314	0
PRKAG1	12.6345	11.9484	11.5177	12.362	11.8606	11.8531	12.3104	12.6886	11.3718	11.8997	12.1034	11.0011	11.0271	11.5047	12.5729	12.2731	12.124
PRKAG2	11.2268	10.3883	10.5143	11.9686	10.9508	10.671	11.1698	11.8729	11.7723	12.0536	10.8409	10.0465	10.9334	10.5973	12.3942	11.1845	11.3698
PRKAG3	8.0822	8.6294	5.4667	7.2938	8.4937	8.9055	7.6807	6.4166	9.357	7.3579	8.0847	9.9759	9.7145	8.9693	7.3727	9.1173	5.4867
PRKAR1A	14.4259	13.8822	14.1685	14.3733	14.1066	14.0409	14.3323	14.6662	13.5893	14.1466	13.8825	12.5297	13.1838	13.6234	14.6242	14.0838	14.1425
PRKAR1B	8.5411	10.1319	10.0667	9.9299	9.2231	10.5289	9.8557	10.7076	10.513	11.4249	10.9242	10.2619	10.4041	9.7425	10.3033	8.8142	10.8519
PRKAR2A	12.4234	11.9425	12.1676	12.0371	12.1009	11.9808	12.4886	11.7698	11.1872	11.1458	11.7794	12.3061	11.8509	11.8483	11.8157	11.5255	12.1333
PRKAR2B	10.5911	10.4417	9.5821	10.555	10.4082	10.4118	10.7531	9.3995	10.9346	10.5254	10.6863	9.9638	10.7989	10.634	10.4373	10.0802	10.0769
PRKCA	13.9889	12.818	13.668	12.6995	13.2584	12.906	13.4273	13.9077	12.1607	12.7773	13.2106	13.0544	12.6626	12.9535	12.9135	12.6094	13.3185
PRKCB	9.3404	9.7685	10.642	10.4906	9.7476	9.737	8.5716	10.3126	10.4653	9.6008	9.755	10.0636	9.9554	10.0539	10.3712	10.1278	9.7158
PRKCD	11.1259	11.0581	11.7847	12.1517	11.1664	11.2079	11.1356	12.5605	11.5912	11.747	10.9263	10.7197	10.8292	11.2186	12.5761	11.5876	11.1932
PRKCE	11.6208	11.3554	11.463	11.6234	11.1201	11.2395	11.4927	11.5488	11.2652	11.1879	11.2824	11.3024	10.899	11.1497	12.1045	11.1951	11.9054
PRKCG	0	0	0	0	0	3.8692	0	0	0	0	0	1.6338	0	0	0	0	0
PRKCZ	6.0468	8.8286	6.8565	6.4013	6.913	5.6197	8.0752	7.1903	6.2125	8.8752	8.4348	7.0607	6.0441	4.5476	5.8434	4.7227	6.4042
PRKDC	11.1835	10.6035	12.1064	11.3475	11.4159	10.8592	11.847	11.6712	11.0189	11.96	11.0679	11.2781	11.3442	10.9529	11.8854	11.4081	11.6698
PRKG1	8.8231	9.2691	10.8068	9.4242	9.2647	9.9056	9.9015	9.1502	9.776	9.5803	10.9063	10.1046	10.2865	9.5606	8.3733	8.8628	9.2091
PRKX	12.9904	11.882	12.4824	12.1584	12.8361	12.5363	12.8276	12.5567	11.9641	12.1025	12.418	11.932	12.3119	12.7745	12.0231	11.9285	13.1836
PRL	9.0407	9.4343	9.4732	8.6427	9.3362	9.9986	8.321	6.9462	10.0201	7.7186	9.9502	10.3683	10.876	9.9475	8.0561	9.7712	7.1846
PRLR	8.5522	9.1709	8.9895	8.8589	9.5063	9.2611	7.9572	7.4711	10.0886	10.0198	9.8611	9.9819	10.4221	9.8025	9.4754	9.5946	9.1993
PRMT1	11.2861	11.551	11.9493	11.9925	11.754	11.424	11.7382	11.8332	11.4315	11.7761	11.2391	12.3694	11.146	11.3931	12.124	11.4735	12.2316
PRMT6	9.0872	8.0013	10.4722	8.1263	9.4769	9.2758	8.8132	9.8823	9.7357	10.0463	9.8113	9.8489	10.2033	9.8752	8.9682	9.3815	9.4294
PRMT8	7.9319	8.6651	9.5006	8.5299	8.5863	8.8865	7.023	7.4886	9.594	7.137	8.9738	10.1648	10.3583	9.6298	8.3435	7.9946	7.1137
PROK1	8.2594	9.1888	8.2566	8.2892	8.4374	9.167	6.9574	6.4705	9.1791	6.2803	9.4584	9.2264	10.5115	9.3921	7.3023	9.0522	8.2332
PROK2	8.7608	9.4732	7.7623	8.7952	9.5263	9.5278	7.9347	7.0082	10.2059	7.7372	8.7897	10.1754	10.1256	9.665	11.452	9.5091	7.8021
PROM1	8.5149	8.9598	8.4331	8.6306	9.328	9.7737	7.8943	6.8681	10.0181	7.9757	8.9792	10.0369	10.2822	9.7067	8.1042	9.7832	7.8276
PRR15L	8.5595	8.3671	8.2349	8.4677	9.519	9.7406	8.9317	6.0193	9.9289	1.245	8.9377	10.3287	10.2989	9.4306	7.486	9.4297	6.8528
PSG2	10.457	10.5705	9.6408	9.6923	10.1314	10.9391	9.2473	8.3427	12.1114	7.8443	10.6779	11.1172	11.8497	11.1077	8.4404	10.6436	8.3956
PSIP1	13.1669	12.3376	12.6683	12.1633	12.5619	12.226	12.7887	12.1227	11.7148	11.7115	12.0393	11.9518	12.2301	12.5027	12.3255	11.9689	12.8709
PSMD2	13.3901	13.5353	13.6568	13.5833	13.3786	12.9896	13.5188	13.7465	13.4387	13.7804	13.2476	12.2848	12.7722	13.0485	13.7569	13.3433	13.9705
PSMD7	12.8776	12.5685	12.2528	12.3145	12.5944	12.5757	12.7269	12.7114	12.1409	12.5287	12.3647	12.0228	12.3256	12.2681	12.3872	12.3779	13
PSMG1	11.5095	11.0672	10.5519	11.1446	11.4062	11.2257	11.4565	11.702	11.4231	11.1597	10.5094	11.251	11.156	11.1721	11.4549	11.1962	10.9255
PSRC1	11.5372	9.8441	10.6914	10.8513	11.1961	10.9174	11.2055	11.8375	10.7691	9.6776	10.4475	11.8915	11.0193	11.1259	12.0149	10.8449	11.2842
PTCH1	10.9246	10.6283	11.8009	9.1409	10.2152	10.6561	10.83	9.4472	10.1568	10.274	10.5384	10.0898	10.9297	10.2671	8.994	9.8946	11.1815
PTCH2	8.9954	8.9572	8.7703	8.0373	9.6552	9.5051	9.3122	8.3282	9.5692	8.9689	9.3757	10.2235	9.9736	10.1714	8.709	9.2693	8.1796
PTCHD1	6.9378	8.7186	5.7055	6.3822	8.8845	8.9642	5.8047	5.7559	9.2657	0	8.5348	9.785	8.8836	9.1613	0	8.1594	6.6952
PTCHD2	7.1569	7.6972	8.9765	6.6455	7.5866	8.6956	6.5313	5.0649	8.4927	7.0047	8.8387	10.3319	9.1945	9.0265	7.81	8.543	5.1242
PTCHD3	8.7221	8.9572	8.4043	7.6057	9.0235	8.864	6.7536	7.4265	10.1117	7.6114	8.6797	9.6071	9.5384	9.5186	6.6152	8.55	6.3346
PTCRA	0	0	0	0	0	0	2.2787	2.414	0	6.3547	6.0232	4.4615	0	4.2086	0	0	0
PTDSS1	11.9889	11.892	11.7408	11.7477	11.4471	11.6234	11.8919	12.1079	11.4154	12.4828	11.333	10.9421	11.1659	11.2599	11.721	11.9851	12.006
PTEN	15.4333	14.4513	15.0793	14.8069	15.059	14.255	15.3426	14.6993	13.976	14.4057	14.3841	14.2302	14.2073	14.6537	14.7449	14.2144	15.0918
PTGR1	11.0175	10.8333	10.9678	9.9398	10.5072	10.828	10.9813	11.4157	10.3324	11.1114	10.4276	10.0963	10.3367	10.2605	10.7777	10.5697	11.4273
PTGS1	9.1638	10.4209	10.5087	10.8036	8.904	9.4821	10.0569	12.3016	10.7527	10.9825	9.5948	8.1402	8.67	9.0226	11.3053	10.2228	9.2236
PTGS2	11.352	10.8168	9.7091	11.4008	11.3983	11.3742	12.4248	8.6018	10.7361	11.3337	12.2721	11.8111	11.2658	11.3145	12.1115	10.4381	11.3817
PTHLH	7.1951	7.9653	7.6026	8.7057	7.6866	8.1903	6.6877	6.5724	9.1215	6.6585	8.31	10.1165	9.3916	8.8692	7.1501	7.9843	0
PTK2	13.1603	12.7314	12.6459	12.4896	12.7771	12.5138	12.8568	12.7644	12.1004	12.3079	12.4165	12.2495	12.3395	12.3994	12.3866	12.2059	12.6129
PTN	10.6593	8.7791	12.8681	10.1367	10.8934	11.7044	10.5494	12.6924	11.8524	11.6593	11.2236	11.0381	11.6627	9.6234	9.6065	10.7447	10.2151
PTP4A1	13.3375	12.8485	12.7742	12.8989	12.7253	12.6056	12.8678	12.966	12.1722	13.0852	12.9197	12.3715	12.1768	12.3606	12.6501	12.687	13.0362
PTPN1	11.7852	12.4171	12.2936	12.0834	12.0765	11.5959	11.7624	11.9617	12.0188	12.7422	12.221	12.3723	11.7964	11.8323	11.8474	12.2969	12.2633
PTPN11	13.044	12.6215	12.6708	12.5734	12.7102	12.8645	12.3985	12.5006	12.2346	12.5277	12.4381	12.7162	12.7852	12.7391	12.2086	12.8031	12.8933
PTPN5	8.0617	8.2221	8.736	8.4169	8.4104	8.8897	8.5606	7.4623	9.1918	7.7372	9.4307	9.3416	10.3317	9.5117	7.2919	9.7038	7.7362
PTPRC	7.5226	8.5861	9.9735	10.1006	8.8533	7.666	9.2633	9.6744	9.467	11.3966	9.5235	8.6536	8.6338	8.2308	10.4606	8.3836	9.8682
PTPRR	7.7449	7.4665	7.6026	7.073	7.4185	8.1377	6.3893	6.4528	9.1663	7.137	8.0539	8.9085	9.8577	8.9912	5.6942	7.6932	6.2616
PTTG1	8.6551	8.9227	8.8074	8.4075	8.6798	9.6055	8.6254	8.1691	9.4922	7.3336	8.8803	9.889	9.754	9.5458	8.8915	8.9394	7.7159
PTTG2	10.3668	11.026	9.9913	10.5378	10.5053	11.3344	11.8395	10.739	11.6775	10.2962	9.5366	11.7557	11.2011	11.2583	10.8762	10.847	10.8827
PUS1	9.9331	9.9118	10.3493	10.3363	10.2241	9.8945	10.3647	10.9013	10.5195	10.7382	9.6231	10.2412	10.2865	10.1923	10.5792	10.3686	10.1697
PVR	11.3253	10.0323	10.6014	10.2091	10.5144	10.449	10.9444	10.1936	10.0828	10.1315	10.4662	11.842	10.9963	10.9681	10.0703	10.2617	9.3212
PYCARD	10.5261	10.7444	10.7469	11.6188	10.509	10.6921	10.5099	12.1383	11.1963	11.7493	10.6703	10.1936	10.1634	10.2095	11.671	10.8463	10.8566
PYCR1	8.5705	8.7401	9.5142	8.9655	9.1029	9.8834	8.512	7.7576	9.2222	8.0962	9.34	9.6693	9.6514	9.7079	7.3023	8.1223	9.3849
PYGL	11.6451	11.0978	11.5383	12.3787	12.0236	11.677	11.7691	13.2288	12.0045	12.7523	11.69	11.7525	11.5943	11.8794	12.748	12.6177	11.1317
QDPR	13.0335	11.6973	12.6477	12.0704	12.3335	12.0661	12.3612	12.3672	11.3062	11.0399	11.8625	11.5184	11.6733	12.16	12.3575	12.0381	12.3051
QSOX2	10.3048	9.9531	10.131	9.5236	10.0132	10.0804	9.926	9.5277	10.1724	9.1503	9.5751	10.0935	10.3493	10.0203	9.1625	10.1417	9.9591
RAB23	11.0228	11.009	10.1898	10.847	10.6277	10.6056	10.8594	11.3798	11.0346	11.3797	11.2265	9.6631	11.0228	10.639	10.8632	11.189	10.924
RAB25	7.9262	8.6874	6.4689	7.7091	8.8789	9.055	8.2813	5.8936	9.1571	0	8.7804	10.0972	9.7551	9.3831	6.9005	8.7669	7.8651
RAB27B	2.9453	5.0253	1.0959	3.3088	5.6883	0	4.1187	4.2781	0	7.4737	0	5.4746	5.6858	0	0	0	6.4705
RAB4A	14.1466	11.8869	13.1233	12.764	13.1814	12.8997	13.0321	12.9458	12.014	12.4567	12.8221	12.6537	12.8505	12.8088	12.4289	12.8088	13.141
RAB6B	9.0302	10.1014	9.2326	9.4905	9.3444	9.7353	9.02	8.0267	10.1428	7.5495	9.8159	10.1754	10.7767	9.8535	9.3931	10.1772	8.7728
RAC1	15.6528	14.6505	15.1228	15.1184	14.9718	14.7444	15.2808	15.298	13.9969	14.8914	14.5763	14.0149	14.1638	14.6848	15.5018	14.859	15.0215
RAC2	8.0974	9.341	9.8258	9.4358	8.8214	7.9054	8.9231	9.515	9.0537	10.2788	9.4386	7.4559	7.1658	7.7155	9.6877	8.7966	9.1059
RAC3	10.4765	10.2562	10.348	9.7532	9.9259	10.479	10.1601	10.0943	10.3576	9.0307	10.3777	10.5493	10.5423	10.3963	9.3711	9.1568	10.0268
RACGAP1	10.4471	10.8038	10.4985	11.2787	10.5538	10.9166	10.8383	10.4574	11.2462	10.1902	10.6905	10.3065	11.2724	11.0768	11.2151	10.9565	9.9834
RAD1	10.2971	10.0679	9.872	8.6306	9.8051	9.9733	9.9696	9.5633	10.1344	9.3513	9.8948	10.4378	10.309	10.3782	8.6973	9.7787	10.0337
RAD17	12.2786	11.2206	11.3053	11.609	11.8509	11.6143	11.904	11.887	11.088	11.1096	10.7405	11.1558	11.7385	11.5451	11.463	11.3641	11.4911
RAD18	10.455	10.5217	9.8808	9.7476	9.7383	10.48	9.8956	10.1099	10.0622	9.9193	9.4932	10.3888	10.4716	10.1723	9.9668	10.1417	10.4105
RAD21	13.3908	12.4306	13.0164	12.9191	12.7312	12.9827	13.2698	13.0183	11.7882	12.3126	12.7739	11.9436	12.0068	12.6385	12.7692	12.4496	13.0225
RAD23A	13.1064	12.8633	13.2257	12.6584	12.9541	12.8702	13.1777	13.0142	11.9851	13.1133	12.6758	12.3422	12.1979	12.6516	12.5497	12.7653	13.2016
RAD23B	14.1323	13.5061	13.9239	13.6059	13.5431	13.5149	13.7409	13.8159	13.0076	13.6405	13.2959	13.1202	13.135	13.5078	13.714	13.7517	13.8924
RAD50	12.0334	11.4018	11.6584	11.515	11.3554	11.3599	11.6613	11.9988	11.3809	11.2223	10.8707	10.7733	10.7346	11.2033	12.0177	11.4652	11.7546
RAD51	8.5632	9.3962	8.4752	7.9294	9.3485	9.584	8.393	6.8946	9.5269	7.9991	8.4779	10.0145	10.3458	9.826	6.6642	9.6231	7.4042
RAD51B	11.4663	11.1842	11.2308	11.1239	11.2467	10.9244	11.4912	11.6997	11.3314	10.856	10.9192	10.6522	11.3184	11.2334	11.4904	11.3314	11.5217
RAD51C	10.4929	9.5004	10.3354	9.8486	9.5965	9.784	10.4975	10.0727	10.1724	9.1151	9.0947	9.5637	10.0313	10.1333	10.3212	10.6088	10.2697
RAD51D	11.4176	11.0702	11.5839	11.0823	11.0227	11.2181	11.5415	11.395	11.063	11.0019	10.7834	11.004	11.1172	11.0235	11.1958	11.0272	11.1634
RAD52	8.4766	8.8428	8.8578	8.4027	9.6303	8.9118	9.3867	8.7064	9.9004	8.6077	7.8359	8.7247	9.949	9.5255	8.8284	8.4637	8.8956
RAD54L	7.1276	7.7764	5.3905	7.2835	8.2756	7.991	7.7208	6.6981	9.0714	7.2056	7.9462	9.749	9.4579	8.5625	6.3011	7.7672	7.8589
RAD9A	9.9818	9.3249	9.5142	9.5814	9.6101	9.9337	9.9202	9.5735	9.9914	8.7151	10.0485	10.6332	10.478	10.0241	8.9908	10.3233	10.1098
RAF1	12.9985	12.8947	12.9404	13.2111	13.0806	13.0235	13.2873	13.1302	12.2999	13.0143	12.9012	12.9944	12.6497	12.9441	13.5606	12.7268	13.4185
RAG1	9.2616	9.4172	9.39	9.1005	8.617	9.3883	7.4774	7.6055	10.6121	9.0155	9.0036	10.5371	10.4555	9.8525	8.6208	9.2153	8.6095
RALA	12.8386	12.3033	12.3606	12.4044	12.1516	12.1883	12.3322	12.4407	11.5009	11.2056	11.655	11.4241	11.8286	12.0073	12.4819	11.9218	12.179
RAMP1	8.9708	10.8831	9.1741	8.9783	9.1849	10.0622	8.8285	9.5383	9.8971	10.2401	10.7541	9.8346	10.6402	9.6437	9.957	9.562	11.174
RAMP2	9.459	9.8914	10.4276	9.7735	9.7069	7.967	9.397	10.4957	8.3251	10.2756	10.278	8.2671	8.7462	8.6175	9.8709	8.6544	8.3257
RAMP3	9.2817	9.9465	8.8961	9.7494	9.2495	9.6152	10.2196	10.0785	9.7207	10.7555	10.0524	10.3629	10.4665	9.52	8.2288	9.6526	9.6113
RAP1A	12.273	11.8376	12.1146	11.5529	11.536	11.642	12.0152	11.5315	11.3888	11.9758	11.0705	11.1505	11.4341	11.6568	11.6923	11.1434	11.7675
RARA	10.203	10.7534	9.3579	11.0584	10.5441	10.6617	10.4456	10.2109	10.2333	11.2148	10.1539	10.7646	10.8525	10.3797	10.9181	11.0038	10.2151
RARB	12.161	10.1388	12.4884	11.2683	10.9648	11.3587	11.7652	12.0034	10.0058	10.2253	11.0348	10.9266	9.82	11.2355	11.7916	11.0934	11.0391
RASA1	13.0867	12.0992	12.7249	12.55	12.7306	12.4396	12.9139	13.0404	12.181	12.7157	12.1218	11.4115	11.9959	12.5051	12.764	12.5105	12.4798
RASA4	11.1345	11.9411	10.6379	10.9464	11.2602	11.5492	11.0273	10.7094	12.1402	10.9913	10.8633	12.787	12.3975	12.2244	10.89	10.7838	12.0476
RASAL1	8.2458	8.9038	8.0115	7.9491	8.6733	8.3654	8.1209	6.2827	9.6789	0	8.7741	9.5244	10.2653	9.6737	6.0293	8.5811	7.4377
RASD1	9.2526	9.4436	8.7889	10.0575	11.2494	11.4566	10.5932	8.2534	9.945	10.9011	11.0563	11.9185	11.8482	11.1277	8.9779	10.0285	10.53
RASGRF1	9.248	9.1133	10.9229	7.5381	9.8417	10.683	7.7977	10.5214	9.1936	5.2477	9.9901	9.6328	10.075	10.2931	7.8528	8.6929	11.0967
RASGRF2	9.3552	9.6649	9.1769	9.7116	9.7706	9.1827	9.0119	9.4562	10.0681	10.2564	9.5859	9.8696	10.3507	9.5282	8.8638	9.3913	7.2042
RASGRP1	8.5921	9.4172	8.8507	9.2345	8.8389	8.7493	7.1845	8.4313	9.9872	9.0643	8.6931	10.4399	10.2376	9.6488	9.5511	9.224	8.9196
RASGRP2	10.5261	10.437	10.614	11.3031	10.5617	10.0607	10.2208	10.9907	10.8061	11.6483	11.2132	10.3342	10.8161	10.3186	11.6913	10.6271	10.0875
RASSF1	11.2164	11.0593	11.4401	11.358	10.9648	11.3547	11.3546	10.9119	10.9512	11.6842	10.9291	10.6992	11.0462	10.9575	11.4053	10.4239	11.7128
[truncated: 563 more rows]

## Sheet: S3 Wilcoxon Results
Gene	"Early" group			"Late" group			LogFC	Wilcoxon test
	# patients	Mean expression	Standard deviation	# patients	Mean expression	Standard deviation		S	Z	p-value
A2M	8	15.62	0.85	9	15.23	1.13	0.392047	81	0.81791	0.4134
ABCA2	8	13.92	0.58	9	13.52	0.76	0.397685	83	1.01036	0.3123
ABCA3	8	12.14	0.14	9	12.03	0.35	0.109478	86	1.29904	0.1939
ABCA4	8	8.43	0.75	9	8.19	3.25	0.240536	61	-1.01036	0.3123
ABCA5	8	9.83	0.55	9	9.7	0.82	0.131785	71	-0.04811	0.9616
ABCA9	8	11.48	0.79	9	11.08	0.47	0.405061	86	1.29904	0.1939
ABCB4	8	11.3	0.66	9	10.98	0.59	0.31065	86	1.29904	0.1939
ABCB5	8	8.94	0.67	9	9.52	1.05	-0.577979	58	-1.29904	0.1939
ABCB6	8	10.18	0.47	9	10.17	0.57	0.0128514	73	0.04811	0.9616
ABCB11	8	2.34	2.6	9	1.86	2.27	0.480146	78	0.57305	0.5666
ABCC1	8	11.76	0.29	9	11.51	0.53	0.252606	83	1.01036	0.3123
ABCC2	8	6.82	1.12	9	6.23	2.38	0.587237	70	-0.14434	0.8852
ABCC3	8	9.96	0.37	9	10.58	0.66	-0.619407	52	-1.87639	0.0606
ABCC4	8	11.52	0.82	9	11.29	0.97	0.226912	74	0.14434	0.8852
ABCC5	8	11.21	0.17	9	11.22	0.28	-0.00845278	71	-0.04811	0.9616
ABCC6	8	8.64	0.37	9	9.03	0.62	-0.385085	57	-1.39526	0.1629
ABCC10	8	11.03	0.31	9	10.85	0.34	0.179496	84	1.10659	0.2685
ABCC11	8	8.46	0.74	9	9.07	1.26	-0.616317	57	-1.39526	0.1629
ABCC12	8	8.75	1	9	9.39	1.18	-0.633476	58	-1.29904	0.1939
ABCD1	8	10.41	0.58	9	10.19	0.81	0.217546	84	1.10659	0.2685
ABCD3	8	13.97	0.64	9	13.59	0.67	0.383631	80	0.72169	0.4705
ABCD4	8	11.51	0.54	9	11.12	0.46	0.392296	88	1.49149	0.1358
ABCF1	8	12.33	0.21	9	12.35	0.24	-0.0132333	68	-0.33679	0.7363
ABCG2	8	10.52	0.38	9	10.85	0.19	-0.331126	56	-1.49149	0.1358
ABCG8	8	7.78	1.08	9	8.06	3.24	-0.279426	59	-1.20281	0.229
ABHD2	8	11.82	0.44	9	11.67	0.49	0.148919	81	0.81791	0.4134
ACACA	8	11.18	0.39	9	10.86	0.29	0.313708	89	1.58771	0.1124
ACACB	8	11.88	0.57	9	11.68	0.52	0.20229	78	0.52924	0.5966
ACADS	8	10.74	0.26	9	10.64	0.45	0.0998278	77	0.43301	0.665
ACKR1	8	9.08	0.55	9	9.91	0.47	-0.833672	46	-2.45374	0.0141
ACKR2	8	9.61	0.37	9	9.76	1.36	-0.148342	57	-1.39526	0.1629
ACKR3	8	12.66	0.62	9	12.21	0.51	0.446882	86	1.29904	0.1939
ACKR4	8	8.88	0.66	9	9.64	1.26	-0.758671	57	-1.39526	0.1629
ACLY	8	13.24	0.18	9	13.01	0.37	0.229681	85	1.20281	0.229
ACSL3	8	10.71	0.23	9	10.67	0.27	0.0445653	78	0.52924	0.5966
ACSL4	8	12.77	0.2	9	12.54	0.79	0.224982	82	0.91414	0.3606
ACSL5	8	8.03	1.03	9	7.78	1.23	0.259732	76	0.33679	0.7363
ACTA2	8	10.23	1.21	9	9.67	1	0.563322	83	1.01036	0.3123
ACTB	8	16.33	0.39	9	16.31	0.57	0.0242111	73	0.04811	0.9616
ACTR1B	8	12.74	0.24	9	12.36	0.42	0.372839	95	2.16506	0.0304
ACTR2	8	14.66	0.3	9	14.43	0.47	0.227854	87	1.39526	0.1629
ACTR3B	8	8.21	0.46	9	8.04	0.46	0.168722	79	0.62546	0.5317
ACVR1B	8	11.76	0.22	9	11.58	0.35	0.182142	83	1.01036	0.3123
ACVR1C	8	8.32	0.78	9	8.91	1.15	-0.581664	59	-1.20281	0.229
ACVR2A	8	10.89	0.65	9	10.4	0.84	0.487365	86	1.29904	0.1939
ADAM17	8	12.5	0.39	9	12.13	0.71	0.376472	84	1.10659	0.2685
ADAM23	8	13.46	1.08	9	12.97	0.63	0.492222	83	1.01036	0.3123
ADAMTS1	8	12.92	0.94	9	13.29	0.98	-0.370651	63	-0.81791	0.4134
ADAR	8	13.59	0.2	9	13.33	0.45	0.255886	84	1.10659	0.2685
ADCK3	8	10.77	0.4	9	10.46	0.48	0.305757	89	1.58771	0.1124
ADIPOQ	8	8.77	0.83	9	9.13	1.34	-0.363908	61	-1.01036	0.3123
ADIPOR1	8	12.32	0.41	9	12.26	0.27	0.0621625	77	0.43301	0.665
ADIPOR2	8	14.29	0.57	9	13.9	0.44	0.391706	84	1.10659	0.2685
ADM	8	11.65	1.59	9	12.2	1.52	-0.552622	63	-0.81791	0.4134
ADORA2A	8	8.78	0.63	9	9.43	0.48	-0.651815	52	-1.87639	0.0606
ADORA2B	8	10.07	0.54	9	10.35	1.16	-0.27506	62	-0.91414	0.3606
ADRA1A	8	8.26	0.68	9	8.28	3.29	-0.0154472	59	-1.20281	0.229
ADRA1B	8	7.31	1.38	9	6.41	2.77	0.896489	78	0.52924	0.5966
ADRA1D	8	7.61	1.04	9	7.19	3.13	0.421178	64	-0.72169	0.4705
ADRA2A	8	7.74	0.98	9	8.1	3.14	-0.364963	53	-1.78016	0.075
ADRA2B	8	7.47	2.7	9	9.42	0.95	-1.95552	50	-2.06884	0.0386
ADRA2C	8	8.56	1	9	8.55	1.07	0.00594028	70	-0.14434	0.8852
AFF1	8	10.33	0.85	9	11.14	0.85	-0.810281	54	-1.68394	0.0922
AGER	8	10.75	0.21	9	10.65	0.21	0.0969611	81	0.81791	0.4134
AGFG1	8	13.08	0.25	9	12.82	0.53	0.262024	80	0.72169	0.4705
AGGF1	8	11.22	0.24	9	10.94	0.41	0.282543	94	2.06884	0.0386
AGT	8	9.62	0.43	9	9.99	0.97	-0.377211	61	-1.01036	0.3123
AHNAK	8	17.57	0.42	9	17.31	0.54	0.259669	80	0.72169	0.4705
AHNAK2	8	10.37	0.78	9	11.44	0.67	-1.07523	45	-2.54996	0.0108
AHR	8	16.26	0.25	9	16.02	0.34	0.243251	86	1.29904	0.1939
AHRR	8	8.96	0.69	9	9.55	1.03	-0.583481	61	-1.01036	0.3123
AICDA	8	8.35	0.74	9	7.62	3.28	0.738936	66	-0.52924	0.5966
AIFM1	8	10.93	0.1	9	10.82	0.37	0.109747	87	1.39526	0.1629
AIMP2	8	10.62	0.18	9	10.74	0.3	-0.120574	68	-0.33679	0.7363
AK1	8	11.28	0.22	9	11.41	0.37	-0.131543	66	-0.52924	0.5966
AK2	8	10.58	0.15	9	10.58	0.46	0.000475	65	-0.62546	0.5317
AK3	8	11.32	0.37	9	10.99	0.56	0.332671	81	0.81791	0.4134
AKAP1	8	12.04	0.31	9	11.89	0.27	0.145764	78	0.52924	0.5966
AKR1B1	8	14.43	0.79	9	14.4	0.75	0.0260083	70	-0.14434	0.8852
AKR1C3	8	10.44	0.39	9	10.56	0.7	-0.122842	58	-1.29904	0.1939
AKT1	8	11.53	0.21	9	11.52	0.22	0.0111653	68	-0.33679	0.7363
AKT1S1	8	12.59	0.24	9	12.37	0.32	0.22769	87	1.39526	0.1629
AKT2	8	12.89	0.34	9	12.69	0.37	0.203364	82	0.91414	0.3606
AKT3	8	14.01	0.36	9	13.63	0.38	0.385301	93	1.97261	0.0485
ALAS1	8	12.76	0.26	9	12.88	0.43	-0.117035	65	-0.62546	0.5317
ALB	8	8.58	0.51	9	9.05	1	-0.465942	58	-1.29904	0.1939
ALCAM	8	14.83	0.35	9	14.29	0.38	0.533235	98	2.45374	0.0141
ALDH1A1	8	17.32	0.91	9	16.93	1.13	0.391882	77	0.43301	0.665
ALDH1A3	8	12.43	0.98	9	12.96	1.07	-0.523086	66	-0.52924	0.5966
ALDH2	8	12.81	0.57	9	12.4	0.67	0.406503	87	1.39526	0.1629
ALDH4A1	8	12.82	0.52	9	12.82	0.37	0.00788333	70	-0.14434	0.8852
ALDOC	8	12.27	0.65	9	11.64	0.55	0.635122	92	1.87639	0.0606
ALK	8	10.17	0.46	9	10.32	0.68	-0.150956	63	-0.81791	0.4134
ALKBH2	8	10.88	0.3	9	10.91	0.24	-0.0321958	71	-0.04811	0.9616
ALKBH3	8	12.25	0.3	9	11.85	0.21	0.40109	98	2.45374	0.0141
ALPL	8	9.96	0.67	9	10.69	0.82	-0.732186	52	-1.87639	0.0606
AMER1	8	10.73	0.48	9	10.67	0.56	0.0576875	74	0.14434	0.8852
AMFR	8	14.65	0.18	9	14.36	0.34	0.287174	90	1.68394	0.0922
AMH	8	9.6	0.51	9	10.12	1.08	-0.5164	52	-1.87639	0.0606
AMOT	8	11.85	0.69	9	11.39	0.48	0.461369	80	0.72169	0.4705
ANAPC2	8	12.9	0.24	9	12.55	0.28	0.344554	95	2.16506	0.0304
ANG	8	10.4	0.56	9	10.31	1.07	0.0862236	71	-0.04811	0.9616
ANGPT1	8	10.19	0.5	9	10.52	0.99	-0.328921	52	-1.87639	0.0606
ANGPT2	8	9.49	0.8	9	9.72	1.15	-0.221614	62	-0.91414	0.3606
ANGPTL1	8	10.63	1.36	9	10.37	0.52	0.257222	65	-0.62546	0.5317
ANGPTL4	8	11.42	1.68	9	12.14	1.71	-0.719536	63	-0.81791	0.4134
ANKRD37	8	11.74	1.17	9	11.98	0.33	-0.237224	71	-0.04811	0.9616
ANLN	8	11.52	0.76	9	11.25	0.44	0.269137	80	0.72169	0.4705
ANPEP	8	8.1	1.14	9	7.97	2.34	0.13149	71	-0.04811	0.9616
ANXA1	8	17.1	0.66	9	16.99	0.68	0.105217	74	0.14434	0.8852
ANXA2	8	18.27	0.52	9	17.83	0.52	0.446088	86	1.29904	0.1939
ANXA3	8	13.64	0.56	9	13.15	0.78	0.496786	85	1.20281	0.229
ANXA8	8	10.17	0.9	9	10.77	1.13	-0.604436	60	-1.10659	0.2685
AP2B1	8	14.01	0.28	9	13.9	0.43	0.102724	81.5	0.86656	0.3862
APAF1	8	10.81	0.33	9	10.3	0.51	0.50806	92	1.87639	0.0606
APBB1	8	12.21	0.23	9	11.73	0.44	0.480169	95	2.16506	0.0304
APC	8	12.53	0.13	9	12.35	0.12	0.17729	97	2.35751	0.0184
APCS	8	8.85	0.72	9	9.76	1.18	-0.911135	56	-1.49149	0.1358
APEX1	8	13.95	0.24	9	13.49	0.71	0.459803	90	1.68394	0.0922
APEX2	8	10.1	0.43	9	10.26	0.25	-0.164587	64	-0.72169	0.4705
APH1B	8	11.7	0.27	9	11.49	0.2	0.208881	90	1.68394	0.0922
APOC2	8	12.11	1.53	9	11.43	1.68	0.67505	81	0.81791	0.4134
APOC4	8	7.14	1.27	9	6.58	1.57	0.560518	84	1.10659	0.2685
APOL3	8	11.24	0.35	9	11	0.61	0.234797	82	0.91414	0.3606
APP	8	17.4	0.5	9	16.73	0.45	0.670104	99	2.54996	0.0108
APPBP2	8	12.76	0.25	9	12.4	0.42	0.358389	93	1.97261	0.0485
AQP1	8	10.14	0.85	9	10.47	0.73	-0.331622	65	-0.62546	0.5317
AQP2	8	9.03	0.69	9	9.43	1.37	-0.399629	62	-0.91414	0.3606
AQP4	8	9.08	0.82	9	9.39	1.25	-0.306875	63	-0.81791	0.4134
AQP7	8	13.99	0.87	9	13.26	0.77	0.728815	87	1.39526	0.1629
AQP9	8	9.56	0.95	9	10.5	1.04	-0.938868	50	-2.06884	0.0386
AR	8	8.63	0.96	9	8.38	3.29	0.246343	63	-0.81791	0.4134
ARAF	8	12.89	0.15	9	12.62	0.46	0.272067	89	1.58771	0.1124
AREG	8	8.79	3.6	9	9.87	1.53	-1.07653	69	-0.24056	0.8099
ARHGAP44	8	3.45	3.01	9	4.72	2.9	-1.27036	61	-1.02298	0.3063
ARHGEF16	8	7.54	2.06	9	6.77	2.02	0.777636	79	0.62546	0.5317
ARID1A	8	14.08	0.24	9	13.78	0.45	0.30789	93	1.97261	0.0485
ARID1B	8	13.71	0.27	9	13.43	0.33	0.279733	90	1.68394	0.0922
ARID2	8	12.19	0.21	9	11.98	0.3	0.210568	87	1.39526	0.1629
ARMC1	8	12.76	0.21	9	12.43	0.23	0.328356	96	2.26129	0.0237
ARNT	8	12.64	0.22	9	12.16	0.57	0.48514	94	2.06884	0.0386
ARNT2	8	11.74	0.75	9	11.31	0.71	0.433307	81	0.81791	0.4134
ASB9	8	10.25	0.53	9	10.68	0.81	-0.432711	60	-1.10659	0.2685
ASB13	8	9.74	0.32	9	10.22	0.49	-0.480786	51	-1.97261	0.0485
ASB16-AS1	8	10.66	0.18	9	10.53	0.41	0.129929	82	0.91414	0.3606
ASNS	8	11.84	0.27	9	11.31	0.4	0.531482	100	2.64619	0.0081
ASPM	8	8.18	0.53	9	7.75	0.79	0.428371	88	1.49149	0.1358
ASXL1	8	12.28	0.25	9	12.16	0.35	0.123078	82	0.91414	0.3606
ATAD2	8	9.67	0.26	9	10.18	0.55	-0.517017	48	-2.26129	0.0237
ATF1	8	11.48	0.21	9	11.76	0.26	-0.285957	49	-2.16506	0.0304
ATF2	8	13.46	0.19	9	13.08	0.35	0.377194	96	2.26129	0.0237
ATF4	8	13.81	0.54	9	14.04	0.59	-0.228339	64	-0.72169	0.4705
ATF6	8	12.35	0.27	9	12.27	0.31	0.0812139	80	0.72169	0.4705
ATF6B	8	12.04	0.37	9	11.92	0.47	0.123433	78	0.52924	0.5966
ATG3	8	13.43	0.24	9	13.24	0.47	0.194704	81	0.81791	0.4134
ATG5	8	12.46	0.2	9	12.29	0.19	0.176178	91	1.78016	0.075
ATG7	8	11.8	0.33	9	11.4	0.3	0.396363	95	2.16506	0.0304
ATG12	8	9.89	0.57	9	10.38	0.63	-0.490194	54	-1.68394	0.0922
ATG13	8	8.54	0.75	9	9.45	1.08	-0.910028	55	-1.58771	0.1124
ATG16L1	8	11.59	0.28	9	11.58	0.33	0.00975	68	-0.33679	0.7363
ATM	8	12.2	0.24	9	11.92	0.43	0.273626	87	1.39526	0.1629
ATP5A1	8	14.98	0.23	9	14.69	0.43	0.289646	87	1.39526	0.1629
ATP5F1	8	12.17	0.29	9	12.21	0.38	-0.0384653	70.5	-0.09628	0.9233
ATP5G1	8	13.99	0.25	9	14.09	0.21	-0.0979583	62	-0.91414	0.3606
ATP6V0C	8	14.01	0.38	9	14.03	0.58	-0.0190083	72	0	1
ATP6V1G2	8	9.85	0.81	9	10.15	0.81	-0.300228	63	-0.81791	0.4134
ATP7A	8	9.84	0.29	9	10.04	0.29	-0.202428	60	-1.10659	0.2685
ATP7B	8	10.02	0.28	9	10	0.83	0.0213667	68	-0.33679	0.7363
ATR	8	12.13	0.35	9	11.85	0.5	0.278896	86	1.29904	0.1939
ATRX	8	12.74	0.41	9	12.31	0.42	0.433707	92	1.87639	0.0606
ATXN1	8	11.61	0.33	9	11.78	0.41	-0.16404	64	-0.72169	0.4705
ATXN3	8	12.59	0.4	9	12.1	0.34	0.486436	99	2.54996	0.0108
AURKA	8	11.23	0.49	9	11.48	0.78	-0.249524	61	-1.01036	0.3123
AURKB	8	10.19	0.55	9	10.45	1.12	-0.261808	58	-1.29904	0.1939
AURKC	8	9.03	0.48	9	9.48	0.66	-0.445158	57	-1.39526	0.1629
AXIN1	8	11.44	0.19	9	11.71	0.23	-0.269219	53	-1.78016	0.075
AXIN2	8	9.95	0.61	9	10.21	0.82	-0.260819	64	-0.72169	0.4705
AXL	8	13.66	0.31	9	13.17	0.61	0.499161	93	1.97261	0.0485
B3GNT8	8	9.93	0.26	9	10.22	0.75	-0.295128	60	-1.10659	0.2685
BAD	8	12.34	0.22	9	12.3	0.33	0.0417569	72	0	1
BAG1	8	11.52	0.33	9	11.63	0.54	-0.108438	66	-0.52924	0.5966
BAG2	8	8.83	0.95	9	8.81	1.2	0.0242792	74	0.14434	0.8852
BAG3	8	12.76	1.03	9	13.22	0.54	-0.451075	63	-0.81791	0.4134
BAG4	8	11.65	0.38	9	11.63	0.36	0.0187431	73	0.04811	0.9616
BAG5	8	12.29	0.17	9	12.17	0.27	0.114668	84	1.10659	0.2685
BAI1	8	8.37	0.82	9	8.62	2.01	-0.253089	64	-0.72169	0.4705
BAIAP3	8	7.67	0.48	9	7.69	0.77	-0.0196347	71	-0.04811	0.9616
BAK1	8	12.19	0.15	9	12.29	0.31	-0.109033	68	-0.33679	0.7363
BAMBI	8	10.58	0.77	9	10.83	0.89	-0.251535	63	-0.81791	0.4134
BAP1	8	11.5	0.13	9	11.52	0.45	-0.0221431	76	0.33679	0.7363
BATF	8	8.83	0.54	9	9.17	1.1	-0.334217	58	-1.29904	0.1939
BAX	8	12.71	0.63	9	12.8	0.64	-0.0854069	68	-0.33679	0.7363
BBC3	8	10.88	0.38	9	11.4	0.37	-0.513157	48	-2.26129	0.0237
BBS4	8	9.92	0.62	9	9.64	0.55	0.278074	80	0.72169	0.4705
BCAR1	8	12.37	0.62	9	12.32	0.48	0.0474375	79	0.62546	0.5317
BCAT1	8	12.86	0.43	9	12.35	1.04	0.505953	90	1.68394	0.0922
BCCIP	8	11.81	0.24	9	11.5	0.45	0.310899	88	1.49149	0.1358
BCL2	8	14.13	0.54	9	13.83	0.45	0.300756	85	1.20281	0.229
BCL2A1	8	10.72	0.6	9	11.29	0.55	-0.572468	55	-1.58771	0.1124
BCL2L1	8	13.24	0.2	9	13.14	0.43	0.100504	78	0.52924	0.5966
BCL2L2	8	13.49	0.15	9	13.13	0.66	0.360212	85	1.20281	0.229
BCL2L10	8	9.47	0.79	9	10	1.23	-0.524529	58	-1.29904	0.1939
BCL2L11	8	9.33	0.69	9	9.97	0.34	-0.643099	47	-2.35751	0.0184
BCL3	8	10.92	1.23	9	11.77	0.79	-0.847417	56	-1.49149	0.1358
BCL6	8	9.24	0.82	9	9.99	1.07	-0.750599	54	-1.68394	0.0922
BCL10	8	12.43	0.18	9	12.23	0.38	0.202406	87	1.39526	0.1629
BCOR	8	11.83	0.39	9	11.5	0.35	0.335153	90	1.68394	0.0922
BCR	8	12.57	0.36	9	12.37	0.17	0.197721	93	1.97261	0.0485
BDNF	8	10.06	0.85	9	10.94	0.55	-0.884492	51	-1.97261	0.0485
BECN1	8	11.12	0.4	9	10.89	0.49	0.231424	87	1.39526	0.1629
BFAR	8	11.35	0.1	9	11.59	0.28	-0.239911	45.5	-2.50339	0.0123
BHLHE40	8	14.82	0.42	9	15	0.88	-0.181364	63	-0.81791	0.4134
BID	8	10.6	0.53	9	10.48	0.52	0.118847	79	0.62546	0.5317
BIK	8	8.35	0.7	9	8.89	0.66	-0.535296	54	-1.68394	0.0922
BIRC2	8	14.21	0.35	9	13.9	0.29	0.3149	90	1.68394	0.0922
BIRC3	8	14.06	0.84	9	13.59	0.39	0.472201	86	1.29904	0.1939
BIRC5	8	8.35	0.87	9	8.64	2.92	-0.295053	58	-1.29904	0.1939
BIRC6	8	13.05	0.29	9	12.41	0.52	0.642168	99	2.54996	0.0108
BIRC7	8	8.9	0.74	9	9.42	0.72	-0.516922	57	-1.39526	0.1629
BLM	8	9.43	0.77	9	10.16	0.91	-0.730653	53	-1.78016	0.075
BLVRA	8	12.02	0.2	9	11.84	0.37	0.174186	81	0.81791	0.4134
BMF	8	11.33	0.46	9	11.32	0.32	0.00216944	71	-0.04811	0.9616
BMI1	8	11.58	0.4	9	11.57	0.37	0.00773472	69	-0.24056	0.8099
BMP1	8	12.01	0.3	9	11.97	0.58	0.0338167	72	0	1
BMP2	8	8.28	0.95	9	9.2	0.52	-0.91749	52	-1.87639	0.0606
BMP4	8	9.51	0.51	9	10.22	0.65	-0.707265	50	-2.06884	0.0386
BMP5	8	9.4	0.85	9	9.51	1.61	-0.110764	59	-1.20281	0.229
BMP6	8	10.36	0.67	9	9.9	1.06	0.461744	82	0.91414	0.3606
BMP7	8	12.08	1.06	9	11.79	0.94	0.284685	76	0.33679	0.7363
BMP8A	8	9.19	0.68	9	9.8	0.97	-0.611046	58	-1.29904	0.1939
BMP8B	8	12.72	0.45	9	12.69	0.65	0.0269681	72	0	1
BMPR1B	8	11.73	0.54	9	11.36	0.72	0.365729	84	1.10659	0.2685
BNIP2	8	13.71	0.25	9	13.29	0.47	0.428371	96	2.26129	0.0237
BNIP3	8	13.77	0.83	9	13.19	0.38	0.577693	89	1.58771	0.1124
BNIP3L	8	13.54	0.41	9	13.5	0.46	0.0402708	73	0.04811	0.9616
BOC	8	9.59	0.4	9	9.77	0.83	-0.179981	66	-0.52924	0.5966
BOD1	8	10.35	0.26	9	10.15	0.76	0.194726	71	-0.04811	0.9616
BOK	8	11.91	0.58	9	11.65	0.96	0.257497	83	1.01036	0.3123
BRAF	8	10.86	0.31	9	10.82	0.63	0.0471514	71	-0.04811	0.9616
BRCA1	8	8.99	0.3	9	8.21	0.69	0.781924	101	2.74241	0.0061
BRCA2	8	9.71	0.5	9	9.74	1.28	-0.0332778	67	-0.43301	0.665
BRIP1	8	8.96	0.6	9	9.4	1	-0.438894	59	-1.20281	0.229
BTC	8	7.88	0.52	9	8.35	1.15	-0.478079	67	-0.43301	0.665
BTG1	8	10.95	1.03	9	11.82	0.67	-0.869531	56	-1.49149	0.1358
BTG2	8	14.13	0.93	9	15.01	0.54	-0.876126	48	-2.26129	0.0237
BTG3	8	11.79	0.39	9	12.03	0.29	-0.232362	59	-1.20281	0.229
BTK	8	10.62	0.66	9	10.57	0.62	0.0471417	72	0	1
BTRC	8	10.92	0.35	9	10.69	0.47	0.225708	85	1.20281	0.229
BUB1	8	9.63	0.5	9	9.94	0.91	-0.308546	64	-0.72169	0.4705
BUB1B	8	8.24	0.52	9	8.06	3.12	0.177604	56	-1.49149	0.1358
C1orf86	8	10.7	0.35	9	10.69	0.24	0.00874444	72	0	1
C1orf106	8	9.94	0.73	9	10.36	1.32	-0.425013	61	-1.01036	0.3123
C1orf159	8	7.26	0.86	9	7.71	1.54	-0.454422	57	-1.39526	0.1629
C1QA	8	14.7	0.65	9	14.55	1.15	0.147813	76	0.33679	0.7363
C1S	8	12.09	0.75	9	12.13	1.36	-0.044775	71	-0.04811	0.9616
C3	8	15.38	0.82	9	14.9	1.26	0.485235	82	0.91414	0.3606
C3AR1	8	13.28	0.46	9	12.96	0.95	0.315008	77	0.43301	0.665
C5	8	11.07	0.34	9	10.97	0.22	0.0975806	77	0.43301	0.665
C5AR1	8	11.03	1.21	9	11.86	0.97	-0.837775	58	-1.29904	0.1939
C5orf55	8	10.39	0.34	9	10.09	0.45	0.299918	86	1.29904	0.1939
C17orf53	8	9.16	0.55	9	9.29	1.32	-0.137046	68	-0.33679	0.7363
C19orf40	8	8.34	0.46	9	8.82	0.7	-0.479178	56	-1.49149	0.1358
CA9	8	8.56	0.77	9	9.24	1.02	-0.680419	56	-1.49149	0.1358
CA12	8	8.09	0.63	9	8.7	1.48	-0.611481	61	-1.01036	0.3123
CACNA1C	8	8.57	0.75	9	8.91	1.51	-0.342639	62	-0.91414	0.3606
CACNA1D	8	11.48	0.78	9	10.68	0.95	0.807007	89	1.58771	0.1124
CACNA1E	8	8.57	0.96	9	8.81	1.89	-0.246597	58	-1.29904	0.1939
CACNA1G	8	8.69	0.87	9	9.19	1.32	-0.498803	59	-1.20281	0.229
CACNA1H	8	10.46	0.47	9	10.68	0.61	-0.227828	62	-0.91414	0.3606
CACNA2D1	8	11.76	0.84	9	10.67	1.56	1.08987	91	1.78016	0.075
CACNA2D2	8	5.92	1.32	9	5.31	2.3	0.604231	73	0.04811	0.9616
CACNA2D3	8	3.11	2.65	9	0.46	1.39	2.64536	92	2.19556	0.0281
CACNA2D4	8	4.15	2.61	9	4.04	2.91	0.104775	69	-0.24205	0.8087
CACNB2	8	10.67	1.5	9	11.01	0.9	-0.337867	69	-0.24056	0.8099
CACNB3	8	11.66	0.54	9	11	0.97	0.666454	88	1.49149	0.1358
CACNB4	8	10.66	1.08	9	10.55	0.76	0.106282	71	-0.04811	0.9616
CACNG1	8	8.66	0.71	9	8.98	1.38	-0.325299	61	-1.01036	0.3123
CACNG4	8	9.31	0.86	9	9.8	1.41	-0.491006	60	-1.10659	0.2685
CACNG6	8	8.15	0.93	9	8.15	2.94	0.001775	63	-0.81791	0.4134
CACYBP	8	10.08	0.38	9	10.48	0.37	-0.396297	50	-2.06884	0.0386
CAD	8	11.42	0.26	9	11.29	0.27	0.125165	83	1.01036	0.3123
CADM1	8	12.03	0.54	9	11.99	0.69	0.0461028	71	-0.04811	0.9616
CALD1	8	13.83	0.46	9	13.82	0.46	0.00229306	84	1.10659	0.2685
CALM1	8	14.32	0.41	9	14.22	0.66	0.102439	76	0.33679	0.7363
CALML3	8	8.99	0.8	9	8.51	3.11	0.480824	62	-0.91414	0.3606
CALML5	8	8.47	0.98	9	9.22	1.25	-0.750489	58	-1.29904	0.1939
CALML6	8	1.58	2.27	9	2.62	2.72	-1.03229	63	-0.88562	0.3758
CALR	8	15.69	0.26	9	15.48	0.51	0.210128	80	0.72169	0.4705
CAMK2B	8	9.69	0.81	9	10.48	1.36	-0.791889	55	-1.58771	0.1124
CAMK2N1	8	12.25	0.44	9	12.41	0.6	-0.164889	69	-0.24056	0.8099
CAMKK1	8	8.6	0.86	9	8.14	1.42	0.455053	78	0.52924	0.5966
CAMKK2	8	11.5	0.29	9	11.5	0.39	-0.00264722	67	-0.43301	0.665
CAPN1	8	13.32	0.48	9	13.01	0.6	0.317182	87	1.39526	0.1629
CAPN2	8	14.61	0.17	9	14.24	0.46	0.370343	89	1.58771	0.1124
CAPN3	8	11.94	0.4	9	11.78	0.26	0.155458	76	0.33679	0.7363
CAPN5	8	12.33	0.65	9	12.15	0.35	0.180265	85	1.20281	0.229
CAPN6	8	8.7	0.86	9	8.97	1.25	-0.269839	62	-0.91414	0.3606
CAPN7	8	12.44	0.32	9	11.78	0.48	0.668388	99	2.54996	0.0108
CAPNS1	8	16.11	0.3	9	15.85	0.53	0.265143	88	1.49149	0.1358
CARD11	8	10.73	0.57	9	10.78	0.48	-0.0556597	68	-0.33679	0.7363
CARM1	8	12.97	0.12	9	12.8	0.29	0.164526	87	1.39526	0.1629
CASP1	8	12.51	0.24	9	12.4	0.51	0.105318	69	-0.24056	0.8099
CASP2	8	12.57	0.27	9	12.31	0.37	0.263343	89	1.58771	0.1124
CASP3	8	12.22	0.34	9	12.23	0.56	-0.00554861	69	-0.24056	0.8099
CASP4	8	12.28	0.19	9	12.33	0.47	-0.0502722	78	0.52924	0.5966
CASP5	8	9.62	0.68	9	9.97	1.21	-0.348697	65	-0.62546	0.5317
CASP6	8	10.91	0.41	9	10.84	0.32	0.0685347	75	0.24056	0.8099
CASP7	8	11.89	0.38	9	11.87	0.34	0.0167208	71	-0.04811	0.9616
CASP8	8	10.95	0.52	9	11.3	0.46	-0.345764	57	-1.39526	0.1629
CASP8AP2	8	12.03	0.31	9	11.77	0.24	0.259926	89	1.58771	0.1124
CASP9	8	9.67	0.55	9	9.88	0.6	-0.215744	71	-0.04811	0.9616
CASP10	8	10.78	0.33	9	10.88	0.27	-0.0927083	65	-0.62546	0.5317
CASP12	8	8.79	0.57	9	9.4	0.85	-0.609442	56	-1.49149	0.1358
CASP14	8	8.6	0.95	9	9.27	1.55	-0.663863	60	-1.10659	0.2685
CAV1	8	11.61	1.19	9	11.75	0.69	-0.143286	73	0.04811	0.9616
CAV2	8	12.33	1.01	9	12.16	0.65	0.166208	77	0.43301	0.665
CBL	8	12.38	0.41	9	11.86	0.63	0.516824	90	1.68394	0.0922
CBLC	8	1.62	2.32	9	3.03	3.02	-1.40214	62	-0.98981	0.3223
CBX3	8	14.56	0.22	9	14.37	0.29	0.186558	84	1.10659	0.2685
CBX5	8	13.89	0.33	9	13.41	0.42	0.478044	95	2.16506	0.0304
CCBL2	8	12.13	0.45	9	11.68	0.44	0.445619	92	1.87639	0.0606
CCDC103	8	9.75	0.39	9	9.74	0.95	0.0140653	64	-0.72169	0.4705
CCL1	8	8.36	0.98	9	8.57	1.29	-0.210819	62	-0.91414	0.3606
CCL2	8	13.74	1.42	9	15.24	1.05	-1.49398	52	-1.87639	0.0606
CCL3	8	9.21	0.83	9	9.61	1.03	-0.402892	60	-1.10659	0.2685
CCL4	8	12.66	2.34	9	13.56	1.42	-0.896546	67	-0.43301	0.665
CCL5	8	10.35	0.53	9	10.81	0.97	-0.466935	55	-1.58771	0.1124
CCL7	8	8.66	0.75	9	8.35	3.34	0.310953	63	-0.81791	0.4134
CCL8	8	9.12	0.81	9	9.68	1.1	-0.557767	65	-0.62546	0.5317
CCL11	8	9.17	0.72	9	9.64	1.82	-0.46691	59	-1.20281	0.229
CCL13	8	9.06	0.7	9	9.76	0.78	-0.698892	57	-1.39526	0.1629
CCL14	8	9.72	0.88	9	10.44	0.81	-0.72176	53	-1.78016	0.075
CCL15	8	6.97	1.33	9	5.79	3.17	1.17534	74	0.14434	0.8852
CCL16	8	3.32	2.8	9	3.3	2.58	0.0146097	74.5	0.19672	0.8441
CCL17	8	8.5	0.41	9	8.02	3.2	0.479812	65	-0.62546	0.5317
CCL18	8	8.97	0.75	9	9.78	1.3	-0.806863	56	-1.49149	0.1358
CCL19	8	6.29	2.62	9	6.43	2.71	-0.147093	65.5	-0.5777	0.5635
CCL20	8	9.03	0.7	9	9.43	1.18	-0.402364	60	-1.10659	0.2685
CCL21	8	8.98	0.75	9	9.42	1.61	-0.441346	65	-0.62546	0.5317
CCL22	8	9.26	0.44	9	9.75	0.84	-0.487817	58	-1.29904	0.1939
CCL23	8	9.16	0.87	9	9.23	1.84	-0.0690264	62	-0.91414	0.3606
CCL24	8	8.19	0.87	9	9.2	0.88	-1.01214	54	-1.68394	0.0922
CCL25	8	3.59	2.48	9	2.39	3.01	1.19984	81	0.84751	0.3967
CCL26	8	8.79	0.64	9	8.95	1.55	-0.158653	60	-1.10659	0.2685
CCL27	8	3.35	2.34	9	3.17	3.26	0.174565	74	0.14754	0.8827
CCL28	8	9.14	0.86	9	9.76	0.99	-0.617996	59	-1.20281	0.229
CCNA1	8	8.88	0.4	9	9.09	1.13	-0.214012	67	-0.43301	0.665
CCNA2	8	10.54	0.43	9	10.68	0.52	-0.141096	65	-0.62546	0.5317
CCNB1	8	10.83	0.43	9	11.12	0.58	-0.292651	57	-1.39526	0.1629
CCNB2	8	8.72	0.6	9	9.63	1.02	-0.916076	51	-1.97261	0.0485
CCNB3	8	6.86	0.66	9	6.18	1.24	0.681603	87	1.39526	0.1629
CCNC	8	10.62	0.2	9	10.32	0.46	0.308028	87	1.39526	0.1629
CCND1	8	16.89	0.45	9	16.75	0.66	0.138058	77	0.43301	0.665
CCND2	8	15.14	0.46	9	14.89	0.7	0.256638	80	0.72169	0.4705
CCND3	8	13.13	0.33	9	13.06	0.48	0.0771667	77	0.43301	0.665
CCNE1	8	8.68	0.91	9	8.66	0.72	0.0226306	75	0.24056	0.8099
CCNE2	8	10.08	0.42	9	10.39	0.6	-0.314921	61	-1.01036	0.3123
CCNF	8	9.75	0.6	9	9.99	0.99	-0.234212	64	-0.72169	0.4705
CCNG1	8	14.01	0.42	9	13.62	0.66	0.390331	80	0.72169	0.4705
CCNG2	8	10.77	0.3	9	10.65	0.59	0.115571	73	0.04811	0.9616
CCNH	8	7.11	2.51	9	8.75	0.91	-1.64705	50	-2.06884	0.0386
CCNO	8	8.46	0.67	9	8.77	1.29	-0.305347	65	-0.62546	0.5317
CCNT1	8	12.28	0.22	9	12.09	0.27	0.186181	88	1.49149	0.1358
CCR1	8	10.94	0.7	9	11.24	0.83	-0.298942	65	-0.62546	0.5317
CCR2	8	9.64	0.5	9	9.98	0.69	-0.34505	62	-0.91414	0.3606
CCR3	8	8.86	0.86	9	9.65	1.07	-0.78934	54	-1.68394	0.0922
CCR4	8	9.56	0.59	9	10.21	1.05	-0.647268	57	-1.39526	0.1629
CCR5	8	10.49	0.45	9	10.89	0.48	-0.401267	56	-1.49149	0.1358
CCR6	8	8.85	0.86	9	9.55	1.07	-0.704892	58	-1.29904	0.1939
CCR7	8	8.66	0.61	9	8.87	0.95	-0.207649	70	-0.14434	0.8852
CCR8	8	8.33	0.88	9	9.26	1.15	-0.924436	54	-1.68394	0.0922
CCR9	8	8.91	1.02	9	9.28	1.54	-0.376733	65	-0.62546	0.5317
CCR10	8	9.9	0.43	9	10.34	0.84	-0.436344	55	-1.58771	0.1124
CCRL2	8	8.9	0.35	9	9.63	1.08	-0.727492	55	-1.58771	0.1124
CCS	8	12.51	0.3	9	12.06	0.34	0.446537	97	2.35751	0.0184
CCT2	8	13.56	0.13	9	13.43	0.25	0.128057	83	1.01036	0.3123
CCT3	8	12.97	0.27	9	12.89	0.39	0.0794917	77	0.43301	0.665
CCT4	8	13.6	0.34	9	13.43	0.47	0.168297	79	0.62546	0.5317
CCT5	8	12.79	0.11	9	12.75	0.36	0.0432889	72	0	1
CCT6A	8	13.52	0.2	9	12.98	0.53	0.537781	97	2.35751	0.0184
CCT6B	8	10.59	0.33	9	10.34	0.92	0.247239	79	0.62546	0.5317
CCT7	8	13.98	0.17	9	13.72	0.41	0.267758	88	1.49149	0.1358
CD2	8	9.33	0.55	9	10.18	0.85	-0.852647	46	-2.45374	0.0141
CD3D	8	9.42	0.47	9	9.95	0.75	-0.526468	53	-1.78016	0.075
CD4	8	12.15	0.52	9	11.97	0.97	0.175715	79	0.62546	0.5317
CD5	8	7.9	1.4	9	9.22	0.55	-1.31715	47	-2.35751	0.0184
CD8A	8	10.11	0.59	9	10.36	0.81	-0.259593	56	-1.49149	0.1358
CD14	8	13.08	0.83	9	13.22	1.06	-0.145813	70	-0.14434	0.8852
CD19	8	6.52	1.62	9	7.05	1.46	-0.526989	67	-0.43301	0.665
CD22	8	9.17	1.09	9	10.42	0.74	-1.2493	43	-2.74241	0.0061
CD24	8	11.31	0.68	9	11.93	0.48	-0.614411	49	-2.16506	0.0304
CD27	8	6.69	1.32	9	6.45	1.81	0.247565	66	-0.52924	0.5966
CD28	8	8.87	0.94	9	9.11	1.77	-0.239581	65	-0.62546	0.5317
CD33	8	11.48	0.39	9	11.58	0.4	-0.102418	63	-0.81791	0.4134
CD34	8	10.55	0.48	9	10.24	1.4	0.302936	76	0.33679	0.7363
CD38	8	8.93	0.4	9	9.89	0.7	-0.96124	43	-2.74241	0.0061
CD40	8	12.34	0.35	9	12.05	0.52	0.293603	84	1.10659	0.2685
CD40LG	8	9.06	0.88	9	9.56	1.2	-0.500525	61	-1.01036	0.3123
CD44	8	14.71	0.54	9	14.5	0.7	0.211415	79	0.62546	0.5317
CD47	8	12.93	0.38	9	12.42	0.68	0.507478	90	1.68394	0.0922
CD52	8	9.71	0.5	9	10.29	0.75	-0.577921	55	-1.58771	0.1124
CD55	8	12.87	0.41	9	12.96	0.64	-0.0819264	70	-0.14434	0.8852
CD59	8	10.37	0.26	9	10.81	0.76	-0.440803	55	-1.58771	0.1124
CD63	8	16.54	0.31	9	16.23	0.59	0.308957	83	1.01036	0.3123
CD68	8	13.77	0.84	9	13.63	1.29	0.143033	77	0.43301	0.665
CD70	8	4.79	2.23	9	4.54	3.46	0.248194	70	-0.14469	0.885
CD74	8	18.61	0.69	9	18.14	1.15	0.472633	78	0.52924	0.5966
CD79A	8	8.51	1.19	9	9.3	1.18	-0.791853	58	-1.29904	0.1939
CD80	8	9.53	0.65	9	10.09	0.91	-0.565956	55	-1.58771	0.1124
CD83	8	12.43	1.13	9	12.91	0.68	-0.4789	65	-0.62546	0.5317
CD86	8	12.17	0.65	9	12.08	0.83	0.0966431	72	0	1
CD160	8	8.92	0.75	9	8.69	2.85	0.235561	60	-1.10659	0.2685
CD163	8	15.19	0.72	9	15.03	1.54	0.15229	72	0	1
CD209	8	10.64	0.68	9	10.84	0.95	-0.196642	68	-0.33679	0.7363
CD274	8	10.18	0.59	9	10.35	0.67	-0.175897	63	-0.81791	0.4134
CD276	8	11.75	0.38	9	11.88	0.41	-0.132821	66	-0.52924	0.5966
CDC6	8	9.55	0.41	9	10.05	0.59	-0.502131	51	-1.97261	0.0485
CDC7	8	9.78	0.27	9	10.16	0.77	-0.383647	59	-1.20281	0.229
CDC14A	8	11.19	0.17	9	11.22	0.22	-0.02985	69	-0.24056	0.8099
CDC14B	8	13.24	0.29	9	13.16	0.34	0.072175	73	0.04811	0.9616
CDC16	8	13.23	0.28	9	12.66	0.48	0.574771	97	2.35751	0.0184
CDC20	8	10.45	0.7	9	10.79	0.83	-0.333064	62.5	-0.86656	0.3862
CDC25A	8	10.29	0.68	9	10.5	1.08	-0.205314	64	-0.72169	0.4705
CDC25B	8	11.82	0.3	9	11.45	0.42	0.373546	90	1.68394	0.0922
CDC25C	8	9.37	0.83	9	8.98	3.51	0.395775	58	-1.29904	0.1939
CDC34	8	11.8	0.18	9	11.73	0.36	0.0680514	76	0.33679	0.7363
CDC42	8	15.83	0.21	9	15.49	0.32	0.334743	93	1.97261	0.0485
CDC42BPA	8	12.75	0.38	9	12.31	0.22	0.446046	100	2.64619	0.0081
CDCA7	8	7.05	1.27	9	6.58	2.77	0.470554	72	0	1
CDH1	8	12.81	0.92	9	12.1	1	0.71521	90	1.68394	0.0922
CDH2	8	13.48	0.61	9	13.08	0.47	0.39464	83	1.01036	0.3123
CDH3	8	9.21	0.82	9	9.71	1.26	-0.495851	56	-1.49149	0.1358
CDH5	8	10.04	0.48	9	10.6	0.66	-0.555058	53	-1.78016	0.075
CDH13	8	11.86	0.68	9	11.9	0.54	-0.0383125	72	0	1
CDH15	8	9.62	1.09	9	9.56	0.98	0.0576778	71	-0.04811	0.9616
CDK1	8	9.22	0.74	9	9.57	1.33	-0.347264	64	-0.72169	0.4705
CDK2	8	11.11	0.56	9	11.34	0.18	-0.231822	65	-0.62546	0.5317
CDK4	8	12.82	0.24	9	12.74	0.36	0.0835042	78	0.52924	0.5966
CDK5	8	10.54	0.31	9	10.55	0.38	-0.0153111	68	-0.33679	0.7363
CDK5R1	8	10.21	0.37	9	10.33	0.31	-0.127399	65.5	-0.5777	0.5635
CDK5RAP1	8	10.43	0.22	9	10.52	0.24	-0.0950514	63	-0.81791	0.4134
CDK6	8	12.56	0.36	9	12.39	0.71	0.163376	79	0.62546	0.5317
CDK7	8	10.86	0.33	9	11.1	0.44	-0.236589	62	-0.91414	0.3606
CDK8	8	11.82	0.23	9	11.86	0.25	-0.0379111	69	-0.24056	0.8099
CDK9	8	11.86	0.24	9	11.61	0.27	0.251683	89	1.58771	0.1124
CDK16	8	13.47	0.38	9	13.25	0.57	0.217136	83	1.01036	0.3123
CDKL5	8	8.17	1.11	9	8.53	1.39	-0.362886	59	-1.20281	0.229
CDKN1A	8	15.36	0.65	9	15.95	0.51	-0.586025	51	-1.97261	0.0485
CDKN1B	8	13.41	0.42	9	12.9	0.56	0.505833	92	1.87639	0.0606
CDKN1C	8	12.83	0.46	9	12.37	0.87	0.469554	86	1.29904	0.1939
CDKN2A	8	11.41	0.7	9	11.6	0.77	-0.187807	70	-0.14434	0.8852
CDKN2B	8	11.3	0.31	9	11.41	0.32	-0.118061	62	-0.91414	0.3606
CDKN2C	8	10.65	0.43	9	10.6	0.49	0.0539125	74	0.14434	0.8852
CDKN2D	8	10.28	0.44	9	10.58	0.3	-0.304976	60	-1.10659	0.2685
CDKN3	8	9.43	0.38	9	9.67	0.67	-0.243124	60	-1.10659	0.2685
CDON	8	10.32	0.44	9	9.94	0.77	0.378949	82	0.91414	0.3606
CDX2	8	8.66	0.72	9	9.02	1.43	-0.363368	64	-0.72169	0.4705
CEACAM3	8	9.48	0.46	9	9.98	0.85	-0.507617	58	-1.29904	0.1939
CEACAM5	8	9.04	0.88	9	9.63	1.13	-0.593299	58	-1.29904	0.1939
CEACAM7	8	8.87	0.97	9	9.3	1.47	-0.434654	59	-1.20281	0.229
CEBPA	8	11.49	0.91	9	11.8	1.07	-0.311771	65	-0.62546	0.5317
CEBPB	8	14.79	0.72	9	15.11	0.48	-0.31164	63	-0.81791	0.4134
CEBPD	8	16.54	0.45	9	16.64	0.42	-0.100413	71	-0.04811	0.9616
CEBPE	8	9.02	0.7	9	9.89	0.57	-0.865858	46	-2.45374	0.0141
CECR6	8	9.77	0.44	9	10.29	0.84	-0.518999	51	-1.97261	0.0485
CELSR2	8	11.73	0.46	9	11.66	0.39	0.0668333	74	0.14434	0.8852
CENPF	8	10.77	0.5	9	10.82	0.4	-0.0492583	65	-0.62546	0.5317
CENPN	8	8.71	0.58	9	9.7	0.54	-0.994031	43	-2.74241	0.0061
CEP55	8	7.99	0.65	9	8.68	0.88	-0.689981	59	-1.20281	0.229
CES1	8	10	0.28	9	10.11	1.36	-0.113775	60	-1.10659	0.2685
CES2	8	11.01	0.35	9	11.15	0.24	-0.141521	63	-0.81791	0.4134
CFLAR	8	14.38	0.31	9	14.02	0.42	0.358381	89	1.58771	0.1124
CFTR	8	8.33	0.75	9	8.85	0.91	-0.513844	59	-1.20281	0.229
CHAD	8	8.78	0.91	9	8.4	3.12	0.374281	64	-0.72169	0.4705
CHD1	8	12.73	0.21	9	12.73	0.33	0.00187361	74	0.14434	0.8852
CHD7	8	13.36	0.39	9	12.92	0.57	0.444125	90	1.68394	0.0922
CHDH	8	7.85	0.72	9	8.46	1.22	-0.616012	60	-1.10659	0.2685
CHEK1	8	9.17	0.6	9	9.7	0.92	-0.533529	59	-1.20281	0.229
CHEK2	8	9.34	0.62	9	9.75	0.66	-0.410242	60	-1.10659	0.2685
CHGA	8	8.27	0.85	9	9	1.06	-0.732604	54	-1.68394	0.0922
CHI3L1	8	10.17	0.8	9	9.96	1.48	0.206361	67	-0.43301	0.665
CHI3L2	8	8.86	0.83	9	8.48	3.35	0.382156	63	-0.81791	0.4134
CHMP4B	8	13.68	0.34	9	13.5	0.68	0.175578	79	0.62546	0.5317
CHPT1	8	14.22	0.62	9	13.79	0.43	0.424828	89	1.58771	0.1124
CHRNA1	8	3.45	2.88	9	2.55	3.01	0.893458	81	0.84751	0.3967
CHRNB1	8	10.8	0.41	9	10.73	0.31	0.0665028	78	0.52924	0.5966
CHSY1	8	11.46	0.47	9	11.69	0.41	-0.229818	62	-0.91414	0.3606
CHUK	8	12.12	0.4	9	12.1	0.17	0.0175208	80	0.72169	0.4705
CIC	8	13.22	0.26	9	12.75	0.42	0.465699	100	2.64619	0.0081
CIDEA	8	7.85	1.02	9	7.61	3.05	0.23899	66	-0.52924	0.5966
CIDEB	8	10.61	0.38	9	10.72	0.41	-0.101906	74	0.14434	0.8852
CIRBP	8	15.58	0.4	9	14.92	0.31	0.659825	101	2.74241	0.0061
CITED2	8	14.95	0.86	9	14.67	1	0.278969	83	1.01036	0.3123
CKB	8	11.91	0.53	9	11.6	0.91	0.304507	80	0.72169	0.4705
CKLF	8	11.99	0.46	9	11.79	0.25	0.202833	79	0.62546	0.5317
CKMT1A	8	8.44	0.73	9	9.06	1.46	-0.619029	58	-1.29904	0.1939
CKMT2	8	9.19	0.5	9	9.71	1.09	-0.5221	54	-1.68394	0.0922
CKS1B	8	11.81	0.38	9	12.32	0.49	-0.515396	49	-2.16506	0.0304
CKS2	8	10.86	0.54	9	11.27	0.45	-0.407029	62	-0.91414	0.3606
CLCA2	8	9.25	0.74	9	8.75	3.4	0.491985	60	-1.10659	0.2685
CLCF1	8	11.36	0.73	9	12.11	0.63	-0.750571	52	-1.87639	0.0606
CLDN3	8	6.86	0.64	9	8.08	1.25	-1.21943	50	-2.06884	0.0386
CLIC1	8	14.36	0.24	9	14.17	0.68	0.188988	83	1.01036	0.3123
CLIC3	8	8.8	0.71	9	9.95	0.99	-1.14696	47	-2.35751	0.0184
CMC2	8	11.83	0.35	9	11.64	0.34	0.191479	81	0.81791	0.4134
CMKLR1	8	9.28	0.81	9	9.43	0.81	-0.149392	65	-0.62546	0.5317
CMTM1	8	8.97	0.48	9	9.07	0.62	-0.0946181	69	-0.24056	0.8099
CMTM2	8	8.3	0.74	9	8.84	1.26	-0.53781	62	-0.91414	0.3606
CMTM3	8	12.9	0.29	9	13.06	0.31	-0.157022	62	-0.91414	0.3606
CMTM4	8	11.04	0.33	9	10.9	0.43	0.146499	79	0.62546	0.5317
CNIH4	8	11.66	0.4	9	11.48	0.28	0.184954	83	1.01036	0.3123
CNOT3	8	12.64	0.26	9	12.19	0.5	0.450736	94	2.06884	0.0386
CNPY1	8	8.52	0.7	9	8.7	1.57	-0.172418	61	-1.01036	0.3123
CNPY2	8	13.29	0.37	9	12.95	0.41	0.342196	88	1.49149	0.1358
CNPY3	8	12.27	0.6	9	12.26	0.52	0.0160875	71	-0.04811	0.9616
CNPY4	8	11.19	0.32	9	10.62	0.54	0.56896	95	2.16506	0.0304
CNTF	8	11.21	0.99	9	11.76	1.45	-0.549656	68	-0.33679	0.7363
CNTFR	8	7.96	0.87	9	8.05	3.13	-0.0888625	60	-1.10659	0.2685
COL1A1	8	15.24	1.17	9	15.32	1.07	-0.0871861	71	-0.04811	0.9616
COL1A2	8	15.78	0.41	9	15.77	0.4	0.0128097	68	-0.33679	0.7363
COL2A1	8	8.5	0.84	9	8.66	1.73	-0.156283	64	-0.72169	0.4705
COL3A1	8	15.42	0.65	9	15.1	0.7	0.311132	81	0.81791	0.4134
COL4A2	8	15.87	0.22	9	15.65	0.56	0.215503	87	1.39526	0.1629
COL4A3	8	11.04	1.41	9	11.63	0.76	-0.583669	63	-0.81791	0.4134
COL4A4	8	9.8	1.41	9	10.28	0.86	-0.48029	65	-0.62546	0.5317
COL4A5	8	9.15	0.55	9	8.77	1.01	0.382083	89	1.58771	0.1124
COL4A6	8	5.51	1.94	9	4.83	2.88	0.680708	77	0.43328	0.6648
COL5A1	8	14.75	0.42	9	14.44	0.55	0.309803	85	1.20281	0.229
COL5A2	8	13.73	0.41	9	13.71	0.65	0.0248597	73	0.04811	0.9616
COL6A6	8	1.78	2.55	9	2.82	2.52	-1.04111	61.5	-1.01596	0.3096
COL9A3	8	12.61	0.62	9	12.31	1.13	0.297265	79	0.62546	0.5317
COL11A1	8	12.46	1.01	9	11.87	1.13	0.594662	83	1.01036	0.3123
COL11A2	8	7.95	0.88	9	8.77	0.77	-0.812331	49	-2.16506	0.0304
COL17A1	8	1.3	1.83	9	1.7	2.23	-0.397397	67.5	-0.43093	0.6665
COL18A1	8	12.34	0.95	9	12.35	0.92	-0.00680139	78	0.52924	0.5966
COL27A1	8	11.04	0.71	9	11.09	0.72	-0.0438278	69	-0.24056	0.8099
COMMD4	8	12.73	0.24	9	12.53	0.29	0.199083	86	1.29904	0.1939
COMP	8	8.61	0.81	9	8.85	1.03	-0.240172	68	-0.33679	0.7363
COPS5	8	11.54	0.13	9	11.57	0.19	-0.0295042	62	-0.91414	0.3606
COX5A	8	12.94	0.23	9	12.72	0.53	0.223764	86	1.29904	0.1939
COX7B	8	13.69	0.42	9	13.34	0.74	0.34944	85	1.20281	0.229
CP	8	10.13	0.53	9	10.01	1.23	0.116829	71	-0.04811	0.9616
CPT1A	8	12.13	0.33	9	11.98	0.54	0.147489	83	1.01036	0.3123
CPT1B	8	10.27	0.79	9	10.51	0.55	-0.236736	65	-0.62546	0.5317
CPT1C	8	9.41	0.36	9	9.49	0.82	-0.0767306	69	-0.24056	0.8099
CPT2	8	10.6	0.38	9	10.7	0.32	-0.0990889	66	-0.52924	0.5966
CRADD	8	11.44	0.34	9	11.59	0.28	-0.148262	60	-1.10659	0.2685
CREB1	8	12.54	0.29	9	12.25	0.32	0.290287	91	1.78016	0.075
CREB3L1	8	9.28	0.59	9	9.94	0.78	-0.656035	46	-2.45374	0.0141
CREB3L3	8	3.66	1.77	9	1.42	2.2	2.23967	92	1.94429	0.0519
CREB3L4	8	10.2	0.48	9	10.1	0.42	0.10511	79	0.62546	0.5317
CREB5	8	10.73	0.9	9	10.9	0.53	-0.170442	69	-0.24056	0.8099
CREBBP	8	13.18	0.22	9	13.01	0.33	0.171122	84	1.10659	0.2685
CRK	8	11.96	0.23	9	12.12	0.28	-0.161754	62	-0.91414	0.3606
CRLF2	8	8.62	0.97	9	9.12	1.16	-0.498358	64	-0.72169	0.4705
CRLS1	8	10.19	0.26	9	10.19	0.62	0.00538472	73	0.04811	0.9616
CRP	8	8.2	1.05	9	8.29	3.33	-0.0916528	57	-1.39526	0.1629
CRTAC1	8	11.17	0.79	9	10.98	1.26	0.190425	74	0.14434	0.8852
CRTC2	8	12.9	0.21	9	12.62	0.26	0.279637	93	1.97261	0.0485
CRY1	8	10.58	0.46	9	11.18	0.6	-0.607296	52	-1.87639	0.0606
CRYAA	8	8.76	0.96	9	8.62	2.9	0.136472	61	-1.01036	0.3123
CRYAB	8	12.93	0.68	9	12.54	0.48	0.382714	86	1.29904	0.1939
CSDE1	8	16.1	0.3	9	15.56	0.6	0.533692	95	2.16506	0.0304
CSF1	8	12.87	0.48	9	12.9	0.63	-0.0325569	70	-0.14434	0.8852
CSF1R	8	13.71	0.66	9	13.4	1.04	0.317506	80	0.72169	0.4705
CSF2	8	8.99	0.71	9	10.3	0.88	-1.31592	43	-2.74241	0.0061
CSF3	8	8.46	0.91	9	9.07	1.36	-0.609112	57	-1.39526	0.1629
CSF3R	8	10.94	0.84	9	10.97	0.88	-0.0238972	72	0	1
CSNK1A1	8	14.53	0.22	9	14.43	0.46	0.101199	77	0.43301	0.665
CSNK1E	8	8.83	0.46	9	9.34	0.44	-0.509139	51	-1.97261	0.0485
CSNK2A1	8	12.55	0.21	9	12.55	0.33	-0.00316528	71	-0.04811	0.9616
CSNK2B	8	13.74	0.16	9	13.55	0.33	0.189676	85	1.20281	0.229
CST6	8	6.86	2.64	9	7.89	1.48	-1.02527	63	-0.81791	0.4134
CSTB	8	13.65	0.49	9	13.33	0.6	0.318835	85	1.20281	0.229
CTGF	8	13.23	0.96	9	13.37	1.32	-0.139971	69	-0.24056	0.8099
CTLA4	8	8.3	0.79	9	8.95	1.06	-0.649322	57	-1.39526	0.1629
CTNNA1	8	15.27	0.26	9	14.76	0.58	0.5161	91	1.78016	0.075
CTNNB1	8	14.58	0.19	9	14.27	0.38	0.310832	86	1.29904	0.1939
CTNNBIP1	8	10.28	0.19	9	10.27	0.5	0.0151292	75	0.24056	0.8099
CTNND2	8	9.3	1.04	9	9.4	1.13	-0.0975444	72	0	1
CTPS1	8	11.15	0.23	9	11.24	0.35	-0.0893333	70	-0.14434	0.8852
CTSA	8	8.6	0.48	9	9.07	0.96	-0.474874	58	-1.29904	0.1939
CTSB	8	13.22	0.58	9	12.98	0.96	0.245031	81	0.81791	0.4134
CTSC	8	13.31	0.81	9	13.36	1.1	-0.0521806	71	-0.04811	0.9616
CTSD	8	15.93	0.76	9	15.76	1.11	0.16821	77	0.43301	0.665
CTSH	8	12.49	0.71	9	12.11	0.8	0.384939	85	1.20281	0.229
CTSL	8	13.64	0.32	9	13.46	0.56	0.173117	80	0.72169	0.4705
CTSS	8	12.48	0.55	9	12.39	1.1	0.0878194	75	0.24056	0.8099
CTSV	8	9.19	0.73	9	8.83	3.42	0.353481	59	-1.20281	0.229
CUL2	8	11.68	0.36	9	11.51	0.24	0.165819	84	1.10659	0.2685
CUL3	8	12.86	0.36	9	12.77	0.26	0.0867958	76	0.33679	0.7363
CX3CL1	8	8.39	0.82	9	8.94	0.95	-0.547335	57	-1.39526	0.1629
CX3CR1	8	12.38	0.78	9	11.86	1.15	0.519049	80	0.72169	0.4705
CXADR	8	11.53	0.33	9	11.71	0.94	-0.185608	57	-1.39526	0.1629
CXCL1	8	7.37	1.02	9	8.23	1.11	-0.859065	53	-1.78016	0.075
CXCL2	8	10.14	0.73	9	11.37	0.67	-1.23431	43	-2.74241	0.0061
CXCL3	8	8.95	0.69	9	9.73	0.84	-0.776015	53	-1.78016	0.075
CXCL5	8	8.01	0.61	9	8.43	1.66	-0.418864	57	-1.39526	0.1629
CXCL6	8	8.45	0.7	9	9.15	1.28	-0.704301	53	-1.78016	0.075
CXCL8	8	9.8	1.22	9	10.9	0.58	-1.10427	53	-1.78016	0.075
CXCL9	8	9.57	0.52	9	9.75	0.88	-0.177164	62	-0.91414	0.3606
CXCL10	8	9.82	0.42	9	10.43	0.67	-0.6151	51	-1.97261	0.0485
CXCL11	8	9.18	0.89	9	9.94	0.8	-0.75929	51	-1.97261	0.0485
CXCL12	8	10.88	0.69	9	10.94	0.77	-0.0579597	72	0	1
CXCL13	8	4.78	2.06	9	4.6	2.73	0.183378	69	-0.24115	0.8094
CXCL14	8	11.87	1.42	9	12.09	1.15	-0.215496	68	-0.33679	0.7363
CXCL16	8	12.96	0.69	9	12.97	0.78	-0.0151125	70	-0.14434	0.8852
CXCR1	8	9.04	0.93	9	9.7	1.33	-0.653371	56	-1.49149	0.1358
CXCR2	8	8.93	0.59	9	9.46	1.15	-0.529994	56	-1.49149	0.1358
CXCR3	8	5.22	2.3	9	5.17	2.35	0.0500042	69	-0.24056	0.8099
CXCR4	8	13.29	1.1	9	13.31	1.49	-0.0197319	71	-0.04811	0.9616
CXCR5	8	8.07	1.13	9	7.89	3.09	0.186846	62	-0.91414	0.3606
CXCR6	8	9.5	0.37	9	9.7	0.93	-0.199114	59	-1.20281	0.229
CXXC4	8	8.23	0.87	9	7.84	2.6	0.386663	63	-0.81791	0.4134
CXXC5	8	13.15	0.32	9	12.79	0.38	0.36084	96	2.26129	0.0237
CYBA	8	13.52	0.95	9	13.51	0.79	0.0114208	71	-0.04811	0.9616
CYBB	8	13.9	0.52	9	13.23	1.34	0.666599	85	1.20281	0.229
CYCS	8	9.04	0.52	9	8.87	1.29	0.163872	70	-0.14434	0.8852
CYLD	8	12.27	0.2	9	11.92	0.7	0.349013	84	1.10659	0.2685
CYP1A1	8	8.95	0.87	9	9.34	1.47	-0.391143	62	-0.91414	0.3606
CYP1A2	8	8.15	1.2	9	8.33	3.3	-0.183581	61	-1.01036	0.3123
CYP1B1	8	10.78	1.31	9	11.42	1.04	-0.641678	66	-0.52924	0.5966
CYP2A6	8	5.28	1.65	9	5.61	2.78	-0.327001	61	-1.01036	0.3123
CYP2B6	8	9.04	0.75	9	9.43	1.41	-0.389178	60	-1.10659	0.2685
CYP2C8	8	8.09	1.5	9	9.3	1.23	-1.21042	56	-1.49149	0.1358
CYP2C9	8	8.18	0.65	9	8.69	1.17	-0.5125	61	-1.01036	0.3123
CYP2C19	8	8.06	0.74	9	8.81	1.42	-0.752363	58	-1.29904	0.1939
CYP2D6	8	9.21	0.48	9	8.63	0.4	0.582653	95	2.16506	0.0304
CYP2U1	8	12.38	0.49	9	11.81	0.49	0.570054	95	2.16506	0.0304
CYP3A4	8	8.14	1.14	9	8.93	1.66	-0.787033	60	-1.10659	0.2685
CYP3A5	8	9.65	0.83	9	10.31	0.97	-0.653921	55	-1.58771	0.1124
CYP4A22	8	1.35	2.53	9	0.81	1.6	0.540451	75	0.32322	0.7465
CYP4V2	8	9.88	0.5	9	9.93	0.64	-0.0474722	67	-0.43301	0.665
CYP7A1	8	2.13	2.35	9	2.32	2.34	-0.190546	68	-0.34898	0.7271
CYP19A1	8	8.54	0.63	9	8.12	3.24	0.424793	63	-0.81791	0.4134
CYR61	8	14.16	1.37	9	15.38	0.53	-1.22482	51	-1.97261	0.0485
DAAM1	8	12.48	0.51	9	12.2	0.59	0.279069	78	0.52924	0.5966
DAB2	8	12.68	0.92	9	12.7	1.11	-0.0242236	72	0	1
DAB2IP	8	12.01	0.33	9	11.76	0.53	0.254754	84	1.10659	0.2685
DACH1	8	8.24	0.63	9	9.14	0.76	-0.902003	48	-2.26129	0.0237
DAPK1	8	9.92	0.77	9	10.43	0.61	-0.511968	54	-1.68394	0.0922
DAPL1	8	7.96	1.04	9	9.15	1.27	-1.19575	53	-1.78016	0.075
DAXX	8	12.12	0.18	9	11.97	0.26	0.153303	90	1.68394	0.0922
DBI	8	14.38	0.4	9	13.81	0.43	0.567774	97	2.35751	0.0184
DCK	8	10.11	0.58	9	10.11	0.58	0.00150972	75	0.24056	0.8099
DDB2	8	10.48	0.23	9	10.35	0.24	0.136692	82	0.91414	0.3606
DDIT3	8	11.71	0.52	9	11.87	0.61	-0.158282	70	-0.14434	0.8852
DDIT4	8	14.17	0.48	9	13.68	0.7	0.49714	94	2.06884	0.0386
DDR1	8	13.01	0.69	9	12.96	0.56	0.0492528	70	-0.14434	0.8852
DDX5	8	16.15	0.23	9	16.21	0.42	-0.0556056	70	-0.14434	0.8852
DDX10	8	10.3	0.44	9	10.65	0.51	-0.349757	57	-1.39526	0.1629
DDX17	8	15.7	0.57	9	15	0.79	0.700482	92	1.87639	0.0606
DDX39B	8	8.75	0.71	9	9.64	0.71	-0.887524	48	-2.26129	0.0237
DDX58	8	12.45	0.26	9	12.05	0.65	0.397415	88	1.49149	0.1358
DDX59	8	12.19	0.28	9	11.96	0.26	0.230687	90	1.68394	0.0922
DEFB1	8	9.16	0.86	9	9.4	1.44	-0.242697	64	-0.72169	0.4705
DEGS1	8	14.26	0.33	9	13.98	0.53	0.284353	86	1.29904	0.1939
DENND4A	8	12.33	0.19	9	12.21	0.31	0.11629	81	0.81791	0.4134
DEPDC1	8	9.23	0.55	9	9.87	0.9	-0.640617	53	-1.78016	0.075
DES	8	3.97	2.54	9	2.85	2.87	1.11886	81	0.83604	0.4031
DESI1	8	10.4	0.57	9	10.44	0.64	-0.0374194	73	0.04811	0.9616
DFFA	8	12.38	0.39	9	12.66	0.64	-0.288314	66	-0.52924	0.5966
DHCR24	8	12.27	1.19	9	11.6	0.82	0.671825	84	1.10659	0.2685
DHH	8	12.28	1.23	9	12.52	0.85	-0.243247	71	-0.04811	0.9616
DHX58	8	11.57	0.25	9	11.38	0.39	0.186264	86	1.29904	0.1939
DIABLO	8	11.38	0.39	9	11.62	0.33	-0.230369	62	-0.91414	0.3606
DIAPH3	8	9.26	0.37	9	9.71	1.02	-0.449964	54	-1.68394	0.0922
DICER1	8	13.54	0.31	9	13.05	0.35	0.492632	98	2.45374	0.0141
DISP1	8	10.09	0.45	9	10.67	0.46	-0.587086	49	-2.16506	0.0304
DISP2	8	9.21	0.52	9	9.51	1.06	-0.299633	65	-0.62546	0.5317
DKC1	8	11.6	0.1	9	11.38	0.46	0.216139	83	1.01036	0.3123
DKK1	8	9.54	1.41	9	11.05	1.48	-1.51552	55	-1.58771	0.1124
DKK2	8	9.42	0.38	9	9.78	1.15	-0.35804	55	-1.58771	0.1124
DKK3	8	14.35	0.65	9	14.17	0.61	0.187231	81	0.81791	0.4134
DKK4	8	8.18	0.75	9	9.02	1.12	-0.83211	55	-1.58771	0.1124
DLC1	8	14.53	0.45	9	14.38	0.47	0.150882	80	0.72169	0.4705
DLGAP5	8	8.55	0.67	9	8.64	2.43	-0.0909583	57	-1.39526	0.1629
DLK1	8	8.93	1.32	9	9.36	1.5	-0.432349	60	-1.10659	0.2685
DLL1	8	8.17	0.92	9	8.05	1.32	0.117467	73	0.04811	0.9616
DLL3	8	8.02	1.01	9	9.08	1.12	-1.05995	54	-1.68394	0.0922
DLL4	8	9.21	0.58	9	9.41	0.63	-0.198011	68	-0.33679	0.7363
DMC1	8	7.03	0.7	9	5.68	3.34	1.35332	74	0.14443	0.8852
DMD	8	14.64	0.57	9	13.99	0.72	0.644804	91	1.78016	0.075
DNAJA1	8	14.3	0.46	9	14.52	0.41	-0.223335	61	-1.01036	0.3123
DNAJA2	8	10.67	0.32	9	10.55	0.25	0.119428	81	0.81791	0.4134
DNAJA3	8	11.9	0.25	9	11.65	0.22	0.250153	93	1.97261	0.0485
DNAJA4	8	11.41	0.56	9	11.53	0.54	-0.121364	69	-0.24056	0.8099
DNAJB1	8	14.74	1.59	9	14.99	1.2	-0.247239	70	-0.14434	0.8852
DNAJB2	8	12.96	0.36	9	12.56	0.58	0.401731	91	1.78016	0.075
DNAJB5	8	11.41	0.35	9	11.28	0.32	0.122526	78	0.52924	0.5966
DNAJB6	8	13.76	0.2	9	13.73	0.29	0.0296028	76	0.33679	0.7363
DNAJB7	8	8.46	0.81	9	8.06	3.23	0.399101	63	-0.81791	0.4134
DNAJB8	8	4.22	2.69	9	5.23	3.16	-1.01028	61	-1.01661	0.3093
DNAJB9	8	10.97	0.38	9	11.11	0.45	-0.137735	64	-0.72169	0.4705
DNAJB11	8	12.49	0.12	9	12.52	0.31	-0.0233486	66	-0.52924	0.5966
DNAJB12	8	11.42	0.18	9	11.46	0.44	-0.0370347	72	0	1
DNAJB13	8	9.09	0.86	9	9.25	1.37	-0.158901	61	-1.01036	0.3123
DNAJB14	8	11.82	0.31	9	11.78	0.29	0.0383819	77	0.43301	0.665
DNAJC1	8	12.91	0.29	9	12.6	0.2	0.313236	95	2.16506	0.0304
DNAJC3	8	12.78	0.3	9	12.35	0.61	0.424272	86	1.29904	0.1939
DNAJC4	8	11.18	0.46	9	10.98	0.75	0.199878	81	0.81791	0.4134
DNAJC5	8	12.69	0.41	9	12.77	0.48	-0.078925	72	0	1
DNAJC5B	8	8.5	0.95	9	8.29	2.32	0.205758	58	-1.29904	0.1939
DNAJC5G	8	8.34	0.92	9	9.16	0.85	-0.815829	52	-1.87639	0.0606
DNAJC6	8	11.55	0.71	9	11.25	0.98	0.293111	80	0.72169	0.4705
DNAJC7	8	12.6	0.3	9	12.3	0.41	0.296593	89	1.58771	0.1124
DNAJC8	8	12.65	0.16	9	12.74	0.21	-0.0924083	62	-0.91414	0.3606
DNAJC9	8	11.32	0.2	9	11.41	0.35	-0.0905778	69	-0.24056	0.8099
DNAJC10	8	12.96	0.4	9	12.47	0.38	0.487124	93	1.97261	0.0485
DNAJC11	8	11.69	0.24	9	11.38	0.29	0.3069	96	2.26129	0.0237
DNAJC12	8	9.95	0.33	9	10.36	0.45	-0.402794	52	-1.87639	0.0606
DNAJC13	8	12.42	0.32	9	11.92	0.56	0.496814	91	1.78016	0.075
DNAJC14	8	10.98	0.2	9	11.01	0.17	-0.0315278	73	0.04811	0.9616
DNAJC15	8	11.57	0.44	9	11.09	0.76	0.486525	86	1.29904	0.1939
DNAJC16	8	10.09	0.3	9	9.78	0.59	0.302113	86	1.29904	0.1939
DNAJC17	8	12.53	0.33	9	12.2	0.33	0.330906	92	1.87639	0.0606
DNAJC18	8	11.5	0.29	9	11.22	0.3	0.278628	92	1.87639	0.0606
DNAJC21	8	10.54	0.35	9	10.41	0.43	0.133813	77	0.43301	0.665
DNAJC22	8	8.64	0.63	9	9.45	0.93	-0.809601	50	-2.06884	0.0386
DNMT1	8	12.71	0.21	9	12.34	0.45	0.370903	95	2.16506	0.0304
DNMT3A	8	10.76	0.67	9	10.34	0.93	0.418082	81	0.81791	0.4134
DNTT	8	1.24	2.3	9	1.12	2.39	0.115158	73	0.06464	0.9485
DPPA2	8	11.09	0.81	9	11.39	1.32	-0.296224	61	-1.01036	0.3123
DPPA3	8	10.19	0.76	9	10.58	1.23	-0.384822	62	-0.91414	0.3606
DPPA4	8	9.75	0.53	9	10.35	0.81	-0.598771	53	-1.78016	0.075
DPPA5	8	9.85	0.86	9	10.32	1	-0.474158	61	-1.01036	0.3123
DPYSL4	8	8.54	0.71	9	8.98	1.19	-0.437318	60	-1.10659	0.2685
DSC2	8	9.48	0.6	9	9.78	0.69	-0.300694	58	-1.29904	0.1939
DSG3	8	8.65	0.9	9	8.48	1.79	0.166639	67	-0.43301	0.665
DSP	8	9.11	1.59	9	9.7	0.74	-0.590187	64	-0.72169	0.4705
DST	8	14.45	0.39	9	14	0.45	0.454011	94	2.06884	0.0386
DTX1	8	8.73	0.94	9	9.46	0.7	-0.723187	52	-1.87639	0.0606
DTX3	8	11.64	0.25	9	11.47	0.46	0.167325	85	1.20281	0.229
DTX4	8	11.83	0.65	9	11.13	0.34	0.708129	95	2.16506	0.0304
DUSP1	8	15.4	1.4	9	16.54	0.71	-1.14537	53	-1.78016	0.075
DUSP2	8	7.22	2.61	9	9.54	0.83	-2.32288	43	-2.74241	0.0061
DUSP4	8	8.69	0.54	9	9.47	0.91	-0.776928	48	-2.26129	0.0237
DUSP5	8	10.54	1.08	9	11.76	0.66	-1.21486	50	-2.06884	0.0386
DUSP6	8	14.12	0.36	9	14.42	0.9	-0.29919	64	-0.72169	0.4705
DUSP8	8	11.18	0.54	9	11.57	0.5	-0.384271	56	-1.49149	0.1358
DUSP10	8	9.84	0.54	9	10.23	0.57	-0.383663	57	-1.39526	0.1629
DVL1	8	12.33	0.29	9	12.11	0.42	0.220383	86	1.29904	0.1939
DVL2	8	11.04	0.31	9	10.55	0.47	0.495575	93	1.97261	0.0485
E2F1	8	8.78	0.8	9	9.33	1	-0.554776	56	-1.49149	0.1358
E2F3	8	10.98	0.21	9	11.26	0.27	-0.275637	49	-2.16506	0.0304
E2F5	8	10.41	0.27	9	10.73	0.3	-0.315504	52	-1.87639	0.0606
EAF2	8	10.73	0.35	9	10.46	0.37	0.273271	86	1.29904	0.1939
EBAG9	8	11.08	0.3	9	10.86	0.43	0.218878	79	0.62546	0.5317
EBF4	8	10.83	0.69	9	10.06	0.91	0.766132	88	1.49149	0.1358
ECI2	8	12.22	0.26	9	11.87	0.22	0.356431	98	2.45374	0.0141
ECT2	8	10.82	0.24	9	10.84	0.38	-0.0237181	71	-0.04811	0.9616
EDA2R	8	10.44	0.59	9	10.18	0.28	0.264854	81	0.81791	0.4134
EDIL3	8	15.04	1.12	9	15.03	0.56	0.00259861	69	-0.24056	0.8099
EDN1	8	10.01	0.42	9	10.83	0.64	-0.820721	45	-2.54996	0.0108
EEF1G	8	16.28	0.31	9	15.73	0.49	0.554756	95	2.16506	0.0304
EEF2K	8	12.64	0.33	9	12.62	0.44	0.0182389	71.5	0	1
EFNA1	8	10.61	0.76	9	11.33	0.74	-0.716778	53	-1.78016	0.075
EFNA2	8	6.5	1.45	9	7.65	1.94	-1.14449	57	-1.39526	0.1629
EFNA3	8	8.45	0.74	9	8.71	1.35	-0.255633	60	-1.10659	0.2685
EFNA5	8	9.35	0.68	9	9.6	0.78	-0.256207	64	-0.72169	0.4705
EFNB1	8	10	0.52	9	10.32	0.47	-0.312719	59	-1.20281	0.229
EFNB2	8	11.7	0.44	9	11.77	0.4	-0.0689056	66	-0.52924	0.5966
EGF	8	8.89	0.7	9	9.16	1.15	-0.272547	63	-0.81791	0.4134
EGFR	8	10.97	0.83	9	11.46	1.02	-0.493574	61	-1.01036	0.3123
EGLN1	8	10.24	0.18	9	10.67	0.29	-0.434628	40	-3.03109	0.0024
EGLN2	8	6.85	1	9	8.07	1.18	-1.21651	51	-1.97261	0.0485
EGR1	8	16.15	1.9	9	17.38	1.17	-1.22702	57	-1.39526	0.1629
EGR3	8	12.67	1.61	9	13.72	0.94	-1.04795	58	-1.29904	0.1939
EI24	8	13.18	0.16	9	13.03	0.22	0.152157	85	1.20281	0.229
EIF2AK2	8	12.34	0.33	9	12.15	0.33	0.189718	82	0.91414	0.3606
EIF4A1	8	15.54	0.18	9	15.52	0.4	0.0179653	73	0.04811	0.9616
EIF4B	8	14.16	0.31	9	13.89	0.47	0.269561	91	1.78016	0.075
EIF4E	8	10.33	0.38	9	10.89	0.56	-0.566786	49	-2.16506	0.0304
EIF4EBP1	8	11.14	0.21	9	11.05	0.44	0.0875903	78	0.52924	0.5966
EIF4G1	8	14.21	0.19	9	14.04	0.35	0.166971	80	0.72169	0.4705
EIF5B	8	11.98	0.2	9	11.87	0.37	0.103696	78	0.52924	0.5966
EIF6	8	12.31	0.37	9	12.24	0.48	0.0649861	79	0.62546	0.5317
ELAVL1	8	12.1	0.32	9	11.84	0.48	0.2528	82	0.91414	0.3606
ELK1	8	11.61	0.25	9	11.76	0.17	-0.144296	56	-1.49149	0.1358
ELL2	8	13.41	0.58	9	13.67	0.66	-0.268487	64	-0.72169	0.4705
ELMO1	8	12.77	0.43	9	12.61	0.4	0.166428	79	0.62546	0.5317
EML4	8	12.06	0.49	9	11.83	0.55	0.228056	81	0.81791	0.4134
EMP1	8	15.29	1.23	9	16.2	0.57	-0.915017	56	-1.49149	0.1358
EMP3	8	13.99	0.13	9	13.66	0.39	0.321501	91	1.78016	0.075
EN2	8	8.46	0.73	9	9.14	1.4	-0.683215	61	-1.01036	0.3123
ENDOD1	8	14.4	0.37	9	14.03	0.28	0.376311	94	2.06884	0.0386
ENDOG	8	10.6	0.31	9	10.69	0.45	-0.0929694	64	-0.72169	0.4705
ENG	8	12.99	0.63	9	12.79	1.34	0.197631	77	0.43301	0.665
ENO1	8	15.36	0.32	9	15.01	0.52	0.354057	89	1.58771	0.1124
ENTPD1	8	10.39	0.65	9	10.71	0.44	-0.322658	54	-1.68394	0.0922
EOMES	8	8.26	0.6	9	8.94	1.24	-0.678922	58	-1.29904	0.1939
EP300	8	13.43	0.36	9	12.96	0.39	0.469249	91	1.78016	0.075
EPCAM	8	8.23	1.22	9	8.27	1.46	-0.0429333	68	-0.33679	0.7363
EPGN	8	7.75	0.82	9	7.31	2.62	0.442424	66	-0.52924	0.5966
EPHA2	8	11.99	0.49	9	12.1	0.45	-0.107182	62	-0.91414	0.3606
EPHB4	8	9.99	0.47	9	10.09	0.43	-0.0981611	67	-0.43301	0.665
EPO	8	8.66	1.11	9	9.31	1.29	-0.649542	60	-1.10659	0.2685
EPOR	8	9.08	0.65	9	9.43	0.72	-0.342439	57	-1.39526	0.1629
EPS8	8	12.49	0.47	9	12.11	0.89	0.379704	84	1.10659	0.2685
ER-013	8	1.66	2.3	9	2.14	3.22	-0.480097	69	-0.28148	0.7783
ER-028	8	0.35	0.98	9	0.78	1.56	-0.439231	67.5	-0.57868	0.5628
ER-067	8	0.71	1.61	9	1.63	2.17	-0.927093	64	-0.84444	0.3984
ER-099	8	0.99	1.83	9	1.64	2.72	-0.654042	68	-0.41789	0.676
ER-109	8	0.35	0.98	9	1	1.99	-0.652042	67.5	-0.57868	0.5628
ER-120	8	1.09	2.02	9	1.23	2.45	-0.137608	71	-0.06464	0.9485
ER-147	8	0.98	1.81	9	0.7	1.51	0.280346	73	0.06464	0.9485
ER-154	8	0.85	1.6	9	1.85	2.64	-1.00319	63	-0.95704	0.3385
ER-160	8	0.47	1.33	9	0.92	1.83	-0.449718	67.5	-0.57868	0.5628
ER-171	8	0.64	1.81	9	1.35	2.69	-0.712783	67.5	-0.57868	0.5628
ERBB2	8	14.71	0.36	9	14.35	0.45	0.361064	90	1.68394	0.0922
ERBB3	8	13.72	0.66	9	13.13	0.7	0.591103	89	1.58771	0.1124
ERBB4	8	9.98	1.01	9	9.77	1.12	0.217713	76	0.33679	0.7363
ERCC1	8	13.04	0.31	9	12.74	0.53	0.302431	91	1.78016	0.075
ERCC2	8	10.85	0.17	9	10.87	0.26	-0.0164153	73	0.04811	0.9616
ERCC3	8	12.04	0.22	9	11.72	0.26	0.322126	96	2.26129	0.0237
ERCC4	8	10.62	0.43	9	10.65	0.34	-0.0241569	72	0	1
ERCC5	8	10.69	0.29	9	10.32	0.39	0.362385	92	1.87639	0.0606
ERCC6	8	11.76	0.24	9	11.68	0.27	0.0830028	81	0.81791	0.4134
ERCC8	8	11.49	0.24	9	11.17	0.4	0.317613	89	1.58771	0.1124
EREG	8	9	0.65	9	9.42	1.14	-0.413618	57	-1.39526	0.1629
ERG	8	9.4	0.68	9	9.9	0.71	-0.498165	55	-1.58771	0.1124
ERO1L	8	11.52	0.48	9	11.24	0.88	0.274861	82	0.91414	0.3606
ERRFI1	8	11.6	0.59	9	11.92	0.61	-0.322704	60	-1.10659	0.2685
ESM1	8	10.6	0.97	9	10.88	1.45	-0.277308	73	0.04811	0.9616
ESR1	8	9.52	0.41	9	9.73	0.32	-0.211253	61	-1.01036	0.3123
ESR2	8	8.12	0.9	9	8.7	1.49	-0.578533	60	-1.10659	0.2685
ESRRB	8	7.99	0.78	9	8.89	1.1	-0.899586	54	-1.68394	0.0922
ETFA	8	11.99	0.32	9	11.71	0.5	0.276932	85	1.20281	0.229
ETS1	8	13.33	0.47	9	13.36	0.44	-0.0251236	76	0.33679	0.7363
ETS2	8	12.69	0.39	9	12.89	0.63	-0.204096	62	-0.91414	0.3606
ETV1	8	10.99	0.44	9	10.67	0.34	0.317999	89	1.58771	0.1124
ETV2	8	8.3	1.05	9	8.96	1.27	-0.662793	61	-1.01036	0.3123
ETV4	8	7.82	1.05	9	8.49	1.22	-0.667256	57	-1.39526	0.1629
ETV5	8	11.55	0.51	9	11.39	0.69	0.154143	77	0.43301	0.665
ETV7	8	9.75	0.24	9	10.12	0.65	-0.370164	48	-2.26129	0.0237
EVL	8	13.33	0.52	9	12.91	0.53	0.415794	87	1.39526	0.1629
EXO1	8	5.96	0.8	9	5.44	2.3	0.520028	72	0	1
EXOC3	8	12.5	0.28	9	12.11	0.38	0.39184	95	2.16506	0.0304
EXOSC8	8	8.28	0.61	9	9.47	0.75	-1.19206	43	-2.74241	0.0061
EXT1	8	11.25	0.22	9	11.29	0.3	-0.0438653	69	-0.24056	0.8099
EYA1	8	8.11	0.67	9	9.14	0.94	-1.03334	49	-2.16506	0.0304
EZH2	8	10.1	0.66	9	10.23	0.71	-0.127968	66	-0.52924	0.5966
EZR	8	13.17	0.47	9	13.21	0.36	-0.03905	65	-0.62546	0.5317
F2	8	4.18	2.74	9	5.49	2.12	-1.3164	60	-1.10931	0.2673
F2R	8	10.38	0.68	9	10.4	1.14	-0.017775	74	0.14434	0.8852
F3	8	11.49	0.46	9	11.55	1.01	-0.0676306	73	0.04811	0.9616
F8	8	11.37	0.52	9	10.93	0.52	0.441893	87	1.39526	0.1629
F10	8	10.15	1.12	9	9.82	1.29	0.328454	78	0.52924	0.5966
F11R	8	11.28	0.49	9	11.54	0.41	-0.252482	56	-1.49149	0.1358
FABP1	8	6.33	2.91	9	4	3.15	2.33625	89.5	1.64594	0.0998
FABP4	8	7.99	0.91	9	8.14	1.71	-0.151867	73	0.04811	0.9616
FABP7	8	8.71	0.96	9	9.26	1.14	-0.559224	58	-1.29904	0.1939
FADD	8	11.94	0.23	9	11.77	0.2	0.171986	88	1.49149	0.1358
FAF1	8	12.73	0.31	9	12.17	0.46	0.552914	98	2.45374	0.0141
FAM64A	8	10.71	0.74	9	11.11	1.04	-0.400747	61	-1.01036	0.3123
FAM83B	8	9.18	0.82	9	9.84	1.06	-0.656535	59	-1.20281	0.229
FAM105A	8	11.29	0.54	9	11.28	0.51	0.0155931	66	-0.52924	0.5966
FAM117B	8	11.07	0.29	9	11.02	0.41	0.0456014	75	0.24056	0.8099
FAM133A	8	8.79	0.88	9	9.21	1	-0.419946	61	-1.01036	0.3123
FAM162A	8	11.64	0.47	9	11.56	0.5	0.0800583	75	0.24056	0.8099
FAM213A	8	13.3	0.33	9	13.07	0.51	0.229739	79	0.62546	0.5317
FANCA	8	8.87	0.54	9	9.05	0.63	-0.178508	65	-0.62546	0.5317
FANCB	8	11.73	0.43	9	11.32	0.51	0.403187	88	1.49149	0.1358
FANCC	8	9.97	0.44	9	10.27	0.56	-0.300221	61	-1.01036	0.3123
FANCE	8	10.18	0.42	9	9.79	0.68	0.399499	83	1.01036	0.3123
FANCF	8	9.91	0.44	9	9.87	0.44	0.0392375	75	0.24056	0.8099
FANCG	8	9.8	0.27	9	9.93	0.37	-0.130008	64	-0.72169	0.4705
FANCL	8	10.62	0.58	9	9.88	0.76	0.745799	91	1.78016	0.075
FAS	8	10.47	0.67	9	10.89	0.37	-0.418951	57	-1.39526	0.1629
FASLG	8	8.55	0.75	9	8.98	1.31	-0.426685	61	-1.01036	0.3123
FASN	8	13.21	0.28	9	12.76	0.59	0.448504	89	1.58771	0.1124
FAT4	8	10.83	0.7	9	11.07	0.55	-0.235662	68	-0.33679	0.7363
FBN1	8	13.74	0.34	9	13.54	0.7	0.198764	79	0.62546	0.5317
FBP1	8	9.77	0.67	9	10.4	0.61	-0.633614	53	-1.78016	0.075
FBXO5	8	10.59	0.32	9	11.01	0.48	-0.420171	53	-1.78016	0.075
FBXW7	8	10.88	0.41	9	11.01	0.3	-0.130525	57	-1.39526	0.1629
FBXW11	8	13.64	0.28	9	13.17	0.27	0.463979	103	2.93486	0.0033
FCER2	8	7.18	0.77	9	7.47	1.42	-0.281728	66	-0.52924	0.5966
FCGR1A	8	12.08	0.9	9	11.31	1.58	0.766224	79	0.62546	0.5317
FCGR1B	8	9.25	0.9	9	8.48	1.15	0.769144	86	1.29904	0.1939
FEM1B	8	13.53	0.38	9	13.25	0.37	0.281283	84	1.10659	0.2685
FEN1	8	10.28	0.36	9	10.65	0.66	-0.374779	58	-1.29904	0.1939
FES	8	10.57	0.27	9	10.9	0.41	-0.331567	52	-1.87639	0.0606
FGF1	8	12.25	1.07	9	12.17	1.14	0.0826486	76	0.33679	0.7363
FGF2	8	14.27	0.28	9	13.88	0.36	0.392653	95	2.16506	0.0304
FGF3	8	8.23	0.78	9	8.18	3.32	0.0524917	59	-1.20281	0.229
FGF4	8	5.4	2.37	9	6.47	1.79	-1.06737	60	-1.10659	0.2685
FGF5	8	4.1	2.88	9	2.71	3.23	1.39449	78	0.54839	0.5834
FGF6	8	8.48	0.92	9	9.08	1.49	-0.607999	59	-1.20281	0.229
FGF7	8	12.14	0.61	9	12.12	0.4	0.0214194	72	0	1
FGF8	8	8.39	0.77	9	9.05	1.09	-0.662451	58	-1.29904	0.1939
FGF9	8	8.33	0.76	9	8.86	0.96	-0.538414	57	-1.39526	0.1629
FGF10	8	0.75	1.49	9	2.46	3.05	-1.70855	62	-1.06963	0.2848
FGF11	8	9.66	0.72	9	9.95	0.78	-0.28644	61	-1.01036	0.3123
FGF12	8	8.6	0.72	9	9.08	1.28	-0.479533	59	-1.20281	0.229
FGF13	8	9.05	0.75	9	9.68	0.78	-0.63875	55	-1.58771	0.1124
FGF14	8	9.21	0.77	9	9.36	1.62	-0.152174	63	-0.81791	0.4134
FGF16	8	7.82	1.1	9	8.76	0.84	-0.942522	54	-1.68394	0.0922
FGF17	8	8.5	0.76	9	9.09	1.41	-0.587914	62	-0.91414	0.3606
FGF18	8	8.88	0.79	9	9.53	1.08	-0.645242	57	-1.39526	0.1629
FGF19	8	8.56	0.91	9	8	3.26	0.558164	66	-0.52924	0.5966
FGF20	8	8.56	1	9	8.16	1.22	0.3963	74	0.14434	0.8852
FGF21	8	8.46	0.98	9	8.63	2.55	-0.168462	61	-1.01036	0.3123
FGF22	8	9.84	0.74	9	9.27	1.05	0.569628	84	1.10659	0.2685
FGF23	8	8.05	0.64	9	7.98	3.33	0.070875	58	-1.29904	0.1939
FGFBP1	8	9.34	0.98	9	9.49	1.77	-0.152539	63	-0.81791	0.4134
FGFR1	8	12.57	0.7	9	12.7	0.26	-0.13656	64	-0.72169	0.4705
FGFR1OP	8	11.19	0.49	9	10.92	0.41	0.274224	88	1.49149	0.1358
FGFR2	8	8.96	0.76	9	9.09	1.41	-0.132508	66	-0.52924	0.5966
FGFR3	8	9.74	0.73	9	10.09	1.58	-0.351383	54	-1.68394	0.0922
FGFR4	8	8.59	0.82	9	9.61	0.75	-1.01819	46	-2.45374	0.0141
FGFRL1	8	10.66	0.73	9	10.94	0.54	-0.276701	63	-0.81791	0.4134
FGL2	8	13.77	0.71	9	13.37	1.04	0.399699	79	0.62546	0.5317
FHIT	8	9.31	0.38	9	9.55	0.55	-0.238038	62	-0.91414	0.3606
FIGF	8	0.79	2.25	9	1.11	1.94	-0.319904	66	-0.71109	0.477
FKBP1A	8	14.55	0.24	9	14.28	0.4	0.269143	86	1.29904	0.1939
FKBP5	8	16.37	0.8	9	16.09	0.44	0.285554	79	0.62546	0.5317
FKBP8	8	15.16	0.32	9	14.71	0.34	0.445837	96	2.26129	0.0237
FLII	8	12.85	0.19	9	12.61	0.42	0.241744	86	1.29904	0.1939
FLJ10474	8	12.19	0.4	9	11.66	0.62	0.536025	90	1.68394	0.0922
FLNA	8	15.42	0.19	9	15.14	0.3	0.274067	94	2.06884	0.0386
FLNC	8	10.3	0.96	9	11.08	0.87	-0.782524	56	-1.49149	0.1358
FLOT2	8	13.45	0.2	9	13.07	0.28	0.384638	100	2.64619	0.0081
FLRT1	8	9.75	0.87	9	9.83	0.75	-0.0758625	71	-0.04811	0.9616
FLRT2	8	10.79	0.97	9	10.57	0.82	0.227	77	0.43301	0.665
FLRT3	8	12.19	0.5	9	11.65	0.54	0.539321	92	1.87639	0.0606
FLT1	8	10.02	0.97	9	9.59	1.45	0.425549	81	0.81791	0.4134
FLT3	8	8.27	0.53	9	8.44	1.28	-0.172133	57	-1.39526	0.1629
FLT3LG	8	11.89	0.27	9	11.61	0.26	0.279842	89	1.58771	0.1124
FLT4	8	7.86	1.09	9	8.67	0.75	-0.809833	57	-1.39526	0.1629
FMO3	8	8.78	0.44	9	9.04	1.28	-0.260989	63	-0.81791	0.4134
FMO5	8	9.84	0.6	9	10.02	0.32	-0.187665	71	-0.04811	0.9616
FN1	8	15.97	0.65	9	15.72	1.07	0.249078	80	0.72169	0.4705
FOS	8	16.57	1.89	9	17.75	0.87	-1.17864	61	-1.01036	0.3123
FOSL1	8	11.39	1.05	9	12.39	0.64	-0.994351	51	-1.97261	0.0485
FOXA1	8	8.24	0.71	9	7.99	3.29	0.248585	63	-0.81791	0.4134
FOXA2	8	1.98	2.17	9	3.7	2.88	-1.71408	55	-1.64517	0.0999
FOXC1	8	8.55	0.88	9	9.68	0.67	-1.13064	46	-2.45374	0.0141
FOXC2	8	8.78	0.54	9	9.78	0.74	-1.00006	47	-2.35751	0.0184
FOXD3	8	13.04	0.41	9	12.89	0.5	0.14556	81	0.81791	0.4134
FOXE1	8	9.18	0.73	9	10.43	0.66	-1.24262	43	-2.74241	0.0061
FOXI1	8	8.97	0.77	9	9.75	0.95	-0.781214	55	-1.58771	0.1124
FOXL2	8	8.27	0.83	9	8.82	1.09	-0.55264	59	-1.20281	0.229
FOXO1	8	13.72	0.77	9	13.44	0.67	0.285257	80	0.72169	0.4705
FOXO3	8	13.3	0.41	9	13.08	0.35	0.213386	84	1.10659	0.2685
FOXO4	8	12.41	0.44	9	12	0.45	0.415167	89	1.58771	0.1124
FOXP1	8	12.02	0.34	9	11.69	0.44	0.334339	89	1.58771	0.1124
FOXP3	8	6.32	0.9	9	4.56	3.52	1.76613	78	0.53054	0.5957
FOXRED1	8	11.9	0.25	9	11.6	0.3	0.292481	91	1.78016	0.075
FPR1	8	11.77	1.05	9	12.21	1.15	-0.436729	63	-0.81791	0.4134
FRMD6	8	13.39	0.53	9	12.99	0.38	0.407136	86	1.29904	0.1939
FRS2	8	11.81	0.27	9	11.65	0.43	0.161686	88	1.49149	0.1358
FRS3	8	8.85	0.43	9	8.98	0.56	-0.133204	64	-0.72169	0.4705
FRZB	8	9.34	0.55	9	9.91	0.93	-0.565857	61	-1.01036	0.3123
FST	8	9.1	0.6	9	9.85	0.44	-0.748429	47	-2.35751	0.0184
FTH1	8	19.13	0.39	9	18.76	0.55	0.365468	90	1.68394	0.0922
FUBP1	8	13.93	0.28	9	13.47	0.36	0.464956	98	2.45374	0.0141
FUS	8	14.11	0.34	9	13.85	0.43	0.257471	84	1.10659	0.2685
FUT8	8	11.5	0.62	9	11.43	0.7	0.0703917	74	0.14434	0.8852
FYN	8	12.8	0.36	9	12.59	0.4	0.205889	83	1.01036	0.3123
FZD1	8	11.12	0.31	9	11.08	0.54	0.0377458	75	0.24056	0.8099
FZD2	8	9.62	0.67	9	9.73	0.68	-0.108431	65	-0.62546	0.5317
FZD3	8	10.31	0.37	9	10.07	0.54	0.234528	84	1.10659	0.2685
FZD4	8	11.38	0.41	9	11.22	0.43	0.163533	81	0.81791	0.4134
FZD5	8	10.01	0.49	9	10.27	0.47	-0.258524	57	-1.39526	0.1629
FZD6	8	9.67	0.51	9	10.07	0.95	-0.403064	54	-1.68394	0.0922
FZD7	8	10.31	0.44	9	10.39	0.52	-0.0809861	65	-0.62546	0.5317
FZD8	8	11.95	0.68	9	12.05	0.79	-0.104278	69	-0.24056	0.8099
FZD9	8	7.5	0.86	9	7.63	3.1	-0.134358	58	-1.29904	0.1939
FZD10	8	8.58	1.07	9	9.55	0.2	-0.966865	47	-2.35751	0.0184
GAA	8	12.95	0.62	9	12.92	0.91	0.028975	72	0	1
GAB1	8	11.38	0.39	9	11.15	0.65	0.226367	82	0.91414	0.3606
GABBR2	8	8.03	1.07	9	9.11	0.92	-1.07649	51	-1.97261	0.0485
GADD45A	8	13.7	0.33	9	14.03	0.87	-0.323507	60	-1.10659	0.2685
GADD45B	8	14.84	1.19	9	15.86	0.72	-1.01181	53	-1.78016	0.075
GADD45G	8	9.82	0.64	9	10.42	0.69	-0.595696	58	-1.29904	0.1939
GAL	8	8.49	0.72	9	9.07	0.92	-0.582642	57	-1.39526	0.1629
GALNT3	8	9.45	0.52	9	9.97	0.7	-0.5177	57	-1.39526	0.1629
GALNT5	8	9.63	0.64	9	9.92	1.28	-0.287118	57	-1.39526	0.1629
GAMT	8	10.59	0.36	9	10.61	0.52	-0.0224514	76	0.33679	0.7363
GAPDH	8	17.26	0.39	9	16.65	0.82	0.611921	90	1.68394	0.0922
GAS1	8	8.53	0.63	9	9.05	1.07	-0.521619	54	-1.68394	0.0922
GAS6	8	12.63	0.45	9	12.5	0.22	0.134107	80	0.72169	0.4705
GATA1	8	7.67	1.27	9	8.46	1.14	-0.786399	57	-1.39526	0.1629
GATA2	8	12.07	0.36	9	12.01	0.53	0.0595153	73	0.04811	0.9616
GATA3	8	8.01	0.68	9	8.8	1.37	-0.793613	49	-2.16506	0.0304
GATA4	8	6.77	2.22	9	8.31	1.52	-1.535	53	-1.78016	0.075
GATA5	8	8.11	0.91	9	8.62	1.88	-0.507128	55	-1.58771	0.1124
GATA6	8	8.54	0.47	9	9.08	1.13	-0.543864	51	-1.97261	0.0485
GBE1	8	11.61	0.67	9	11.21	0.59	0.395242	83	1.01036	0.3123
GBP1	8	13.3	0.27	9	13.06	0.64	0.245685	77	0.43301	0.665
GBP2	8	12.07	0.46	9	11.74	0.51	0.327407	80	0.72169	0.4705
GBP7	8	8.75	0.34	9	9.3	0.71	-0.546044	52	-1.87639	0.0606
GCLC	8	11.86	0.48	9	11.53	0.7	0.330269	83	1.01036	0.3123
GCLM	8	9.9	0.35	9	10.35	0.69	-0.441265	55	-1.58771	0.1124
GDAP1	8	11.4	0.35	9	11.2	0.46	0.200382	79	0.62546	0.5317
GDF3	8	8.37	0.7	9	9.01	1.4	-0.635706	57	-1.39526	0.1629
GDF6	8	7.6	1.03	9	8.86	0.74	-1.26209	44	-2.64619	0.0081
GEMIN2	8	10.46	0.22	9	10.54	0.28	-0.086375	64.5	-0.67399	0.5003
GFAP	8	9.74	0.66	9	10.69	1.31	-0.949201	59	-1.20281	0.229
GFRA1	8	12.56	0.65	9	12.16	0.36	0.406737	90	1.68394	0.0922
GGH	8	10.74	0.32	9	10.99	0.52	-0.257226	56	-1.4924	0.1356
GHR	8	9.18	0.5	9	9.36	1.2	-0.177882	61	-1.01036	0.3123
GJA1	8	11.82	1.22	9	11.45	1.06	0.370144	81	0.81791	0.4134
GLI1	8	8.77	0.88	9	9.69	0.96	-0.921197	52	-1.87639	0.0606
GLI2	8	8.72	0.61	9	9.61	0.49	-0.886761	45	-2.54996	0.0108
GLI3	8	10.69	0.65	9	10.73	0.53	-0.0408653	73	0.04811	0.9616
GLIS3	8	11.79	0.4	9	11.36	0.66	0.430593	87	1.39526	0.1629
GLUD1	8	12.89	0.29	9	12.74	0.22	0.1487	78	0.52924	0.5966
GLUL	8	10.64	0.41	9	10.75	0.43	-0.112722	66	-0.52924	0.5966
GM2A	8	11.94	0.43	9	11.79	0.52	0.142926	80	0.72169	0.4705
GML	8	0.41	1.16	9	1.36	2.49	-0.946706	64	-0.96967	0.3322
GMPS	8	12.1	0.31	9	11.8	0.23	0.298249	93.5	2.02197	0.0432
GNA11	8	12.26	0.18	9	12.11	0.37	0.145244	84	1.10659	0.2685
GNAI3	8	13.56	0.23	9	13.3	0.42	0.261292	86	1.29904	0.1939
GNAQ	8	14.14	0.35	9	13.75	0.63	0.381617	83	1.01036	0.3123
GNAS	8	16	0.29	9	15.6	0.42	0.399833	93	1.97261	0.0485
GNAZ	8	9.66	0.69	9	9.77	0.54	-0.103468	70	-0.14434	0.8852
GNG4	8	8.38	0.8	9	8.77	1.51	-0.397033	59	-1.20281	0.229
GNG7	8	11.01	0.33	9	11	0.22	0.0055875	68	-0.33679	0.7363
GNG11	8	11.35	0.61	9	11.27	0.43	0.0800583	76	0.33679	0.7363
GNG12	8	13.49	0.36	9	13.34	0.59	0.147257	74	0.14434	0.8852
GNGT1	8	0.91	1.69	9	0.88	1.8	0.0292486	73	0.06464	0.9485
GNGT2	8	8.51	0.49	9	8.48	0.59	0.0227	73	0.04811	0.9616
GNL3	8	12.91	0.15	9	12.94	0.4	-0.0311069	72	0	1
GNLY	8	8.47	0.87	9	9.34	1.41	-0.871331	58	-1.29904	0.1939
GPAM	8	10.3	0.29	9	10.42	0.38	-0.119869	64	-0.72169	0.4705
GPAT2	8	6.21	2.22	9	6.23	2.75	-0.0200722	69	-0.24056	0.8099
GPC4	8	11.72	0.87	9	11.32	0.83	0.397572	84	1.10659	0.2685
GPD2	8	12.61	0.16	9	12.43	0.47	0.181156	85	1.20281	0.229
GPER1	8	9.78	0.55	9	9.29	0.73	0.490403	87	1.39526	0.1629
GPI	8	13.77	0.54	9	13.39	0.67	0.381229	88	1.49149	0.1358
GPNMB	8	13.28	1.31	9	12.56	1.78	0.715425	82	0.91414	0.3606
GPR17	8	8.85	0.85	9	9.18	0.61	-0.325542	64	-0.72169	0.4705
GPR126	8	9.64	0.6	9	9.46	1.21	0.171021	73	0.04811	0.9616
GPR160	8	8.66	0.58	9	8.66	0.54	0.000101389	74	0.14434	0.8852
GPR180	8	8.96	0.39	9	9.18	0.93	-0.229224	65	-0.62546	0.5317
GPSM2	8	10.59	0.28	9	10.67	0.28	-0.0754556	65	-0.62546	0.5317
GRB2	8	12.64	0.36	9	12.63	0.4	0.0135069	72	0	1
GRB10	8	12.88	0.18	9	12.73	0.32	0.146724	82	0.91414	0.3606
GREM1	8	8.77	0.8	9	9.07	1.2	-0.299914	64	-0.72169	0.4705
GRIA3	8	9.05	0.91	9	9.04	1.51	0.0135861	69	-0.24056	0.8099
GRIN1	8	1.5	2.15	9	2.56	3.15	-1.06672	64.5	-0.75412	0.4508
GRIN2A	8	9.32	1.4	9	9.65	1.33	-0.327228	66	-0.52924	0.5966
GRIN2B	8	9.64	0.77	9	8.82	1.41	0.817457	84	1.10659	0.2685
GRN	8	12.89	0.55	9	12.89	0.91	0.000859722	75	0.24056	0.8099
GRP	8	9.25	0.71	9	9.78	0.99	-0.530732	58	-1.29904	0.1939
GSC	8	6.35	1.18	9	4.76	2.94	1.58684	84	1.10727	0.2682
GSK3A	8	12.29	0.26	9	12.25	0.43	0.0458861	73	0.04811	0.9616
GSK3B	8	12.93	0.33	9	12.59	0.28	0.336506	93	1.97261	0.0485
GSN	8	15.17	0.45	9	14.95	0.54	0.213231	82	0.91414	0.3606
GSR	8	11.75	0.34	9	11.64	0.68	0.112761	77	0.43301	0.665
GSTA2	8	9.46	0.67	9	9.77	1.94	-0.315901	57	-1.39526	0.1629
GSTM1	8	11.04	2.85	9	10.07	1.81	0.973799	87	1.39526	0.1629
GSTM3	8	10.48	0.43	9	10.77	0.38	-0.292719	60	-1.10659	0.2685
GSTP1	8	14.81	0.33	9	14.6	0.47	0.206419	82	0.91414	0.3606
GTF2H3	8	10.69	0.44	9	10.17	0.5	0.521146	94	2.06884	0.0386
GTSE1	8	7	1.16	9	7.1	0.66	-0.101328	75	0.24056	0.8099
GUCY1A3	8	9.76	0.25	9	9.67	0.67	0.0931458	77	0.43301	0.665
GUK1	8	13.96	0.3	9	13.85	0.51	0.109394	75	0.24056	0.8099
GYS1	8	10.64	0.31	9	10.39	0.49	0.250862	87	1.39526	0.1629
GYS2	8	8.83	0.68	9	9.24	0.93	-0.409482	59	-1.20281	0.229
GZMA	8	8.52	0.31	9	8.96	0.85	-0.436193	50	-2.06884	0.0386
GZMB	8	8.7	0.83	9	9.76	0.58	-1.05942	45	-2.54996	0.0108
GZMH	8	8.9	0.44	9	9.47	0.82	-0.576044	47	-2.35751	0.0184
H2AFX	8	11.93	0.25	9	11.9	0.44	0.0334667	78	0.52924	0.5966
H3F3A	8	15.83	0.22	9	15.64	0.42	0.186285	83	1.01036	0.3123
H3F3C	8	11.89	0.87	9	12.17	1.1	-0.273306	68	-0.33679	0.7363
HAND1	8	11.75	0.84	9	12.52	0.89	-0.770537	55	-1.58771	0.1124
HAVCR2	8	12.19	0.69	9	12.07	0.91	0.118025	75	0.24056	0.8099
HBEGF	8	12.1	1.2	9	12.9	0.84	-0.793985	59	-1.20281	0.229
HDAC1	8	13.24	0.37	9	12.92	0.26	0.316994	93	1.97261	0.0485
HDAC2	8	9.25	0.65	9	9.37	1.14	-0.118286	68	-0.33679	0.7363
HDAC3	8	11.96	0.2	9	11.66	0.27	0.298815	94	2.06884	0.0386
HDAC4	8	11.06	0.6	9	11.09	0.59	-0.0366125	73	0.04811	0.9616
HDAC5	8	11.45	0.36	9	10.97	0.32	0.471483	94	2.06884	0.0386
HDAC6	8	11.73	0.29	9	11.35	0.48	0.375819	93	1.97261	0.0485
HDAC7	8	12.74	0.27	9	12.48	0.31	0.265326	93	1.97261	0.0485
HDAC8	8	11.8	0.37	9	11.13	0.38	0.669914	102	2.83864	0.0045
HDAC10	8	10.82	0.75	9	10.66	0.7	0.160835	83	1.01036	0.3123
HDAC11	8	12.11	0.38	9	11.7	0.4	0.409753	95	2.16506	0.0304
HECTD4	8	11.31	0.27	9	11.25	0.43	0.0589069	78	0.52924	0.5966
HELLS	8	9.53	0.21	9	9.88	0.6	-0.357237	56	-1.49149	0.1358
HERC3	8	12.28	0.23	9	11.93	0.39	0.343961	93	1.97261	0.0485
HERPUD1	8	14.16	0.44	9	13.98	0.72	0.186115	80	0.72169	0.4705
HES1	8	10.19	0.73	9	10.9	0.55	-0.705111	50	-2.06884	0.0386
HES5	8	7.8	1.18	9	7.55	3.04	0.241794	65	-0.62546	0.5317
HEY1	8	10.48	0.48	9	10.25	0.49	0.236003	79	0.62546	0.5317
HEY2	8	9.72	0.25	9	9.8	0.53	-0.0846472	66	-0.52924	0.5966
HEYL	8	10.7	1.33	9	10.94	0.95	-0.24256	73	0.04811	0.9616
HGF	8	8.78	0.72	9	9.33	0.52	-0.557667	54	-1.68394	0.0922
HHAT	8	9.46	0.58	9	9.61	0.83	-0.144632	67	-0.43301	0.665
HHEX	8	10.74	0.48	9	10.84	0.59	-0.101482	70	-0.14434	0.8852
HHIP	8	9.09	0.81	9	9.8	1.21	-0.710114	55	-1.58771	0.1124
HIC1	8	8.03	1.04	9	8.75	0.92	-0.717087	57	-1.39526	0.1629
HIF1A	8	13.51	0.51	9	13.56	0.78	-0.0532667	75	0.24056	0.8099
HIF1AN	8	12.22	0.38	9	11.89	0.29	0.32344	88	1.49149	0.1358
HIF3A	8	10.96	2.33	9	9.08	1.35	1.88413	90	1.68394	0.0922
HIST1H3H	8	11.51	0.35	9	11.47	0.61	0.043025	81	0.81791	0.4134
HJURP	8	9.01	0.94	9	9.28	0.94	-0.266818	63	-0.81791	0.4134
HK2	8	10.72	0.62	9	10.83	0.66	-0.115024	69	-0.24056	0.8099
HLA-A	8	16.22	0.58	9	15.86	0.84	0.360675	79	0.62546	0.5317
HLA-B	8	17.7	0.77	9	16.97	0.83	0.727347	90	1.68394	0.0922
HLA-E	8	15.77	0.62	9	15.75	0.85	0.0242139	70	-0.14434	0.8852
HMGA1	8	12.22	0.48	9	12.35	0.38	-0.136513	69	-0.24056	0.8099
HMGA2	8	5.19	2.79	9	4.9	3.02	0.292183	74	0.14469	0.885
HMGB1	8	13.44	0.18	9	13.46	0.29	-0.0214125	70	-0.14434	0.8852
HMGB2	8	13.58	0.59	9	13.54	0.45	0.0427903	77	0.43301	0.665
HMGB3	8	8.82	0.55	9	9.16	0.58	-0.346158	60	-1.10659	0.2685
HMGCR	8	12.02	0.62	9	11.37	0.61	0.648544	93	1.97261	0.0485
HMGCS2	8	8.2	0.6	9	8.42	3.04	-0.223882	54	-1.68394	0.0922
HMGXB3	8	11.06	0.43	9	11.05	0.42	0.00969444	76	0.33679	0.7363
HMOX1	8	12.15	1.06	9	12.53	1.81	-0.383424	69	-0.24056	0.8099
HNF1A	8	11.38	1.11	9	12.72	1.19	-1.34044	52	-1.87639	0.0606
HNF1B	8	8.28	0.81	9	9.21	1.63	-0.933676	55	-1.58771	0.1124
HNF4A	8	7.39	1.17	9	8.52	1.09	-1.13572	54	-1.68394	0.0922
HNRNPA1	8	14.44	0.24	9	14.16	0.2	0.277963	95	2.16506	0.0304
HNRNPA2B1	8	15.22	0.3	9	15.08	0.35	0.137738	81	0.81791	0.4134
HNRNPU	8	14.31	0.35	9	13.68	0.65	0.631888	96	2.26129	0.0237
HOXA9	8	8.05	0.97	9	8.75	1.65	-0.706397	58	-1.29904	0.1939
HOXA10	8	7.47	1.17	9	8.51	1.53	-1.03433	56	-1.49149	0.1358
HOXA11	8	7.22	1.4	9	7.26	2.67	-0.0379528	66	-0.52924	0.5966
HOXB13	8	7.88	0.91	9	8.39	2	-0.514008	59	-1.20281	0.229
HOXD1	8	8.92	0.73	9	9.33	0.89	-0.41175	61	-1.01036	0.3123
HPGD	8	8.21	0.83	9	8.67	0.76	-0.465268	61	-1.01036	0.3123
HPN	8	4.9	2.16	9	4.96	2.99	-0.0511931	67	-0.43408	0.6642
HPSE	8	9.76	1.3	9	9.9	1.22	-0.142833	66	-0.52924	0.5966
HRAS	8	12.62	0.29	9	12.48	0.32	0.142843	80	0.72169	0.4705
HRK	8	8.8	1.06	9	9.2	1.47	-0.407975	61	-1.01036	0.3123
HSD17B4	8	13.36	0.31	9	13.06	0.37	0.296385	94	2.06884	0.0386
HSD17B12	8	13.05	0.3	9	12.9	0.25	0.147189	81	0.81791	0.4134
HSF1	8	12.47	0.28	9	12.24	0.41	0.230431	83	1.01036	0.3123
HSF2	8	9.81	0.31	9	9.92	0.43	-0.109639	65	-0.62546	0.5317
HSF4	8	9.4	1.17	9	8.73	0.79	0.672858	86	1.29904	0.1939
HSP90AA1	8	10.83	0.56	9	10.49	0.73	0.340904	82	0.91414	0.3606
HSP90B1	8	15.73	0.23	9	15.3	0.57	0.422331	87	1.39526	0.1629
HSPA1A	8	15.74	1.91	9	15.6	1.55	0.134324	71	-0.04811	0.9616
HSPA1B	8	14.04	1.87	9	14.07	1.32	-0.0217639	71	-0.04811	0.9616
HSPA1L	8	7.86	0.58	9	7.59	0.85	0.269444	80	0.72169	0.4705
HSPA2	8	8.6	0.91	9	8.97	1.34	-0.370415	66	-0.52924	0.5966
HSPA4	8	13.26	0.36	9	12.88	0.72	0.382556	87	1.39526	0.1629
HSPA4L	8	11.2	0.37	9	11.28	0.43	-0.072775	67	-0.43301	0.665
HSPA5	8	13.85	0.32	9	13.61	0.73	0.239306	74	0.14434	0.8852
HSPA6	8	8.75	0.81	9	9.47	0.85	-0.723213	56	-1.49149	0.1358
HSPA8	8	16.21	0.37	9	16.25	0.54	-0.0345611	75	0.24056	0.8099
HSPA9	8	13.28	0.25	9	13.22	0.39	0.0617194	74	0.14434	0.8852
HSPA12A	8	13.98	0.47	9	13.67	0.58	0.303629	85	1.20281	0.229
HSPA14	8	10.31	0.34	9	10.37	0.5	-0.0584097	69	-0.24056	0.8099
HSPB1	8	11.73	0.48	9	11.28	0.6	0.448826	87	1.39526	0.1629
HSPB2	8	13.24	0.3	9	12.95	0.69	0.283308	80	0.72169	0.4705
HSPB3	8	8.41	0.87	9	8.87	1.25	-0.457093	59	-1.20281	0.229
HSPB6	8	10.75	0.4	9	10.8	0.44	-0.0461556	68	-0.33679	0.7363
HSPB7	8	8.39	1.01	9	9.33	0.97	-0.935336	54	-1.68394	0.0922
HSPB8	8	9.8	0.83	9	10.68	0.89	-0.875567	51	-1.97261	0.0485
HSPBAP1	8	9.77	0.31	9	9.55	0.75	0.221218	78	0.52924	0.5966
HSPD1	8	14.3	0.62	9	14.12	0.7	0.176249	82	0.91414	0.3606
HSPE1	8	14.8	0.24	9	14.57	0.56	0.229851	83	1.01036	0.3123
HSPH1	8	11.04	1.76	9	11.56	1.05	-0.516754	65	-0.62546	0.5317
HTT	8	13.22	0.31	9	12.86	0.33	0.355721	93	1.97261	0.0485
HUS1	8	11.17	0.11	9	11.25	0.26	-0.0796083	63	-0.81791	0.4134
IBSP	8	8.86	0.61	9	9.59	0.97	-0.726214	49	-2.16506	0.0304
ICAM1	8	10.86	0.93	9	11.26	1.1	-0.407336	65	-0.62546	0.5317
ICOS	8	8.73	0.68	9	9.33	0.94	-0.594688	57	-1.39526	0.1629
ID1	8	10.52	0.56	9	11.32	0.58	-0.80686	46	-2.45374	0.0141
ID2	8	12.9	0.77	9	13.57	0.83	-0.662436	54	-1.68394	0.0922
ID3	8	12.52	0.49	9	13.06	0.79	-0.538737	57	-1.39526	0.1629
ID4	8	11.03	1.71	9	12.31	0.81	-1.28148	54	-1.68394	0.0922
IDH1	8	12.71	0.28	9	12.56	0.7	0.156738	82	0.91414	0.3606
IDH2	8	12.32	0.31	9	11.99	0.39	0.331268	91	1.78016	0.075
IDO1	8	7.74	1.3	9	9.34	0.94	-1.59927	46	-2.45374	0.0141
IDO2	8	1.1	1.61	9	2.27	2.78	-1.16496	64.5	-0.75412	0.4508
IER3	8	12.64	0.98	9	13.67	0.88	-1.02778	52	-1.87639	0.0606
IFI27	8	12.15	0.9	9	12.24	1.11	-0.0911028	70.5	-0.09628	0.9233
IFIT2	8	13.53	0.69	9	13.26	0.61	0.272149	79	0.62546	0.5317
IFNA2	8	8.54	1.15	9	9.19	1.08	-0.658267	57	-1.39526	0.1629
IFNA5	8	9.41	0.72	9	9.93	1.05	-0.51251	59	-1.20281	0.229
IFNA-Family	8	12.39	0.76	9	12.82	1.15	-0.42839	59	-1.20281	0.229
IFNAR1	8	14.2	0.39	9	14.56	0.5	-0.356531	56	-1.49149	0.1358
IFNB1	8	8.86	0.79	9	8.86	1.53	-0.00495556	65	-0.62546	0.5317
IFNG	8	9.12	0.83	9	8.55	3.27	0.571697	67	-0.43301	0.665
IFNGR1	8	14.58	0.48	9	14.15	0.75	0.429261	85	1.20281	0.229
IFNL3	8	4.49	1.93	9	4.01	3.11	0.48476	67.5	-0.38728	0.6985
IFNW1	8	8.19	0.81	9	9.12	1.04	-0.927533	53	-1.78016	0.075
IFRD1	8	11.29	0.48	9	11.68	0.68	-0.389904	58	-1.29904	0.1939
IFT52	8	11.67	0.32	9	11.47	0.61	0.205235	76	0.33679	0.7363
IGF1	8	9.71	0.49	9	10.25	0.57	-0.545	52	-1.87639	0.0606
IGF1R	8	12.39	0.34	9	11.84	0.34	0.544685	102	2.83864	0.0045
IGF2	8	11.98	1.8	9	11.82	1.24	0.158764	72	0	1
IGF2R	8	12.61	0.33	9	12.49	0.52	0.119686	78	0.52924	0.5966
IGFBP1	8	8.44	0.72	9	8.94	1.27	-0.498006	55	-1.58771	0.1124
IGFBP2	8	13.66	1.34	9	13.89	1.3	-0.235079	68	-0.33679	0.7363
IGFBP3	8	11.49	0.7	9	11.65	0.88	-0.155031	73	0.04811	0.9616
IGFBP4	8	15.81	0.91	9	15.69	0.77	0.115289	77	0.43301	0.665
IGFBP5	8	13.95	0.88	9	13.54	1.37	0.403394	79	0.62546	0.5317
IGFBP6	8	13.14	0.85	9	12.67	1.4	0.472182	83	1.01036	0.3123
IGFBP7	8	14.14	0.85	9	14.15	1.15	-0.00993056	76	0.33679	0.7363
IHH	8	8.19	0.95	9	7.81	3.13	0.382531	67	-0.43301	0.665
IKBKB	8	12.4	0.29	9	12.15	0.33	0.252328	89	1.58771	0.1124
IKBKG	8	7.48	0.41	9	7.28	1.05	0.20529	73	0.04811	0.9616
IL1A	8	9.11	0.33	9	9.69	0.88	-0.583417	53	-1.78016	0.075
IL1B	8	9.65	1.28	9	10.71	0.98	-1.06222	53	-1.78016	0.075
IL1R1	8	10.5	0.71	9	10.83	1.01	-0.326286	62	-0.91414	0.3606
IL1R2	8	8.83	1.31	9	9.85	0.99	-1.01478	52	-1.87639	0.0606
IL1RAP	8	12.15	0.34	9	12.28	0.71	-0.13759	66	-0.52924	0.5966
IL1RN	8	9.25	1.08	9	10.04	0.41	-0.787399	52	-1.87639	0.0606
IL2	8	8.8	0.91	9	9.12	1.53	-0.32689	66	-0.52924	0.5966
IL2RA	8	8.91	0.65	9	10.03	0.69	-1.11827	42	-2.83864	0.0045
IL2RB	8	8.8	0.82	9	8.43	3.21	0.371278	63	-0.81791	0.4134
IL2RG	8	9.82	0.48	9	10.13	0.55	-0.310282	59	-1.20281	0.229
IL3	8	7.71	0.81	9	7.88	3.11	-0.171222	56	-1.49149	0.1358
IL3RA	8	5.69	2.68	9	5.59	2.67	0.0910639	73.5	0.09628	0.9233
IL4	8	9.07	0.62	9	9.95	0.64	-0.884832	46	-2.45374	0.0141
IL4R	8	11.46	0.55	9	11.43	1.1	0.0274694	76	0.33679	0.7363
IL5	8	9.05	0.89	9	9.36	1.5	-0.312743	61	-1.01036	0.3123
IL5RA	8	8.09	0.77	9	7.92	3.3	0.169372	58	-1.29904	0.1939
IL6	8	10.28	1.76	9	11.61	0.89	-1.32218	51	-1.97261	0.0485
IL6R	8	12.46	0.43	9	12.42	0.81	0.0379181	76	0.33679	0.7363
IL6ST	8	15.46	0.19	9	15.31	0.41	0.150482	81	0.81791	0.4134
IL7	8	8.34	0.72	9	8.89	1.22	-0.557272	59	-1.20281	0.229
IL7R	8	9.79	0.46	9	10.06	1.26	-0.274728	54	-1.68394	0.0922
IL9	8	1.45	2.04	9	1.71	2.3	-0.263374	66.5	-0.53866	0.5901
IL10	8	6.52	0.93	9	6.26	2.7	0.256344	66	-0.52924	0.5966
IL10RA	8	11.82	0.65	9	11.92	0.92	-0.0950069	72	0	1
IL10RB	8	13.07	0.32	9	12.66	0.26	0.414838	98	2.45374	0.0141
IL11	8	8.89	0.76	9	9.64	0.95	-0.756151	54	-1.68394	0.0922
IL11RA	8	11.28	0.62	9	10.78	0.56	0.507468	89	1.58771	0.1124
IL12A	8	7.28	0.86	9	7.49	3.19	-0.211663	55	-1.58771	0.1124
IL12B	8	8.39	0.77	9	8.19	2.69	0.1995	64	-0.72169	0.4705
IL12RB2	8	7.98	0.81	9	8.79	1.11	-0.815342	56	-1.49149	0.1358
IL13	8	2.88	2.64	9	4.24	2.61	-1.35834	60	-1.1204	0.2625
IL13RA2	8	8.72	0.96	9	9.21	1.13	-0.485297	62	-0.91414	0.3606
IL15	8	10.13	0.23	9	10.28	0.42	-0.151312	60	-1.10659	0.2685
IL16	8	10.43	0.61	9	10.72	0.78	-0.291988	66	-0.52924	0.5966
IL17A	8	8.03	0.85	9	8.87	1.14	-0.8345	52	-1.87639	0.0606
IL17F	8	8.91	0.93	9	8.74	1.96	0.171176	65	-0.62546	0.5317
IL17RB	8	7.72	0.95	9	7.89	3.17	-0.168364	58	-1.29904	0.1939
IL17RD	8	9.57	0.5	9	9.58	0.79	-0.00744861	67	-0.43301	0.665
IL18	8	11.34	0.79	9	11.06	0.63	0.280126	79	0.62546	0.5317
IL19	8	8.65	0.84	9	8.17	3.23	0.475944	64	-0.72169	0.4705
IL20	8	1.23	2.31	9	2.03	3.12	-0.792197	67	-0.53729	0.5911
IL20RA	8	8.26	0.78	9	8.99	1.2	-0.729368	58	-1.29904	0.1939
IL20RB	8	8.86	0.72	9	9.35	0.67	-0.497999	56	-1.49149	0.1358
IL21	8	8.29	0.82	9	8.62	1.27	-0.328475	62	-0.91414	0.3606
IL22	8	0.96	1.89	9	2.27	2.87	-1.31047	63	-0.95704	0.3385
IL22RA1	8	8.35	0.72	9	8.98	1.36	-0.621603	56	-1.49149	0.1358
IL22RA2	8	8.83	0.77	9	9.1	1.4	-0.273936	64	-0.72169	0.4705
IL23A	8	8.61	0.72	9	8.43	3.26	0.185578	57	-1.39526	0.1629
IL23R	8	8.64	0.73	9	8.99	1.25	-0.351268	63	-0.81791	0.4134
IL24	8	6.94	2.94	9	8.46	1.55	-1.52167	56	-1.49149	0.1358
IL27	8	7.12	0.57	9	7.06	2.9	0.0618014	64	-0.72169	0.4705
IL33	8	9.59	0.77	9	10.25	0.94	-0.6573	56	-1.49149	0.1358
ILK	8	14.12	0.3	9	13.84	0.45	0.282618	82	0.91414	0.3606
INHBA	8	8.95	0.79	9	9.86	0.91	-0.909742	50	-2.06884	0.0386
INHBB	8	9.99	0.78	9	10.33	1.06	-0.332715	67	-0.43301	0.665
INPP5J	8	7.97	1.01	9	7.21	1.39	0.756722	85	1.20281	0.229
INS	8	13.49	1.06	9	14.41	1.02	-0.922807	53	-1.78016	0.075
INSR	8	10.85	0.37	9	11.25	0.31	-0.404778	52	-1.87639	0.0606
INTS7	8	10.6	0.27	9	10.64	0.48	-0.0421944	67	-0.43301	0.665
IRAK1	8	13.16	0.46	9	12.96	0.73	0.198799	79	0.62546	0.5317
IRAK2	8	10.44	0.65	9	10.91	0.46	-0.470097	53	-1.78016	0.075
IRAK3	8	12.82	0.5	9	12.81	0.7	0.0126181	75	0.24056	0.8099
IRF1	8	10.85	1.12	9	12.47	1.84	-1.62156	51	-1.97261	0.0485
IRF2	8	11.65	0.22	9	11.62	0.28	0.0308306	72	0	1
IRF3	8	12.31	0.26	9	11.95	0.23	0.368767	97	2.35751	0.0184
IRF4	8	4.26	2.19	9	5.99	1.24	-1.7298	52	-1.87639	0.0606
IRF5	8	12.08	0.55	9	12.33	0.69	-0.25464	65	-0.62546	0.5317
IRF6	8	15.63	0.73	9	16.42	0.75	-0.789517	51	-1.97261	0.0485
IRF7	8	10.15	0.42	9	10.92	0.62	-0.774374	47	-2.35751	0.0184
IRF8	8	12.02	0.68	9	12.15	0.7	-0.127739	72	0	1
IRF9	8	12.4	0.24	9	12.37	0.44	0.0230639	73	0.04811	0.9616
IRGM	8	8.44	0.75	9	9.04	1.13	-0.593562	58	-1.29904	0.1939
IRS1	8	12.61	0.54	9	12.21	0.51	0.39695	89	1.58771	0.1124
IRS2	8	14.77	0.36	9	14.53	0.49	0.24136	83	1.01036	0.3123
ISG15	8	13.15	0.82	9	13.29	0.89	-0.14376	70	-0.14434	0.8852
ISL1	8	8.83	0.89	9	9.15	1.52	-0.313738	62	-0.91414	0.3606
ITGA2	8	11.56	0.67	9	10.84	0.72	0.715014	90	1.68394	0.0922
ITGA3	8	11.79	0.68	9	11.95	0.83	-0.163817	66	-0.52924	0.5966
ITGA4	8	11.71	0.59	9	11.73	0.71	-0.0201778	76	0.33679	0.7363
ITGA5	8	10.58	0.97	9	10.95	1.25	-0.374646	65	-0.62546	0.5317
ITGA6	8	15.31	0.32	9	15.08	0.64	0.224606	77	0.43301	0.665
ITGA7	8	13.12	0.55	9	13.08	0.62	0.0456972	73	0.04811	0.9616
ITGA8	8	6.23	1.25	9	5.18	3.06	1.05102	76	0.33679	0.7363
ITGA9	8	8.9	0.74	9	8.99	1.28	-0.0968014	67	-0.43301	0.665
ITGAM	8	10.81	0.61	9	10.34	0.9	0.46596	86	1.29904	0.1939
ITGAV	8	13.49	0.64	9	13.16	0.93	0.33181	80	0.72169	0.4705
ITGB1	8	15.5	0.21	9	15.22	0.39	0.274892	83	1.01036	0.3123
ITGB2	8	13.19	0.68	9	12.87	1.47	0.318715	76	0.33679	0.7363
ITGB3	8	8.77	0.48	9	9.11	0.83	-0.34105	55	-1.58771	0.1124
ITGB4	8	16.34	0.46	9	15.85	0.54	0.487022	91	1.78016	0.075
ITGB6	8	5.94	0.64	9	4.77	2.86	1.17347	76	0.33699	0.7361
ITGB7	8	10.01	0.4	9	9.89	0.69	0.117621	73	0.04811	0.9616
ITGB8	8	16.36	0.59	9	16	0.64	0.363274	85	1.20281	0.229
ITLN2	8	8.79	0.74	9	9.46	1.15	-0.670903	58	-1.29904	0.1939
ITM2A	8	9.57	0.67	9	9.37	1.12	0.200568	68	-0.33679	0.7363
ITPKB	8	12.76	0.55	9	12.68	0.78	0.0867	75	0.24056	0.8099
JAG1	8	11.46	0.67	9	11.47	0.65	-0.0141375	73	0.04811	0.9616
JAG2	8	9.26	0.96	9	9.02	1.13	0.236356	78	0.52924	0.5966
JAK1	8	13.62	0.37	9	13.39	0.53	0.229437	80	0.72169	0.4705
JAK2	8	12.78	0.35	9	12.39	0.44	0.398147	90	1.68394	0.0922
JAK3	8	8.46	1.03	9	9.01	1.48	-0.549439	63	-0.81791	0.4134
JMJD1C	8	13.28	0.2	9	13.31	0.5	-0.03275	67	-0.43301	0.665
JMJD6	8	11.29	0.41	9	11.52	0.31	-0.231294	60	-1.10659	0.2685
JPH3	8	8.56	0.66	9	8.89	1.22	-0.328285	66	-0.52924	0.5966
JUN	8	16.54	0.73	9	16.68	0.73	-0.137265	69	-0.24056	0.8099
JUNB	8	15.57	1.53	9	16.97	0.88	-1.3979	49	-2.16506	0.0304
JUND	8	13.74	1.05	9	14.09	0.66	-0.353099	69	-0.24056	0.8099
KAT2B	8	14.12	0.19	9	13.6	0.28	0.521006	105	3.12731	0.0018
KAT5	8	11.27	0.17	9	11.2	0.53	0.0675278	75	0.24056	0.8099
KATNBL1	8	12.02	0.56	9	11.63	0.43	0.392376	85	1.20281	0.229
KCND2	8	8.09	0.94	9	8.62	1.6	-0.528168	61	-1.01036	0.3123
KCNIP1	8	9.04	0.67	9	9.51	0.86	-0.473443	56	-1.49149	0.1358
KCNK5	8	10.73	1.04	9	10.54	1.68	0.19674	73	0.04811	0.9616
KCTD11	8	10.75	0.52	9	10.87	0.54	-0.12255	73	0.04811	0.9616
KDM1A	8	11.6	0.19	9	11.57	0.46	0.0280014	75	0.24056	0.8099
KDM3A	8	12.54	0.21	9	12.16	0.52	0.377999	93	1.97261	0.0485
KDM3B	8	12.15	0.28	9	11.8	0.31	0.344986	95	2.16506	0.0304
KDM4B	8	12.27	0.25	9	12.1	0.35	0.172785	89	1.58771	0.1124
KDM5B	8	11.25	0.34	9	11.37	0.44	-0.122272	66	-0.52924	0.5966
KDM5C	8	12.55	0.46	9	12.18	0.64	0.374796	85	1.20281	0.229
KDM6A	8	11.79	0.26	9	11.59	0.55	0.201365	85	1.20281	0.229
KDM7A	8	10.84	0.35	9	10.63	0.74	0.202328	78	0.52924	0.5966
KDR	8	10.34	0.64	9	9.28	1.19	1.05643	94	2.06884	0.0386
KEAP1	8	10.71	0.15	9	10.64	0.44	0.0743403	80	0.72169	0.4705
KIF2C	8	7.8	0.45	9	7.81	1.08	-0.0169847	63	-0.81791	0.4134
KIF3A	8	11.89	0.31	9	11.3	0.62	0.58791	99	2.54996	0.0108
KIF3B	8	12.71	0.3	9	12.28	0.49	0.4333	93	1.97261	0.0485
KIF5B	8	14.65	0.29	9	14.29	0.37	0.358811	87	1.39526	0.1629
KIF14	8	8.37	0.8	9	9.27	1.15	-0.902664	51	-1.97261	0.0485
KIT	8	6.63	1.18	9	5.85	2.46	0.785243	76	0.33679	0.7363
KITLG	8	9.99	0.64	9	9.89	0.56	0.101653	75	0.24056	0.8099
KL	8	10.06	0.4	9	9.91	0.84	0.145235	73	0.04811	0.9616
KLB	8	8.59	0.7	9	8.93	1.42	-0.339057	62	-0.91414	0.3606
KLF4	8	12.52	1.69	9	13.71	1.14	-1.18902	57	-1.39526	0.1629
KLF12	8	10.9	0.38	9	10.81	0.38	0.0865486	79	0.62546	0.5317
KLF17	8	7.18	1.47	9	7.71	1.5	-0.527979	66	-0.52924	0.5966
KLHDC10	8	11.88	0.17	9	11.65	0.15	0.231661	97	2.35751	0.0184
KLK1	8	7.68	1.14	9	8.74	1.29	-1.055	55	-1.58771	0.1124
KLK2	8	8.05	0.78	9	8.7	1.12	-0.655685	59	-1.20281	0.229
KLK3	8	7.68	2.17	9	8.12	3.26	-0.438983	61	-1.01036	0.3123
KLK4	8	6.72	0.92	9	7.02	2.86	-0.295231	59	-1.20281	0.229
KLK5	8	8.91	0.86	9	9.31	1.19	-0.394014	63.5	-0.77027	0.4411
KLRB1	8	5.25	2.18	9	5.04	2.62	0.216072	74.5	0.19257	0.8473
KLRD1	8	8.71	0.57	9	9.26	1.65	-0.556653	57	-1.39526	0.1629
KLRG1	8	10.04	0.27	9	10.31	0.7	-0.270153	60	-1.10659	0.2685
KMT2B	8	12.15	0.19	9	11.79	0.39	0.35655	94	2.06884	0.0386
KMT2C	8	13.35	0.15	9	12.93	0.4	0.415631	95	2.16506	0.0304
KMT2D	8	12.97	0.21	9	12.72	0.24	0.256272	93	1.97261	0.0485
KNG1	8	8.37	0.68	9	8.99	0.9	-0.61659	56	-1.49149	0.1358
KNTC1	8	10.39	0.27	9	10.34	0.52	0.0572361	71	-0.04811	0.9616
KPNA2	8	12.26	0.47	9	12.58	0.21	-0.317738	55	-1.58771	0.1124
[truncated: 1,210 more rows]

## Sheet: S4 ORA
Overrepresentation Analysis (ORA)
[truncated: 669 more rows]

[truncated: 3 more sheets: S5 IPA - Canonical Pathways, S6 IPA - Diseases & Function, S7 STRING]
